# Supplementary material for: Transcriptomic responses of a simplified soil microcosm to a plant pathogen and its biocontrol agent reveal a complex reaction to harsh habitat
Source: BMC Genomics. 2016 Oct 27;17:838. doi: 10.1186/s12864-016-3174-4 (PMC5081961; doi:10.1186/s12864-016-3174-4)
Supplement: Additional file 2: — Primer sequences of the microcosm genes analysed by real-time RT-PCR. (XLSX 18 kb) [file 12864_2016_3174_MOESM2_ESM.xlsx]

## Sheet: Additional file 2
Additional file 2. Primer sequences of the microcosm genes analysed by real-time RT-PCR.
Gene abbreviation (column A), organism (column B), identifiers of transcript (column C) and gene (column D), gene descriptions (column E) of the selected genes of the simplified soil microcosm. Mean expression level (bold) and standard error, calculated as fragments per kilobase of transcript per million fragments mapped (FPKM), of triplicates of the simplified soil microcosm collected at the beg…
					Expression level (FPKM)
Gene abbreviation	Organism	Transcript ID	Gene ID	Description	SSM0	st.err.	SSM	st.err.	SSM+T	st.err.	SSM+A	st.err.	SSM+T+A	st.err.	Cluster	Primer abbreviation	Primer FORWARD	Primer REVERSE	Amplicon length (bp)	References	Organism	Database
Sec61	Schizosaccharomyces pombe 972h	SPBC354.02c.1	SPBC354.02c	translocon alpha subunit Sec61	37.0336	0.093922	28.8313	1.99045	26.9539	1.95397	24.551	1.94416	21.0649	0.971418	housekeeping	Sec61_cDNA	GAAATGTACCAACTTGTTCAAAAAT	AAATACCTGCACCTAAATCTTGAG	114 cDNA; 292 DNA		Schizosaccharomyces pombe 972h	http://fungi.ensembl.org/Schizosaccharomyces_pombe/Info/Index
ACT1	Schizosaccharomyces pombe 972h	SPBC32H8.12c.1	SPBC32H8.12c.1	Actin 1	497.247	2.62655	617.733	21.5436	644.01	42.2924	654.138	21.6652	533.188	15.8011	housekeeping	ACT1_Sp	TCGTATGCAAAAGGAGATTCAA	AGTAGAAAGAGAAGCAAGAATGGA	121	Henry et al. 2011 (doi:10.1128/EC.00216-1); Carter-O’Connell 2012 (doi:10.1186/1471-2164-13-697)	Schizosaccharomyces pombe 972h	http://fungi.ensembl.org/Schizosaccharomyces_pombe/Info/Index
EF-1α	Fusarium oxysporum f. sp. lycopersici 4287	FOXG_03515T0	FOXG_03515	Elongation factor 1 alpha	68.4717	9.12049	116.513	27.9055	101.482	5.78204	77.1751	17.4687	75.2924	2.47326	housekeeping	EF-1a_Fo	TTCAAGTACGCCTGGGTTCT	TGACGGTGACATAGTAGCGA	109	Michielse et al. 2009 (doi:10.1371/journal.ppat.1000637)	Fusarium oxysporum f. sp. lycopersici 4287	http://fungi.ensembl.org/Fusarium_oxysporum/Info/Index
TFC1	Saccharomyces cerevisiae S288c	YBR123C	YBR123C	RNA polymerase III transcription initiation factor complex	1.58913	0.0524528	1.32468	0.277737	1.23195	0.107648	0.999625	0.259549	0.902594	0.083955	housekeeping	TFC1_Sc	TCTTATCGTTTCACAATGGGG	TGGCTTTGGTACATTCTTTTTC	159	Teste et al. 2009 (doi:10.1186/1471-2199-10-99)	Saccharomyces cerevisiae S288c	http://fungi.ensembl.org/Saccharomyces_cerevisiae/Info/Index
Act	Penicillium chrysogenum Wisconsin54-1255	144600	PCH_Pc20g11630	Actin	6.50016	0.255564	9.79309	1.56452	9.15483	0.958979	7.40439	1.24147	5.59409	0.563168	housekeeping	Act_Pc	ACCGAAGCTCCCATCAAC	GAGGCGTACAGGGACAGAA	119	Liu et al. 2013 (DOI 10.1007/s00253-012-4368-6)	Penicillium chrysogenum Wisconsin54-1255 (ATCC 28089)	http://genome.jgi.doe.gov/PenchWisc1_1/PenchWisc1_1.home.html
CON10	Aspergillus niger CBS 513.88	CADANGAT00001078	CADANGAG00001078	Conidiation-specific protein 10	6.16	1.2	470.39	55.55	534.16	59.48	529.99	45.35	555.44	15.94	Cluster 1	CON10_An	CAACATCGCATCCCAAGG	TCCTCAGGTTCATCTTCATCAT	132		Aspergillus niger CBS 513.88	http://fungi.ensembl.org/Aspergillus_niger/Info/Index
CPH2	Debaryomyces hansenii CBS767	5494	DEHA2G06732g	Transcription factor CPH2	3.26	0.15	2.84	0.04	1.51	0.19	2.4	0.46	1.23	0.08	Cluster 3	CPH2_Dh	TTATGGATCAATGACGACAAAA	TTCTTCGTCGCTCTCATCG	123		Debaryomyces hansenii CBS767	http://genome.jgi.doe.gov/Debha1/Debha1.home.html
FlhD	Cupriavidus metallidurans CH34	ABF08571	Rmet_1690	Flagellar transcriptional regulator FlhD	2.49519	0.286031	2.12038	0.302272	0.931674	0.523535	2.26482	0.586735	0.0711538	0.0711538	Cluster 3	FlhD_Cm	CGGCTAGGTGTCAGTCAGG	GGTTATCGAATCTGAAGGCG	112		Cupriavidus metallidurans CH34	http://bacteria.ensembl.org/cupriavidus_metallidurans_ch34/Info/Index
SDR	Pichia stipitis CBS 6054	58869	e_gww1.4.1.1565.1	Short-chain type dehydrogenase/reductase	0.62	0.13	0.69	0.06	1.04	0.1	7.71	1.29	6.37	0.34	Cluster 5	SDR_Ps	CTTGAAATCCGTTGCCCTC	GGAAGCGAAGATGGTTTGTC	115		Pichia stipitis CBS 6054	http://genome.jgi-psf.org/Picst3/Picst3.home.html
TMP	Pseudomonas protegens Pf-5	AAY93805	PFL_4558	Transmembrane pair family protein	3.28988	0.786621	3.01584	1.01532	2.77777	0.504008	11.2494	2.5673	10.6965	1.81449	Cluster 5	TMP_Pp	GTGGGCGTACCGATGATT	CACTTGTCCCGCAGCAC	137		Pseudomonas protegens Pf-5	http://bacteria.ensembl.org/pseudomonas_protegens_pf_5/Info/Index/
GPI-AP	Pichia stipitis CBS 6054	28349	fgenesh1_pg.C_chr_1.1000363	GPI-anchored protein 45	4.15783	0.438329	4.85946	0.498953	4.83689	0.942264	4.58187	0.75868	0.807743	0.103092	Cluster 6	GPI-AP_Ps	AACGACTTCATCTTCCCTTCT	TGCCGTAGAACTGGACTTAGA	126		Pichia stipitis CBS 6054	http://genome.jgi-psf.org/Picst3/Picst3.home.html
HSK	Schizosaccharomyces pombe 972h	SPBC4C3.03.1	SPBC4C3.03	Probable homoserine kinase	4.1278	0.218274	3.52877	0.101069	2.03256	0.225861	1.9636	0.295109	1.34641	0.100164	Cluster 7	HSK_Sp	CCCAGGCTTGCAGAACAT	GTAGGACCAGCACCAGAAAG	87		Schizosaccharomyces pombe 972h	http://fungi.ensembl.org/Schizosaccharomyces_pombe/Info/Index
iPGAM	Aspergillus niger CBS 513.88	CADANGAT00012770	CADANGAG00012770	2,3-bisphosphoglycerate-independent phosphoglycerate mutase	12.83	0.72	12.3	2.3	5.91	0.34	5.51	0.99	3.89	0.27	Cluster 7	iPGAM _An	TGCCATCCAGGGTGTTGC	ATGGTCGGCGGTGATGAAC	97		Aspergillus niger CBS 513.88	http://fungi.ensembl.org/Aspergillus_niger/Info/Index
MUG	Penicillium chrysogenum Wisconsin54-1255	143276	Pc18g05900	UPF0590 protein C409.17c (meiosis upregulated gene )	0.833377	0.137339	1.3537	0.320163	2.18121	0.292076	2.11753	0.345054	2.95183	0.286031	Cluster 7	mug_Pc	CTCGCTGTGGTGTTCTCG	GACGATGGCTCTGGCTC	116		Penicillium chrysogenum Wisconsin54-1255 (ATCC 28089)	http://genome.jgi.doe.gov/PenchWisc1_1/PenchWisc1_1.home.html
RPS50	Azorhizobium caulinodans ORS 571	BAF88542	AZC_2544	50S ribosomal protein L14	25.4073	2.45011	19.0912	1.06373	12.8199	1.83792	11.5646	2.35726	10.2001	1.96395	Cluster 7	RPS50_Ac	GAAGAAGGGCGATGTGATG	GGGTTCCTTGTTGTTGTTGAT	124		Azorhizobium caulinodans ORS 571	http://bacteria.ensembl.org/azorhizobium_caulinodans_ors_571/Info/Index
SAM1	Saccharomyces cerevisiae S288c	YLR180W	YLR180W	S-adenosylmethionine synthase 1	17.89	0.85	14.95	3.44	5.92	0.65	4.1	1.18	4.04	0.27	Cluster 7	SAM1_Sc	AAGGATGACCACGGTAGATG	GACTTTTTCAATGATCTCGGAC	126		Saccharomyces cerevisiae S288c	http://fungi.ensembl.org/Saccharomyces_cerevisiae/Info/Index
BGL	Fusarium oxysporum f. sp. lycopersici 4287	FOXG_11030T0	FOXG_11030	ß-glucosidase 4	0.0782976	0.0555192	1.82419	0.455488	3.37546	0.586887	7.27783	0.812074	7.4433	1.0258	Cluster 15	BGL_Fo	CGGATAATTGGGAGTTTGGG	CGCCTTCATAAAATCCACCAT	119		Fusarium oxysporum f. sp. lycopersici 4287	http://fungi.ensembl.org/Fusarium_oxysporum/Info/Index
HSP30	Debaryomyces hansenii CBS767	2369	DEHA2D05654g	30 kDa heat shock protein	1.21574	0.15081	2.94232	0.695317	6.38667	0.554254	7.18359	1.03999	7.13249	0.454763	Cluster 15	HSP30_Dh	AGACACGAAAAGCCAGTAGAG	GTTTGACCTACATTATCCTCGAC	104		Debaryomyces hansenii CBS767	http://genome.jgi.doe.gov/Debha1/Debha1.home.html
HOA	Trichoderma atroviride IMI 206040	179014	gw1.22.921.1	4-hydroxy-2-oxovalerate aldolase	0	0	0	0	16.9673	0.804594	0.043982	0.043982	44.568	2.0057	Cluster 17	HOA_Ta	GAGCCCGAATGGTTAGAGG	GCAGCCTTCTTGAACGATTC	125		Trichoderma atroviride IMI 206040	http://genome.jgi.doe.gov/Triat2/Triat2.home.html
ArDH	Armillaria mellea DSM 3731	10697	g9265.t1	D-arabinitol dehydrogenase 1	0	0	0	0	0	0	1.49	0.38	0.18	0.1	Cluster 18	ArDH_Am	CACGGATGAAGAAGCTACCC	CGAGAATCAAGCCAGTAGGTC	125		Armillaria mellea DSM 3731	http://genome.jgi-psf.org/Armme1/Armme1.home.html
