# Supplementary material for: Transcriptomic responses of a simplified soil microcosm to a plant pathogen and its biocontrol agent reveal a complex reaction to harsh habitat
Source: BMC Genomics. 2016 Oct 27;17:838. doi: 10.1186/s12864-016-3174-4 (PMC5081961; doi:10.1186/s12864-016-3174-4)
Supplement: Additional file 5: — Expression levels of genes of the simplified soil microcosm. (XLSX 39274 kb) [file 12864_2016_3174_MOESM5_ESM.xlsx]

## Sheet: Foglio1
Expression levels of genes of the simplified soil microcosm.
Name (column A) and abbreviation (column B) of the 11 soil microorganisms of the simplified soil microcosm, Trichoderma atroviride and Armillaria mellea. Transcript identifier (column C), transcript length (column D) and gene identifier (column E) of the soil microorganisms. Mean expression level (bold) and standard error, calculated as fragments per kilobase of transcript per million fragments m…
					Mean epression level (FPKM) and standar errors of three replicates for each condition										Epression level (FPKM) of each replicate
Organism name	Organism abbreviation	Transcript ID	Transcript lenght	Gene ID	SSM0	st.err.	SSM	st.err.	SSM+T	st.err.	SSM+A	st.err.	SSM+T+A	st.err.	SSM0_1	SSM0_2	SSM0_3	SSM_1	SSM_2	SSM_3	SSM+T_1	SSM+T_2	SSM+T_3	SSM+A_1	SSM+A_2	SSM+A_3	SSM+T+A_1	SSM+T+A_2	SSM+T+A_3
Azorhizobium caulinodans ORS 571	Ac	AZC_16r01	1467	AZC_16r01	0.189918	0.068261	0.403213	0.227589	0.377476	0.0644952	0.561863	0.0512865	0.83707	0.142359	0.326376	0.11806	0.125318	0.421913	0.787725	0	0.255323	0.47444	0.402665	0.651963	0.474358	0.559269	0.942812	0.555262	1.01314
	Ac	AZC_16r02	1467	AZC_16r02	0	0	0	0	0	0	0	0	0	0	0	0	0	0	0	0	0	0	0	0	0	0	0	0	0
	Ac	AZC_16r03	1467	AZC_16r03	0	0	0	0	0	0	0	0	0	0	0	0	0	0	0	0	0	0	0	0	0	0	0	0	0
	Ac	AZC_23r01	2789	AZC_23r01	0.0627354	0.0472246	0.258258	0.115379	0.321273	0.0608169	0.272311	0.0850794	0.326619	0.159111	0	0.155248	0.0329583	0.399463	0.0295957	0.345715	0.201448	0.399285	0.363085	0.440909	0.207925	0.168099	0.619893	0.0730162	0.286949
	Ac	AZC_23r02	2789	AZC_23r02	0	0	0	0	0	0	0	0	0	0	0	0	0	0	0	0	0	0	0	0	0	0	0	0	0
	Ac	AZC_23r03	2789	AZC_23r03	0	0	0	0	0	0	0	0	0	0	0	0	0	0	0	0	0	0	0	0	0	0	0	0	0
	Ac	AZC_5r01	119	AZC_5r01	0	0	0	0	0	0	0	0	0	0	0	0	0	0	0	0	0	0	0	0	0	0	0	0	0
	Ac	AZC_5r02	119	AZC_5r02	0	0	0	0	0	0	0	0	0	0	0	0	0	0	0	0	0	0	0	0	0	0	0	0	0
	Ac	AZC_5r03	119	AZC_5r03	0	0	0	0	0	0	0	0	0	0	0	0	0	0	0	0	0	0	0	0	0	0	0	0	0
	Ac	AZC_tmRNA01	208	AZC_tmRNA01	209.584	50.4692	373.61	68.7994	296.054	26.174	356.211	44.9772	355.833	31.8307	306.612	136.974	185.167	401.72	476.206	242.904	244.904	331.271	311.989	390.192	267.09	411.351	405.068	366.164	296.265
	Ac	AZC_tmRNA03	82	AZC_tmRNA03	0.389263	0.389263	0.391951	0.391951	0	0	0.471465	0.471465	0.468531	0.468531	1.16779	0	0	0	0	1.17585	0	0	0	0	1.4144	0	1.40559	0	0
	Ac	AZC_trnA05	76	AZC_trnA05	0	0	0	0	0	0	0	0	0	0	0	0	0	0	0	0	0	0	0	0	0	0	0	0	0
	Ac	AZC_trnA40	76	AZC_trnA40	1.96259	0.728007	4.58589	1.8346	3.17709	1.26536	2.22666	1.12307	7.62031	0.800938	1.25998	3.41831	1.20948	4.88642	7.60258	1.26868	1.2321	2.74738	5.55178	3.5956	0	3.08439	7.58281	6.25217	9.02595
	Ac	AZC_trnA43	76	AZC_trnA43	10.0437	0.667934	29.1535	5.21142	19.3276	1.75224	16.58	4.18613	29.3121	7.48326	11.3398	9.11551	9.67587	37.4625	19.5495	30.4484	16.0173	21.979	19.9864	14.3824	10.6824	24.6751	15.1656	32.154	40.6168
	Ac	AZC_trnA44	76	AZC_trnA44	10.0372	1.5462	27.222	2.37481	20.8813	2.16489	22.5511	4.92969	34.5035	6.37527	12.5998	10.2549	7.2569	30.9473	22.8078	27.911	22.1778	23.8106	16.6553	32.3604	16.7867	18.5063	22.7484	44.6584	36.1038
	Ac	AZC_trnA48	76	AZC_trnA48	0	0	0	0	0	0	0	0	0	0	0	0	0	0	0	0	0	0	0	0	0	0	0	0	0
	Ac	AZC_trnA51	76	AZC_trnA51	0	0	0	0	0	0	0	0	0	0	0	0	0	0	0	0	0	0	0	0	0	0	0	0	0
	Ac	AZC_trnC30	74	AZC_trnC30	0.821423	0.412264	2.29317	0.590494	1.47063	0.758858	2.18829	0.479189	0	0	1.29404	1.17023	0	3.34565	2.23087	1.30297	2.5308	1.88109	0	1.84639	3.13461	1.58388	0	0	0
	Ac	AZC_trnD19	77	AZC_trnD19	3.12445	0.687658	7.74352	1.40181	5.00764	1.90519	4.89757	1.72051	10.4754	1.69784	2.48724	4.49856	2.38755	9.64591	8.57583	5.00883	1.2161	7.2312	6.57562	7.0978	1.50624	6.08866	7.48433	10.5788	13.3631
	Ac	AZC_trnE03	76	AZC_trnE03	0.799807	0.401415	2.23282	0.574955	1.69661	0.526558	2.56495	1.85499	2.19377	1.10891	1.25998	1.13944	0	3.25761	2.17217	1.26868	1.2321	2.74738	1.11036	0	1.52606	6.16878	0	3.57267	3.00865
	Ac	AZC_trnE23	75	AZC_trnE23	0	0	0.428533	0.428533	0.618669	0.618669	1.12818	0.569022	1.01625	1.01625	0	0	0	0	0	1.2856	0	1.85601	0	1.82177	0	1.56276	0	0	3.04876
	Ac	AZC_trnF14	76	AZC_trnF14	1.60613	0.407906	0.845789	0.845789	1.76147	0.287533	1.53144	0.881087	2.00985	1.32592	1.25998	1.13944	2.41897	0	0	2.53737	1.2321	1.83159	2.22071	0	3.05212	1.54219	1.51656	0	4.51297
	Ac	AZC_trnG02	75	AZC_trnG02	1.25972	0.737348	2.62945	0.671924	0.309335	0.309335	0.520919	0.520919	3.03284	1.51648	2.55356	0	1.22561	3.30105	3.30169	1.2856	0	0.928004	0	0	0	1.56276	0	4.52538	4.57315
	Ac	AZC_trnG10	74	AZC_trnG10	4.52396	2.72351	8.5545	1.33999	7.04782	0.940128	6.57592	0.704013	17.5711	3.36027	1.29404	2.34047	9.93738	6.69131	11.1544	7.81783	8.85781	6.58381	5.70183	5.53916	6.26922	7.91938	10.9029	20.1808	21.6297
	Ac	AZC_trnG42	75	AZC_trnG42	10.1435	1.05982	20.7938	2.32314	18.2353	5.19792	14.7793	4.68462	37.184	5.96455	8.93747	9.23705	12.2561	24.7578	20.9107	16.7128	9.98823	27.8401	16.8774	5.46531	18.5569	20.3158	33.8092	28.9625	48.7802
	Ac	AZC_trnH28	77	AZC_trnH28	0.812465	0.406487	3.15711	0.839398	4.62927	0.808046	1.60095	0.086871	1.87143	0.940401	1.24362	0	1.19378	4.82296	2.14396	2.50441	6.0805	4.5195	3.28781	1.77445	1.50624	1.52217	0	2.6447	2.96958
	Ac	AZC_trnI04	77	AZC_trnI04	0	0	0	0	0	0	0	0	0	0	0	0	0	0	0	0	0	0	0	0	0	0	0	0	0
	Ac	AZC_trnI49	77	AZC_trnI49	0	0	0	0	0	0	0	0	0	0	0	0	0	0	0	0	0	0	0	0	0	0	0	0	0
	Ac	AZC_trnI52	77	AZC_trnI52	0	0	0	0	0	0	0	0	0	0	0	0	0	0	0	0	0	0	0	0	0	0	0	0	0
	Ac	AZC_trnK25	76	AZC_trnK25	69.0706	8.66511	39.1761	5.62736	37.7262	0.43329	62.8377	10.1406	67.6315	8.24226	84.4188	68.3663	54.4268	42.3489	28.2382	46.9413	36.963	38.4633	37.7521	82.6988	56.4642	49.3502	75.8281	75.9193	51.147
	Ac	AZC_trnK37	76	AZC_trnK37	3.14873	0.981737	5.67346	0.433226	4.22567	2.20239	3.84868	1.18222	6.11599	0.888799	1.25998	4.55775	3.62845	6.51522	5.43042	5.07473	8.62471	1.83159	2.22071	5.3934	1.52606	4.62658	7.58281	6.25217	4.51297
	Ac	AZC_trnK38	76	AZC_trnK38	6.07185	1.37639	10.2019	1.32867	5.97609	0.837894	8.36855	2.99164	16.0398	1.8308	8.81987	4.55775	4.83794	8.14403	9.77475	12.6868	6.16051	7.32635	4.44143	3.5956	7.6303	13.8798	15.1656	13.3975	19.5562
	Ac	AZC_trnL07	85	AZC_trnL07	2.51166	0.371548	5.5597	1.4573	8.7469	2.58852	14.9624	0.708877	6.97426	1.46771	2.25314	2.03758	3.24426	5.82538	2.91326	7.94046	6.60986	5.73179	13.8991	16.0744	13.6448	15.1679	4.06796	8.78457	8.07026
	Ac	AZC_trnL17	85	AZC_trnL17	8.00664	2.75759	12.3584	1.62372	11.6795	0.711429	4.6581	1.9449	9.43773	2.83979	13.5189	5.09396	5.40711	10.1944	15.5374	11.3435	11.0164	13.1012	10.9207	1.60744	4.09343	8.27342	13.5599	3.99299	10.7603
	Ac	AZC_trnL32	85	AZC_trnL32	0.700071	0.350502	0.647391	0.647391	1.4227	0.969627	0	0	2.42078	1.23638	0	1.01879	1.08142	0	1.94217	0	0	3.27531	0.992789	0	0	0	4.06796	3.19439	0
	Ac	AZC_trnL39	89	AZC_trnL39	3.1017	0.633976	24.5354	4.89874	23.3932	2.2965	17.5902	3.65054	8.72152	3.45552	3.22782	1.94601	4.13127	30.5996	14.8391	28.1676	18.9384	26.5889	24.6524	19.9576	10.4252	22.3878	3.88513	6.86435	15.4151
	Ac	AZC_trnL47	87	AZC_trnL47	0	0	1.37136	0.691836	0.533336	0.533336	0.972565	0.490536	1.13972	0.17977	0	0	0	0	1.89752	2.21655	0	1.60001	0	1.57049	0	1.3472	1.32481	0.780239	1.31412
	Ac	AZC_trnM13	76	AZC_trnM13	3.21226	0.815813	7.30396	2.03918	4.6496	0.144947	2.31186	1.6038	4.90878	2.83072	2.51996	2.27888	4.83794	9.77283	3.25825	8.88078	4.9284	4.57897	4.44143	5.3934	0	1.54219	1.51656	2.6795	10.5303
	Ac	AZC_trnM22	77	AZC_trnM22	0.41454	0.41454	1.72801	0.417865	1.00797	0.532142	2.70513	1.3841	1.57757	0.862249	1.24362	0	0	1.60765	1.07198	2.50441	1.2161	1.8078	0	3.5489	0	4.5665	0	1.76314	2.96958
	Ac	AZC_trnM53	77	AZC_trnM53	0	0	0.714652	0.714652	0.666612	0.337885	0	0	1.28774	0.203116	0	0	0	0	2.14396	0	0	0.9039	1.09594	0	0	0	1.49687	0.881568	1.48479
	Ac	AZC_trnN31	75	AZC_trnN31	1.21901	0.0354162	4.0384	1.94429	0.618669	0.618669	0	0	1.32208	0.208533	1.27678	1.15463	1.22561	3.30105	1.10056	7.71359	0	1.85601	0	0	0	0	1.53678	0.905077	1.52438
	Ac	AZC_trnP20	77	AZC_trnP20	0.78942	0.396201	0.417402	0.417402	1.37328	0.220012	0	0	1.78267	0.619464	1.24362	1.12464	0	0	0	1.25221	1.2161	1.8078	1.09594	0	0	0	1.49687	0.881568	2.96958
	Ac	AZC_trnP21	77	AZC_trnP21	1.227	0.718196	0	0	1.30927	0.784185	0.507389	0.507389	0.792812	0.434381	2.48724	0	1.19378	0	0	0	1.2161	2.7117	0	0	0	1.52217	1.49687	0.881568	0
	Ac	AZC_trnP26	78	AZC_trnP26	2.37705	1.41976	5.82142	1.09986	5.12525	0.576959	4.07961	1.7527	7.89819	1.34653	4.9107	2.22044	0	6.34817	7.40765	3.70846	4.80204	6.24618	4.32754	1.7517	2.97386	7.51326	7.38838	10.4432	5.86301
	Ac	AZC_trnP29	77	AZC_trnP29	0.795851	0.795851	0.714652	0.714652	0	0	1.00947	0.504755	0.494929	0.494929	0	0	2.38755	0	2.14396	0	0	0	0	0	1.50624	1.52217	0	0	1.48479
	Ac	AZC_trnQ06	74	AZC_trnQ06	2.08088	0.456308	5.08165	2.20008	7.98836	1.15414	2.80375	0.630863	7.62542	1.81507	2.58807	1.17023	2.48435	5.01848	8.9235	1.30297	8.85781	9.40545	5.70183	3.69278	3.13461	1.58388	10.9029	7.33846	4.63495
	Ac	AZC_trnQ15	75	AZC_trnQ15	0	0	0.978707	0.500564	0.993723	0.539799	1.03639	0.518215	2.6483	0.98449	0	0	0	1.65052	0	1.2856	0	1.85601	1.12516	0	1.54641	1.56276	4.61035	1.81015	1.52438
	Ac	AZC_trnR16	77	AZC_trnR16	2.78923	0.472502	0	0	0.706667	0.364646	1.00947	0.504755	2.16931	0.678491	3.73086	2.24928	2.38755	0	0	0	1.2161	0.9039	0	0	1.50624	1.52217	1.49687	3.52627	1.48479
	Ac	AZC_trnR35	77	AZC_trnR35	0.41454	0.41454	2.02526	0.604113	1.07198	0.0909169	0	0	1.5816	0.0908367	1.24362	0	0	1.60765	3.21594	1.25221	1.2161	0.9039	1.09594	0	0	0	1.49687	1.76314	1.48479
	Ac	AZC_trnR41	77	AZC_trnR41	0	0	0.357326	0.357326	1.17605	0.703257	0	0	0.293856	0.293856	0	0	0	0	1.07198	0	2.4322	0	1.09594	0	0	0	0	0.881568	0
	Ac	AZC_trnR45	77	AZC_trnR45	4.03928	1.51568	7.38787	1.03549	4.50125	1.70414	2.10834	0.474357	4.24986	0.68041	6.21809	1.12464	4.77511	8.03826	5.35989	8.76545	6.0805	6.3273	1.09594	1.77445	1.50624	3.04433	4.4906	5.28941	2.96958
	Ac	AZC_trnS01	90	AZC_trnS01	1.74488	0.933391	4.12828	1.15361	2.49363	0.481778	1.44619	0.879447	3.95645	2.03866	3.19195	0	2.04268	2.75087	6.41996	3.214	3.12132	1.54667	2.8129	3.03628	0	1.3023	0	6.78808	5.08127
	Ac	AZC_trnS24	90	AZC_trnS24	0.981909	0.555872	3.00697	1.26743	1.12015	0.670914	1.29321	0.744029	2.46177	1.48212	0	1.92438	1.02134	1.37544	5.50282	2.14266	1.04044	2.32001	0	0	2.57734	1.3023	5.12261	2.26269	0
	Ac	AZC_trnS33	92	AZC_trnS33	0.627517	0.627517	0.94748	0.520433	2.22077	0.976187	3.46324	2.09135	3.311	0.413284	0	1.88255	0	0	1.7944	1.04804	4.07129	0.756525	1.8345	1.48514	1.26066	7.64392	3.75844	3.68917	2.48541
	Ac	AZC_trnS46	90	AZC_trnS46	0.320731	0.320731	0.916957	0.916957	0.257779	0.257779	1.3697	0.074323	0.25141	0.25141	0	0.962192	0	2.75087	0	0	0	0.773337	0	1.51814	1.28867	1.3023	0	0.754231	0
	Ac	AZC_trnSec12	92	AZC_trnSec12	0	0	0	0	0	0	0	0	0	0	0	0	0	0	0	0	0	0	0	0	0	0	0	0	0
	Ac	AZC_trnT08	75	AZC_trnT08	3.24849	0.41243	10.7641	5.08782	10.4362	2.94845	15.2865	4.03242	14.9156	1.14086	3.83035	3.46389	2.45122	19.8063	2.20113	10.2848	9.98823	5.56802	15.7523	16.3959	21.6497	7.81379	13.831	17.1965	13.7194
	Ac	AZC_trnT34	76	AZC_trnT34	0	0	0.96583	0.493978	2.7827	0.445815	1.6274	0.894454	2.81309	1.05072	0	0	0	1.62881	0	1.26868	2.4642	3.66317	2.22071	1.7978	0	3.08439	3.03312	0.893168	4.51297
	Ac	AZC_trnT36	75	AZC_trnT36	1.23606	0.738274	6.05257	3.06365	2.68303	0.883991	4.151	2.26882	7.73018	1.51521	2.55356	1.15463	0	8.25262	9.90508	0	3.74559	0.928004	3.37548	0	4.63922	7.81379	10.7575	6.33554	6.09753
	Ac	AZC_trnV18	76	AZC_trnV18	0	0	1.80993	0.957675	2.17217	0.184226	0.514065	0.514065	0	0	0	0	0	3.25761	2.17217	0	2.4642	1.83159	2.22071	0	0	1.54219	0	0	0
	Ac	AZC_trnV27	75	AZC_trnV27	0	0	0	0	2.46934	0.633837	1.56276	1.56276	2.43359	0.458625	0	0	0	0	0	0	1.24853	2.78401	3.37548	0	0	4.68827	1.53678	2.71523	3.04876
	Ac	AZC_trnV50	75	AZC_trnV50	0	0	3.60837	1.52091	1.14169	0.728714	0.520919	0.520919	1.83021	0.635983	0	0	0	1.65052	6.60339	2.5712	2.49706	0.928004	0	0	0	1.56276	1.53678	0.905077	3.04876
	Ac	AZC_trnW11	77	AZC_trnW11	2.03304	1.50613	5.77687	2.44554	4.15989	0.997153	2.19244	0.678248	5.34801	1.85839	4.97447	1.12464	0	6.43061	9.64781	1.25221	4.8644	5.4234	2.19187	3.5489	1.50624	1.52217	4.4906	2.6447	8.90873
	Ac	AZC_trnY09	85	AZC_trnY09	2.10944	1.17859	10.7944	0.853241	5.63798	0.639123	2.28375	1.20521	7.96595	1.44633	2.25314	4.07517	0	10.1944	9.71086	12.4779	4.40657	6.55062	5.95674	0	4.09343	2.75781	8.13591	10.3818	5.38017
	Ac	BAF85999	918	AZC_0001	0.326894	0.07708	1.55393	0.307121	0.903173	0.201192	0.755205	0.144448	1.13851	0.24636	0.208624	0.471663	0.300395	1.34847	2.15797	1.15536	0.816032	0.606539	1.28695	0.744187	1.01072	0.510705	1.25554	0.665498	1.49449
	Ac	BAF86000	612	AZC_0002	0.301676	0.089405	0.577285	0.292151	0.223784	0.048568	0.138257	0.069733	0.261262	0.0570067	0.312937	0.141499	0.450592	0	0.944112	0.787744	0.306012	0.227452	0.137887	0.223256	0	0.191514	0.188331	0.221833	0.373623
	Ac	BAF86001	846	AZC_0003	0.253866	0.0430055	0.715896	0.170185	0.470361	0.138766	0.191411	0.0419149	0.522314	0.0204847	0.33957	0.204722	0.217307	0.438969	0.682974	1.02574	0.553426	0.658159	0.199497	0.161504	0.274186	0.138542	0.544959	0.481424	0.540561
	Ac	BAF86002	615	AZC_0004	0.153625	0.0899204	0.343256	0.183454	0.158909	0.0986076	0.338027	0.0769136	0.347634	0.129846	0.31141	0	0.149465	0	0.402646	0.627121	0	0.339514	0.137215	0.444334	0.188586	0.38116	0.374825	0.110375	0.557701
	Ac	BAF86003	723	AZC_0005	0.206303	0.0765263	0.634613	0.150359	0.447297	0.16652	0.22454	0.0505193	0.640388	0.247588	0.132446	0.359325	0.127138	0.513648	0.456666	0.933526	0.647577	0.577596	0.116718	0.18898	0.160416	0.324223	0.478252	1.12665	0.316262
	Ac	BAF86004	429	AZC_0006	0.21725	0.123743	1.18697	0.21044	1.13669	0.413239	0.484584	0.110261	0.550377	0.258181	0.223214	0	0.428535	1.44276	0.769626	1.34853	0.873097	1.94686	0.59012	0.636982	0.270351	0.546419	0.268668	0.31646	1.066
	Ac	BAF86005	885	AZC_0007	0.276741	0.0953286	0.140038	0.0972074	0.233397	0.0866744	0.270343	0.127089	0.259771	0.150385	0.432807	0.29355	0.103865	0	0.0932682	0.326847	0.211615	0.393222	0.0953527	0.154387	0.524206	0.132437	0.520943	0	0.25837
	Ac	BAF86006	1395	AZC_0008	1.49431	0.268256	2.0423	0.235887	1.92036	0.0206324	1.20754	0.254298	1.87661	0.127065	1.57882	0.993231	1.9109	1.68602	1.95261	2.48826	1.87951	1.94581	1.93576	0.783557	1.6628	1.17627	1.65246	2.09238	1.88499
	Ac	BAF86007	1200	AZC_0009	1.28197	0.279402	2.12513	0.537577	2.19679	0.350088	1.85484	0.157792	2.58358	0.0581228	1.83537	0.938138	1.07241	3.19789	1.65085	1.52665	1.63869	2.84201	2.10968	2.16335	1.64306	1.7581	2.68937	2.48896	2.57239
	Ac	BAF86008	480	AZC_0010	1.15021	0.235099	2.12141	0.639832	2.30732	0.394227	2.21734	0.149897	2.03101	0.303595	1.19698	0.721644	1.53201	3.35263	1.20374	1.80787	1.56066	2.90001	2.46129	2.27721	1.93301	2.44181	2.40122	2.26269	1.42911
	Ac	BAF86009	987	AZC_0011	1.85619	0.141953	2.2634	0.122842	1.85796	0.261775	2.12857	0.295249	1.83696	0.0755521	1.9404	1.57928	2.04889	2.13213	2.50889	2.14918	2.18208	1.33982	2.05197	2.49178	2.35016	1.54376	1.98521	1.78815	1.73752
	Ac	BAF86010	1608	AZC_0012	0.34114	0.00991124	0.348019	0.0252094	0.30939	0.0623071	0.439451	0.113401	0.467714	0.168804	0.357308	0.323124	0.342988	0.384917	0.359326	0.299813	0.232935	0.432838	0.262398	0.594794	0.50489	0.218669	0.143357	0.548787	0.710999
	Ac	BAF86011	453	AZC_0013	8.23428	1.87039	16.1395	2.39957	13.0036	1.23474	9.44047	0.84694	14.239	1.62407	10.7808	4.58794	9.33412	19.9484	16.7636	11.7066	13.6429	14.7497	10.6182	8.74691	8.44891	11.1256	11.9584	17.3823	13.3762
	Ac	BAF86012	1194	AZC_0014	3.02876	0.377288	3.94182	0.0385288	2.75282	0.32671	2.22119	0.368549	2.95112	0.220754	3.60899	2.32087	3.15641	3.93969	4.00959	3.87618	2.74488	3.32263	2.19095	1.48763	2.52554	2.6504	2.50982	3.18369	3.15984
	Ac	BAF86013	693	AZC_0015	0.306222	0.116718	0.258219	0.130272	0.107546	0.0584198	0.299391	0.0673649	0.152944	0.085042	0.13818	0.24992	0.530567	0.357256	0	0.417402	0	0.200867	0.121771	0.394322	0.33472	0.16913	0	0.293856	0.164976
	Ac	BAF86014	903	AZC_0016	0.0353483	0.0353483	0.309784	0.128704	0.155083	0.0898067	0.0856261	0.0856261	0.31159	0.109486	0.106045	0	0	0.548347	0.274227	0.106777	0.311095	0.154153	0	0	0.256878	0	0.12764	0.30069	0.506439
	Ac	BAF86015	990	AZC_0017	3.65753	0.598632	3.89703	0.205105	3.73218	0.104438	3.20538	0.271605	3.14474	0.537024	4.83629	2.88658	3.24972	3.50111	4.00205	4.18794	3.59425	3.93699	3.6653	3.72635	2.81165	3.07816	2.32846	2.94836	4.15741
	Ac	BAF86016	1599	AZC_0018	4.64695	1.08367	5.95875	0.269984	4.48737	0.333346	2.58906	0.285766	4.56389	0.374204	6.64741	2.92449	4.36897	5.41917	6.24617	6.21091	3.86505	5.00565	4.59142	2.22167	2.39359	3.1519	3.82033	5.00934	4.86201
	Ac	BAF86017	717	AZC_0019	1.51186	0.464602	1.68274	0.101354	1.35279	0.30196	0.923737	0.146094	0.808597	0.158495	2.13687	0.603886	1.79483	1.55384	1.61171	1.88268	1.17539	1.94143	0.941558	1.14337	0.647032	0.98081	1.12526	0.662713	0.637817
	Ac	BAF86018	3177	AZC_0020	4.77347	0.571226	4.29123	0.071575	3.08125	0.508248	2.04314	0.459984	3.10706	0.349558	5.60627	3.67977	5.03438	4.40295	4.31288	4.15786	2.9769	4.00908	2.25776	1.46223	1.7158	2.95138	2.46698	3.18358	3.67061
	Ac	BAF86019	438	AZC_0021	2.36829	0.497748	1.4667	0.484336	1.53525	0.133011	0.916886	0.209995	2.04891	0.260772	1.96764	1.7794	3.35784	0.847871	1.13072	2.4215	1.28274	1.58905	1.73398	0.623894	1.32398	0.802786	1.57889	2.47966	2.08819
	Ac	BAF86020	1089	AZC_0022	2.04212	0.148827	1.87055	0.271082	1.68581	0.262304	0.673621	0.0976174	1.7221	0.33936	2.28625	2.06752	1.77258	1.47774	1.74332	2.39058	1.9777	1.91736	1.16236	0.627331	0.532509	0.861023	2.32846	1.68299	1.15483
	Ac	BAF86021	1662	AZC_0023	0.387499	0.117336	0.568691	0.121755	0.61772	0.0812655	0.495941	0.0452691	0.465787	0.156299	0.345699	0.208417	0.608381	0.446893	0.44698	0.812201	0.73244	0.460652	0.660068	0.575469	0.418702	0.493651	0.277398	0.776013	0.343949
	Ac	BAF86022	771	AZC_0024	0.0811411	0.040596	0.220096	0.0566752	0.180026	0.0747082	0.0590716	0.0590716	0.198921	0.131917	0.124201	0	0.119223	0.321113	0.214118	0.125058	0.121452	0.0902728	0.328354	0.177215	0	0	0.448478	0	0.148286
	Ac	BAF86023	885	AZC_0025	0.0346218	0.0346218	0.150347	0.0363566	0.134107	0.0673245	0	0	0.0511343	0.0511343	0	0	0.103865	0.139875	0.0932682	0.217898	0.211615	0	0.190705	0	0	0	0	0.153403	0
	Ac	BAF86024	1059	AZC_0026	0.0289332	0.0289332	0.42888	0.13694	0.376327	0.11034	0.22631	0.0576544	0.590489	0.158	0	0	0.0867996	0.584463	0.155887	0.546288	0.176846	0.394336	0.5578	0.129021	0.328557	0.221354	0.870699	0.57689	0.323877
	Ac	BAF86025	1185	AZC_0027	0.0502161	0.0251415	0.25939	0.0601403	0.175866	0.0488112	0.103683	0.0568053	0.0834144	0.0572145	0	0.0730779	0.0775703	0.31339	0.139312	0.325468	0.0790208	0.234938	0.213638	0.115302	0.195748	0	0	0.0572833	0.19296
	Ac	BAF86026	678	AZC_0028	2.89978	0.663819	8.35533	1.94071	8.87657	0.511414	8.69362	0.962426	15.9304	0.997128	3.10721	1.66042	3.93172	12.0503	5.47847	7.53725	7.87236	9.54694	9.21039	10.0762	6.84251	9.16218	13.9398	16.82	17.0313
	Ac	BAF86027	1008	AZC_0029	0.18316	0.0542816	1.01469	0.174156	1.1118	0.160621	0.617899	0.102744	1.18839	0.318067	0.189997	0.08591	0.273574	1.22807	1.14642	0.669583	1.39345	1.10477	0.837174	0.81329	0.5753	0.465106	1.25778	0.606078	1.70132
	Ac	BAF86028	429	AZC_0030	0.0672862	0.0672862	0.246021	0.131493	0.199596	0.127397	0	0	0.247064	0.137376	0	0.201859	0	0.288553	0	0.44951	0.436549	0.162238	0	0	0	0	0	0.474691	0.2665
	Ac	BAF86029	3285	AZC_0031	0.0646003	0.0246228	0.110365	0.0598009	0.142506	0.0428624	0.124223	0.0303617	0.136958	0.0547755	0.0291503	0.0527229	0.111928	0	0.125635	0.205461	0.0570105	0.190686	0.17982	0.124779	0.17653	0.0713588	0.105259	0.0619916	0.243623
	Ac	BAF86030	375	AZC_0032	0	0	0.073371	0.073371	0.290204	0.149748	0	0	0.101625	0.101625	0	0	0	0	0.220113	0	0.499412	0.371202	0	0	0	0	0	0	0.304876
	Ac	BAF86031	471	AZC_0033	0.511843	0.167842	2.56132	0.296373	1.3017	0.154355	1.03316	0.110609	2.76647	0.158358	0.203309	0.551575	0.780644	3.15387	2.27824	2.25185	0.994052	1.47771	1.43333	0.870272	0.984972	1.24423	2.93653	2.45005	2.91283
	Ac	BAF86032	705	AZC_0034	0.523058	0.0896773	1.25586	0.058377	0.664347	0.238007	0.404549	0.0472513	1.65178	0.329755	0.679139	0.368499	0.521536	1.22911	1.17081	1.36766	1.06258	0.691067	0.239396	0.387611	0.493534	0.332502	1.14441	1.54056	2.27036
	Ac	BAF86033	1239	AZC_0035	1.7133	0.202186	3.46185	0.0996989	2.78489	0.340296	1.88714	0.362039	2.89697	0.580048	1.7776	2.02689	1.33541	3.39696	3.33101	3.65758	2.19173	3.37047	2.79247	1.98498	1.21691	2.45955	1.76749	3.23242	3.691
	Ac	BAF86034	7401	AZC_0036	0.515132	0.0440595	0.825542	0.077781	0.584658	0.124545	0.45443	0.0976914	0.808671	0.0206258	0.504606	0.444629	0.596162	0.970109	0.803006	0.70351	0.619963	0.780547	0.353466	0.369228	0.34476	0.649301	0.809817	0.843809	0.772386
	Ac	BAF86035	1365	AZC_0037	0.591545	0.211915	0.561215	0.148346	0.484673	0.10956	0.503751	0.0580079	0.812978	0.14818	0.98214	0.253765	0.53873	0.816193	0.302353	0.565098	0.686005	0.458903	0.30911	0.400389	0.509804	0.60106	0.591071	1.09405	0.753815
	Ac	BAF86036	765	AZC_0038	0.279721	0.160571	0.443645	0.114239	0.198879	0.0825958	0.262748	0.0420819	0.448003	0.00241086	0.125175	0.113199	0.600789	0.647264	0.431594	0.252078	0.122405	0.363923	0.11031	0.178605	0.303217	0.306423	0.451995	0.443665	0.448348
	Ac	BAF86037	1206	AZC_0039	1.85854	0.294164	2.07667	0.210577	2.07914	0.25008	1.87751	0.24943	1.96381	0.204432	2.38206	1.3643	1.82927	2.15553	2.39551	1.67895	2.01877	2.53931	1.67935	1.47282	1.82722	2.33247	1.72028	1.80115	2.37
	Ac	BAF86038	843	AZC_0040	1.06629	0.346214	1.31152	0.0921567	1.2305	0.192814	0.878587	0.534597	1.0766	0.244846	1.70389	0.513626	0.981361	1.17475	1.27289	1.4869	1.22187	1.56869	0.90093	1.94495	0.412742	0.278071	1.0938	0.644183	1.49183
	Ac	BAF86039	1251	AZC_0041	0.993938	0.251878	1.14429	0.237329	1.21588	0.0339582	0.83912	0.139381	1.08697	0.252458	0.612365	0.899892	1.46956	0.89057	0.923735	1.61856	1.19763	1.16835	1.28166	0.655313	1.11252	0.749524	0.644933	1.51931	1.09668
	Ac	BAF86040	699	AZC_0042	0.664129	0.30607	0.984398	0.61858	1.02839	0.116578	0.613923	0.295905	0.892385	0.235106	0.684969	0.123887	1.18353	0	2.12555	0.827639	0.803774	1.19485	1.08653	1.17281	0.165923	0.503033	0.494673	0.874001	1.30848
	Ac	BAF86041	1077	AZC_0043	0.51217	0.0636114	0.975349	0.0415269	1.21617	0.2615	0.704619	0.174615	0.925042	0.141495	0.622387	0.40203	0.512094	1.03445	0.996333	0.895264	1.7389	0.969364	0.940246	0.380593	0.753819	0.979444	0.64211	1.07147	1.06155
	Ac	BAF86042	129	AZC_0044	0.732398	0.42869	1.13816	0.582136	1.1794	0.489812	1.31183	0.661653	1.41728	0.272233	1.48463	0	0.712564	0	1.91959	1.49488	0.725889	2.15815	0.654164	2.11834	0	1.81716	1.78696	1.57862	0.886269
	Ac	BAF86043	1095	AZC_0045	0.25489	0.0879962	0.553	0.196247	0.47179	0.0858016	0.266376	0.0813262	0.638176	0.165981	0.349803	0.0790843	0.335784	0.226099	0.904574	0.528328	0.59861	0.508495	0.308263	0.374336	0.317755	0.107038	0.315777	0.867882	0.730868
	Ac	BAF86044	1398	AZC_0046	0.353273	0.0872401	0.577506	0.0364665	0.417114	0.0713717	0.314919	0.0928465	0.283708	0.0447495	0.479478	0.185831	0.39451	0.531284	0.649475	0.551759	0.401887	0.547642	0.301814	0.195469	0.49777	0.251517	0.329782	0.194222	0.327121
	Ac	BAF86045	1401	AZC_0047	0.406522	0.106964	1.6272	0.204422	1.66649	0.371181	1.14474	0.159759	1.60481	0.509057	0.273401	0.618111	0.328054	2.03223	1.47292	1.37644	1.47043	2.38459	1.14444	1.26783	0.827841	1.33855	1.23403	0.969033	2.61136
	Ac	BAF86046	723	AZC_0048	0.668652	0.14439	1.03396	0.290859	0.890328	0.270104	0.501986	0.0765254	0.685298	0.14041	0.397339	0.71865	0.889966	1.54094	1.0275	0.533444	1.16564	1.15519	0.350154	0.377961	0.641663	0.486335	0.637669	0.469438	0.948785
	Ac	BAF86047	1023	AZC_0049	0.979602	0.0878666	1.88741	0.473745	1.49689	0.0752508	1.2814	0.0746993	1.43639	0.127974	1.02966	1.10045	0.808687	2.29912	2.4206	0.942521	1.37302	1.63285	1.48482	1.33561	1.13373	1.37486	1.23934	1.39345	1.67637
	Ac	BAF86048	1128	AZC_0050	1.29744	0.369924	1.58587	0.251559	0.521325	0.0499142	0.523995	0.16488	0.682666	0.208129	0.933816	0.921248	2.03725	2.0851	1.39034	1.28218	0.498083	0.617024	0.448868	0.847898	0.308459	0.415627	1.0218	0.722136	0.304066
	Ac	BAF86049	2436	AZC_0051	1.73638	0.113107	2.38784	0.484989	1.34886	0.0801974	1.09578	0.20087	1.36238	0.202522	1.6117	1.63525	1.96218	1.57531	3.2529	2.33529	1.19164	1.40001	1.45495	1.17787	0.714166	1.39532	1.04092	1.30969	1.73652
	Ac	BAF86050	1239	AZC_0052	3.35696	0.316301	4.63176	0.183901	3.16756	0.157812	1.89513	0.185796	3.5163	0.529166	3.70978	2.72582	3.63529	4.29616	4.92989	4.66925	3.02307	3.48282	2.9968	1.54387	1.96577	2.17575	2.60472	4.43772	3.50645
	Ac	BAF86051	978	AZC_0053	1.19723	0.331752	2.15301	0.232781	1.59412	0.16069	0.842795	0.0769297	1.54208	0.0519274	1.86034	0.885453	0.845897	2.4049	1.68798	2.36613	1.53194	1.35215	1.89828	0.977944	0.711537	0.838903	1.53207	1.45756	1.63661
	Ac	BAF86052	978	AZC_0054	3.66737	0.505964	4.25847	0.551811	3.3329	0.374159	2.03702	0.310073	3.40679	0.409207	4.21025	2.65636	4.1355	4.80981	4.81075	3.15484	3.63835	3.7718	2.58856	2.65442	1.77884	1.67781	2.59273	3.88683	3.74081
	Ac	BAF86053	1008	AZC_0055	1.50896	0.0670268	2.26657	0.521386	1.46804	0.384509	1.3063	0.343433	1.63118	0.100389	1.42498	1.46047	1.64144	2.70175	1.22831	2.86964	1.57924	2.07144	0.753456	0.677742	1.38072	1.86043	1.60082	1.81823	1.47448
	Ac	BAF86054	1407	AZC_0056	1.18671	0.0545622	1.38886	0.249549	1.56745	0.213936	1.10143	0.0703583	2.32216	0.26103	1.157	1.2925	1.11063	1.05577	1.8773	1.23352	1.46416	1.97869	1.25951	1.0682	1.23647	0.999631	2.04795	2.07454	2.844
	Ac	BAF86055	1428	AZC_0057	3.10025	0.324024	5.18226	0.752001	3.2828	0.7746	2.29948	0.138034	3.56511	0.438574	3.08466	2.54698	3.66911	4.0743	4.85543	6.61705	3.73772	4.33783	1.77284	2.48771	2.03047	2.38025	2.74426	3.70777	4.24329
	Ac	BAF86056	585	AZC_0058	0.309533	0.0833172	1.74861	0.078994	1.48646	0.284191	1.13007	0.264536	1.53565	0.280275	0.32738	0.444089	0.15713	1.90445	1.69318	1.6482	1.92081	0.951799	1.58677	1.40136	1.3878	0.60106	1.77321	1.85657	0.977168
	Ac	BAF86057	195	AZC_0059	0.16369	0.16369	1.17615	0.0936118	1.20351	0.291844	0.828332	0.519027	0.935997	0.176394	0.49107	0	0	1.26963	1.26988	0.988922	0.960407	1.78462	0.865509	0.700681	1.78432	0	0.591071	1.04432	1.1726
	Ac	BAF86058	1335	AZC_0060	0.184199	0.08319	0.625369	0.05862	0.622287	0.064877	0.50582	0.15648	0.547107	0.0577955	0.143459	0.0648669	0.344273	0.556356	0.741954	0.577797	0.631279	0.729891	0.50569	0.818773	0.347507	0.351181	0.431681	0.610164	0.599476
	Ac	BAF86059	2046	AZC_0061	0.0573009	0.0371731	0.235442	0.0294143	0.23072	0.0313114	0.139597	0.0171507	0.242165	0.049617	0	0.126976	0.0449271	0.181509	0.24206	0.282756	0.274603	0.170089	0.247469	0.133561	0.113373	0.171857	0.225335	0.165886	0.335275
	Ac	BAF86060	2025	AZC_0062	0.0918049	0.0286124	0.163094	0.011705	0.181092	0.0553495	0.153337	0.0832893	0.424943	0.0702626	0.141865	0.0427641	0.090786	0.183391	0.163047	0.142844	0.184967	0.274964	0.0833453	0	0.286372	0.17364	0.341507	0.368735	0.564586
	Ac	BAF86061	2271	AZC_0063	6.27775	0.603641	6.00984	0.802376	4.12278	0.373794	2.80189	0.392498	3.80183	0.40076	7.12603	5.10966	6.59757	4.4152	6.65136	6.96295	3.58725	4.84229	3.93881	3.00821	2.04281	3.35466	3.0959	4.48354	3.82606
	Ac	BAF86062	270	AZC_0064	54.5188	11.7428	50.8018	2.54365	31.2103	4.13548	27.8044	6.19309	40.2374	3.30996	76.6069	36.5633	50.3862	45.8479	52.2768	54.2808	29.1323	39.1824	25.3161	17.7116	26.6326	39.0689	41.8347	45.0024	33.8752
	Ac	BAF86063	882	AZC_0065	0.03619	0.03619	0	0	0.15737	0.0653061	0.147107	0.0897786	0.15563	0.0540802	0.10857	0	0	0	0	0	0.106167	0.0789119	0.287031	0.309825	0.131497	0	0.130679	0.0769623	0.259249
	Ac	BAF86064	1302	AZC_0066	0.163972	0.0242562	0.267674	0.116067	0.143195	0.0715998	0.184073	0.046894	0.187071	0.0107441	0.147095	0.133022	0.211799	0.475381	0.253586	0.0740552	0.21576	0.213826	0	0.104941	0.267236	0.180041	0.177049	0.208543	0.17562
	Ac	BAF86065	279	AZC_0067	0	0	0	0	0.166309	0.166309	0	0	0	0	0	0	0	0	0	0	0	0.498927	0	0	0	0	0	0	0
	Ac	BAF86066	1179	AZC_0068	0.0530618	0.0265475	0.108932	0.0169273	0.0503327	0.0252681	0.0386296	0.0386296	0	0	0.0812202	0	0.077965	0.104995	0.140021	0.0817811	0.079423	0	0.0715751	0.115889	0	0	0	0	0
	Ac	BAF86067	975	AZC_0069	0.0314259	0.0314259	0.0752852	0.0385049	0.116672	0.0379578	0	0	0.0928284	0.0928284	0	0	0.0942777	0.126963	0	0.0988922	0.192081	0.0713849	0.0865509	0	0	0	0	0.278485	0
	Ac	BAF86068	540	AZC_0070	0.166938	0.0983336	0.0595185	0.0595185	0.0429631	0.0429631	0.0723499	0.0723499	0.112475	0.0614752	0	0.160365	0.340447	0	0	0.178555	0	0.128889	0	0	0	0.21705	0	0.125705	0.21172
	Ac	BAF86069	981	AZC_0071	0.0637715	0.0319057	0.23379	0.0186079	0.193812	0.0763238	0.0394089	0.0394089	0.39549	0.0444466	0.0976133	0	0.0937011	0.252374	0.252423	0.196575	0.0954533	0.141897	0.344086	0	0.118227	0	0.352473	0.484368	0.349629
	Ac	BAF86070	1083	AZC_0072	0.028292	0.028292	0.27943	0.141433	0.121908	0.0612235	0.143167	0.0943756	0.435789	0.112706	0	0	0.0848761	0.457209	0.381082	0	0.172926	0.192799	0	0	0.321276	0.108224	0.532127	0.564106	0.211133
	Ac	BAF86071	483	AZC_0073	0.198258	0.198258	0.370222	0.222411	0.479505	0.153654	0.255224	0.013849	0.472222	0.134544	0.594774	0	0	0.768877	0.34179	0	0.193871	0.7205	0.524143	0.282883	0.240125	0.242664	0.477262	0.702699	0.236705
	Ac	BAF86072	1416	AZC_0074	0.500252	0.191124	0.385487	0.0709466	0.349756	0.0296636	0.283613	0.0649561	0.397847	0.0464142	0.473383	0.183469	0.843906	0.524531	0.291463	0.340466	0.396778	0.294917	0.357572	0.192984	0.409536	0.248319	0.32559	0.383507	0.484443
	Ac	BAF86073	609	AZC_0075	0.347647	0.0396378	0.806183	0.231035	0.524585	0.311183	0.265901	0.0582266	0.661475	0.270551	0.314478	0.426588	0.301875	0.609799	0.54215	1.2666	0.15376	1.14286	0.277133	0.224356	0.380888	0.192458	0.189259	0.668776	1.12639
	Ac	BAF86074	1062	AZC_0076	0.841122	0.179889	2.8895	0.420375	3.36354	0.0931016	2.74599	0.619085	3.03455	0.169901	1.08202	0.48925	0.952099	3.73	2.48715	2.45135	3.43875	3.47346	3.17842	1.54387	3.60391	3.0902	3.36443	2.94022	2.79901
	Ac	BAF86075	786	AZC_0077	12.5073	0.761155	15.588	1.59943	15.846	2.01729	12.5335	0.816913	10.5485	0.272899	13.5232	11.0175	12.9812	18.7416	13.547	14.4753	16.0832	19.2154	12.2393	13.559	10.9193	13.1224	10.1181	11.0544	10.4729
	Ac	BAF86076	1599	AZC_0078	1.79133	0.0625672	2.70837	0.348579	2.60056	0.141737	3.25882	0.462352	3.93545	0.346009	1.91637	1.73303	1.72459	2.01283	3.09727	3.01501	2.69382	2.78575	2.3221	2.56347	4.13439	3.0786	3.60409	4.62727	3.575
	Ac	BAF86077	717	AZC_0079	0.672866	0.167916	1.09427	0.260253	1.7062	0.159136	1.43049	0.15245	2.74297	0.438773	0.667773	0.966218	0.384606	0.863244	0.805853	1.61372	1.95899	1.74729	1.41234	1.52449	1.13231	1.63468	2.73277	1.98814	3.50799
	Ac	BAF86078	1326	AZC_0080	0.251722	0.0181389	0.325273	0.0957341	0.536703	0.0322304	0.489412	0.0650702	0.546368	0.12744	0.216648	0.261229	0.277287	0.280066	0.186747	0.509004	0.564945	0.4724	0.572763	0.412165	0.437332	0.618739	0.782299	0.511921	0.344883
	Ac	BAF86079	876	AZC_0081	0.208734	0.00606441	0.601956	0.408631	0.200163	0.0985967	0.325579	0.0380276	0.406838	0.16352	0.218627	0.197711	0.209865	1.41312	0.282679	0.110068	0.106895	0.397262	0.0963323	0.311947	0.397193	0.267595	0.131574	0.697405	0.391536
	Ac	BAF86080	1212	AZC_0082	0.248007	0.0886973	0.340707	0.0788239	0.423701	0.0378036	0.235319	0.0274853	0.508517	0.225068	0.0790088	0.2858	0.379211	0.204273	0.340521	0.477326	0.463563	0.459408	0.348132	0.225467	0.28708	0.193411	0.190196	0.392051	0.943306
	Ac	BAF86081	1560	AZC_0083	0.591749	0.175371	0.958671	0.0514382	0.939342	0.288767	0.769844	0.106826	0.759817	0.195203	0.613837	0.277555	0.883854	0.872873	0.952412	1.05073	0.480204	1.47231	0.865509	0.963436	0.594772	0.751326	0.369419	0.957293	0.952739
	Ac	BAF86082	936	AZC_0084	0.329029	0.0721513	0.372324	0.276758	0.201159	0.0123565	0.221664	0.0498759	0.300604	0.105626	0.409225	0.185037	0.392824	0.925774	0.0881863	0.103013	0.200085	0.223078	0.180314	0.29195	0.247822	0.125221	0.12314	0.290089	0.488584
	Ac	BAF86083	717	AZC_0085	0.422793	0.0305123	0.550273	0.0632688	0.425557	0.121985	0.814188	0.188514	0.745049	0.144165	0.400664	0.483109	0.384606	0.517947	0.460487	0.672384	0.652996	0.388286	0.235389	1.14337	0.80879	0.490405	0.964508	0.473366	0.797271
	Ac	BAF86084	267	AZC_0086	0.22766	0.11426	0.120374	0.120374	0.87897	0.213144	0.802853	0.366175	0.858717	0.494445	0.358647	0.324334	0	0	0	0.361123	0.701421	1.30338	0.632113	1.5352	0.434384	0.438977	0.863361	0	1.71279
	Ac	BAF86085	864	AZC_0087	1.44449	0.0249689	1.32188	0.210213	1.45872	0.307038	2.99856	1.11237	3.90023	0.420884	1.44081	1.4032	1.48946	1.71929	1.24196	1.00437	2.05921	1.04723	1.26971	5.21861	2.01355	1.76353	4.40224	3.06406	4.23439
	Ac	BAF86086	750	AZC_0088	0.16446	0.0454943	0.831666	0.247989	0.458016	0.124298	0.433458	0.184193	0.792835	0.151765	0.255356	0.115463	0.122561	1.32042	0.660339	0.51424	0.499412	0.649603	0.225032	0.364354	0.154641	0.781379	0.768392	0.543046	1.06707
	Ac	BAF86087	540	AZC_0089	0.293182	0.213794	0.704911	0.232536	0.700767	0.123744	0.76995	0.175192	1.18439	0.25843	0.709323	0	0.170224	1.1462	0.611425	0.357111	0.520221	0.644447	0.937634	1.01209	0.429557	0.868198	0.853769	1.00564	1.69376
	Ac	BAF86088	687	AZC_0090	1.01415	0.308738	2.57019	0.687582	2.97503	0.23975	2.2269	0.330482	2.95251	0.389451	1.25448	1.38657	0.401401	3.78395	2.52313	1.40349	3.40756	2.938	2.57952	1.59107	2.70115	2.38849	3.35542	2.17376	3.32834
	Ac	BAF86089	483	AZC_0091	0.638646	0.278738	1.11103	0.55586	0.351995	0.111155	0.592183	0.211299	0.658967	0.310435	0.594774	0.17929	1.14187	0.512585	2.22164	0.598881	0.387742	0.1441	0.524143	0.565767	0.240125	0.970657	0.238631	1.26486	0.473411
	Ac	BAF86090	438	AZC_0092	0.208734	0.00606441	0.345772	0.191279	0.1772	0.09355	0.193181	0.0974352	0.365051	0.0796532	0.218627	0.197711	0.209865	0	0.376906	0.66041	0.213789	0.31781	0	0.311947	0	0.267595	0.263148	0.309958	0.522049
	Ac	BAF86091	873	AZC_0093	0.38234	0.0275512	0.362543	0.110255	0.45228	0.101075	0.133321	0.076704	0.585284	0.177173	0.329067	0.39678	0.421172	0.56719	0.1891	0.33134	0.429048	0.637803	0.28999	0	0.265706	0.134257	0.528104	0.311023	0.916725
	Ac	BAF86092	396	AZC_0094	0.475918	0.371974	0.370763	0.189635	0.975827	0.166824	0.195253	0.195253	0.866242	0.16946	1.20907	0.21868	0	0	0.625321	0.486969	0.945855	0.703033	1.27859	0	0.58576	0	1.16423	0.85708	0.577417
	Ac	BAF86093	1074	AZC_0095	1.61951	0.14804	1.23433	0.202396	0.977106	0.191897	0.56825	0.100322	1.08287	0.219952	1.60489	1.37072	1.88292	1.61364	0.922261	1.16709	0.78469	1.3609	0.785727	0.508874	0.431957	0.763918	0.643904	1.32728	1.27742
	Ac	BAF86094	2445	AZC_0096	0.475027	0.0430011	0.737332	0.0145698	0.726242	0.139911	0.556171	0.154539	0.788178	0.0509984	0.509146	0.389599	0.526336	0.759443	0.742712	0.70984	0.72767	0.967857	0.483198	0.335295	0.853844	0.479373	0.754249	0.72184	0.888443
	Ac	BAF86095	1209	AZC_0097	0.960253	0.0758566	1.9691	0.166881	1.68287	0.010666	1.49645	0.167589	1.78561	0.303311	1.10887	0.859527	0.912365	2.25257	1.97992	1.67479	1.70395	1.66949	1.67518	1.6952	1.63083	1.16334	2.09735	1.17907	2.08042
	Ac	BAF86096	987	AZC_0098	0.310229	0.0392044	0.97117	0.269887	0.966699	0.26195	0.920837	0.117078	1.3017	0.243123	0.38808	0.263214	0.279394	1.00336	1.4217	0.488449	0.474365	1.05776	1.36798	1.10746	0.705049	0.950004	0.817438	1.58182	1.50585
	Ac	BAF86097	1047	AZC_0099	0.372717	0.0963288	0.66147	0.192752	0.440264	0.0630904	0.545979	0.130828	0.378524	0.0861959	0.18292	0.49626	0.438972	0.591162	1.02488	0.368366	0.357745	0.398856	0.564193	0.521997	0.332322	0.783617	0.330254	0.259334	0.545982
	Ac	BAF86098	807	AZC_0100	0.228167	0.0702089	0.233047	0.132876	0.411418	0.111036	0.209192	0.0647152	0.454589	0.189415	0.35598	0.214615	0.113904	0.460183	0	0.238959	0.348103	0.258737	0.627413	0.338619	0.143718	0.145238	0.571295	0.0841149	0.708356
	Ac	BAF86099	1611	AZC_0101	0.265836	0.0256422	0.293342	0.0768902	0.151796	0.0291222	0.40207	0.0880446	0.495896	0.0800583	0.297202	0.215015	0.285291	0.30736	0.15371	0.418957	0.11625	0.129609	0.209527	0.339249	0.575943	0.291016	0.500814	0.632037	0.354838
	Ac	BAF86100	2346	AZC_0102	0.987543	0.061093	0.610135	0.0656255	0.761519	0.139138	0.422874	0.127735	0.532308	0.0275958	0.979628	0.885906	1.09709	0.527661	0.562949	0.739795	0.598719	1.03837	0.647471	0.174722	0.494376	0.599523	0.491299	0.520824	0.584801
	Ac	BAF86101	699	AZC_0103	0.488791	0.182624	0.75482	0.200406	0.571917	0.0643817	0.418454	0.128539	0.542228	0.234159	0.684969	0.123887	0.657516	0.35419	0.944691	0.965579	0.535849	0.696999	0.482902	0.586407	0.165923	0.503033	0.164891	0.971112	0.490681
	Ac	BAF86102	837	AZC_0104	0.543094	0.123515	0.712674	0.226899	0.420705	0.145945	0.410635	0.235632	0.938136	0.162252	0.343221	0.517308	0.768752	0.591585	0.394468	1.15197	0.223751	0.332618	0.705746	0.816205	0.415701	0	1.23934	0.892101	0.682967
	Ac	BAF86103	1128	AZC_0105	0.732862	0.154361	1.09409	0.293576	0.745222	0.0024136	0.436777	0.063109	1.35098	0.39026	1.01871	0.690936	0.48894	1.31691	0.512231	1.45314	0.747125	0.740429	0.748113	0.484513	0.514098	0.31172	1.0218	0.90267	2.12846
	Ac	BAF86104	1527	AZC_0106	0.518788	0.0242726	0.790054	0.119241	1.08793	0.185883	0.752683	0.115449	1.05937	0.277779	0.564393	0.510397	0.481576	0.648536	1.02705	0.694577	0.735872	1.36739	1.16053	0.805301	0.531672	0.921075	0.679325	1.60033	0.898457
	Ac	BAF86105	1266	AZC_0107	0.0252129	0.0252129	0.391246	0.146903	0.570242	0.0449615	0.517722	0.0301806	0.555087	0.170316	0.0756387	0	0	0.684459	0.260797	0.228483	0.517755	0.659718	0.533252	0.539624	0.458059	0.555482	0.728333	0.214473	0.722456
	Ac	BAF86106	498	AZC_0108	0.0615266	0.0615266	0	0	0.0931731	0.0931731	0.182909	0.182909	0.121961	0.0666598	0	0	0.18458	0	0	0	0	0.279519	0	0.548726	0	0	0	0.136307	0.229576
	Ac	BAF86107	2604	AZC_0109	0.185762	0.0590539	0.33112	0.0742659	0.405458	0.156988	0.199704	0.102796	0.131614	0.00070826	0.220642	0.266044	0.0705997	0.427843	0.380379	0.185138	0.611319	0.507836	0.0972202	0.104941	0.0890787	0.405093	0.132787	0.130339	0.131715
	Ac	BAF86108	573	AZC_0110	1.12618	0.289408	2.4572	0.641007	2.5331	0.18126	1.06438	0.0831736	1.94138	0.429422	1.16983	0.604519	1.6042	3.02452	3.16916	1.1779	2.61472	2.1864	2.79818	0.953806	1.01205	1.2273	1.6092	1.42159	2.79337
	Ac	BAF86109	927	AZC_0111	1.52752	0.307263	3.09788	0.172505	3.66047	0.217096	2.23362	0.337405	2.36601	0.112362	1.96269	0.934167	1.68571	3.2049	2.76032	3.32841	3.83852	3.22849	3.9144	1.9161	1.87671	2.90804	2.23803	2.27001	2.58997
	Ac	BAF86110	402	AZC_0112	1.06091	0.0801962	1.1525	0.415468	1.2243	0.127834	0.323775	0.196891	1.57023	0.216131	1.19103	1.07708	0.914635	1.8476	0.410658	1.19925	1.16467	1.03881	1.46943	0.679765	0	0.291559	1.14685	1.85743	1.7064
	Ac	BAF86111	933	AZC_0113	2.19298	0.259505	3.08279	0.0156304	3.55744	0.463882	3.13763	0.443945	4.11404	0.271325	2.15534	1.7635	2.66009	3.05161	3.09644	3.10032	3.21165	4.4759	2.98475	2.78245	2.61049	4.01995	3.8296	3.85603	4.65647
	Ac	BAF86112	1104	AZC_0114	0.300732	0.0458319	0.423881	0.0998128	0.665641	0.0178094	0.299593	0.0465417	0.247307	0.0962303	0.260214	0.392198	0.249785	0.224256	0.523366	0.524021	0.678548	0.630438	0.687938	0.371285	0.315164	0.212331	0.104401	0.430403	0.207117
	Ac	BAF86113	702	AZC_0115	0.259355	0.200858	0.143757	0.0172613	0.157652	0.0425481	0.194634	0.194634	0.17348	0.00996356	0	0.123358	0.654706	0.176338	0.117582	0.13735	0.13339	0.0991457	0.240419	0.583901	0	0	0.164186	0.193392	0.162861
	Ac	BAF86114	627	AZC_0116	0.248421	0.130126	0.526739	0.0378031	0.740097	0.040982	0.381585	0.179384	0.837211	0.157293	0.30545	0	0.439812	0.592293	0.526586	0.461339	0.746728	0.666032	0.807532	0.217915	0.739908	0.186933	0.551477	0.866102	1.09405
	Ac	BAF86115	3417	AZC_0117	0.00896701	0.00896701	0.237667	0.0505938	0.115552	0.0258233	0.182397	0.0305542	0.109361	0.0313566	0	0	0.026901	0.181137	0.193251	0.338613	0.109616	0.162951	0.0740888	0.239917	0.135769	0.171505	0.101193	0.0595968	0.167294
	Ac	BAF86116	636	AZC_0118	0.0481765	0.0481765	0.31735	0.0381051	0.689616	0.291577	0.13304	0.0671016	0.336643	0.126652	0	0	0.14453	0.389274	0.259567	0.303207	1.03063	0.109434	0.928789	0.214831	0	0.184287	0.543673	0.106731	0.359524
	Ac	BAF86117	1677	AZC_0119	0.0380674	0.0380674	0.0902323	0.0574243	0.117053	0.0257384	0.0773695	0.0472181	0.104946	0.051248	0.114202	0	0	0.0738159	0.196881	0	0.167513	0.0830057	0.100641	0.162949	0.0691595	0	0.206187	0.0404775	0.0681745
	Ac	BAF86118	1677	AZC_0120	0.0534592	0.0298689	0.0957491	0.0119622	0.0306077	0.0155141	0.0732645	0.0401397	0.0953444	0.0208039	0.0571012	0.103276	0	0.0738159	0.0984405	0.114991	0	0.0415029	0.0503203	0.0814745	0.138319	0	0.0687291	0.080955	0.136349
	Ac	BAF86119	1254	AZC_0121	0	0	0.047571	0.0239991	0.0722133	0.0431825	0.0924884	0.0924884	0.0484342	0.0264726	0	0	0	0	0.0658232	0.0768899	0.149346	0	0.0672943	0	0.277465	0	0	0.0541314	0.0911712
	Ac	BAF86120	1623	AZC_0122	0.0385458	0.019285	0.025424	0.025424	0.047821	0.0252464	0.0561235	0.0561235	0.023672	0.023672	0.059001	0	0.0566363	0.0762719	0	0	0.0576954	0.0857675	0	0.168371	0	0	0.0710159	0	0
	Ac	BAF86121	819	AZC_0123	0	0	0	0	0.106803	0.0596074	0	0	0.0276275	0.0276275	0	0	0	0	0	0	0.114334	0	0.206073	0	0	0	0	0.0828825	0
	Ac	BAF86122	1026	AZC_0124	0.0592449	0.0297344	0	0	0	0	0.0443901	0.0443901	0.0220535	0.0220535	0.093332	0.0844028	0	0	0	0	0	0	0	0.13317	0	0	0	0.0661606	0
	Ac	BAF86123	1998	AZC_0125	0.0608462	0.030538	0	0	0.0852922	0.0633211	0.0386989	0.0386989	0.118484	0.0304106	0.0958545	0.086684	0	0	0	0	0.0468667	0.20901	0	0	0.116097	0	0.173061	0.0679487	0.114443
	Ac	BAF86124	1329	AZC_0126	0.0240177	0.0240177	0.0759347	0.0091177	0.0523704	0.0523704	0.0290897	0.0290897	0.0629597	0.0317933	0.0720531	0	0	0.0931446	0.0621086	0.0725507	0	0.157111	0	0	0.087269	0	0.0867259	0.102153	0
	Ac	BAF86125	897	AZC_0127	0.0321803	0.0321803	0	0	0.0258641	0.0258641	0.0435551	0.0435551	0	0	0	0.096541	0	0	0	0	0	0.0775923	0	0	0	0.130665	0	0	0
	Ac	BAF86126	645	AZC_0128	0.241488	0.126494	0.497895	0.0622032	0.15916	0.0806733	0.241654	0.160379	0.46071	0.124734	0.296926	0	0.427539	0.383843	0.51189	0.597953	0	0.215815	0.261665	0	0.179815	0.545148	0.357391	0.315724	0.709015
	Ac	BAF86127	1638	AZC_0129	0.52243	0.107316	1.10915	0.162548	0.770022	0.254273	0.507909	0.147899	0.723474	0.198881	0.467686	0.370074	0.72953	1.05803	0.856667	1.41275	0.571671	1.27473	0.463665	0.667315	0.212418	0.643993	0.562924	1.11891	0.488584
	Ac	BAF86128	450	AZC_0130	0.666864	0.157243	1.04963	0.468343	1.17678	0.243978	0.963958	0.360866	0.660351	0.178785	0.425594	0.962192	0.612805	1.10035	1.83427	0.214266	1.66471	0.928004	0.937634	0.303628	1.54641	1.04184	0.512261	0.452538	1.01625
	Ac	BAF86129	264	AZC_0131	0.10934	0.10934	1.18134	0.352257	0.667356	0.376061	0.491472	0.299942	0.632715	0.197893	0	0.32802	0	1.87559	0.937981	0.730454	1.41878	0.263638	0.319648	1.0351	0.43932	0	0.436586	1.0285	0.433063
	Ac	BAF86130	1158	AZC_0132	0.446143	0.0181758	0.475492	0.13733	0.383701	0.131835	0.106454	0.0057764	0.295157	0.171007	0.413466	0.448691	0.476274	0.320697	0.3564	0.749378	0.404316	0.601039	0.145746	0.11799	0.100156	0.101215	0	0.293095	0.592376
	Ac	BAF86131	1113	AZC_0133	0.425677	0.199869	0.890088	0.186379	0.872231	0.132863	0.658361	0.0359175	0.424558	0.148499	0.0860365	0.778053	0.412942	1.11221	1.03827	0.519784	1.00959	1.00054	0.606556	0.613804	0.729437	0.631843	0.31067	0.243956	0.719048
	Ac	BAF86132	1950	AZC_0134	0.966648	0.0172165	1.0915	0.0895238	1.04211	0.131248	0.712732	0.140391	0.620387	0.117552	0.933033	0.976995	0.989916	1.01571	1.26988	0.988922	0.864366	0.963696	1.29826	0.700681	0.475817	0.961697	0.413749	0.626592	0.820821
	Ac	BAF86133	2001	AZC_0135	1.93631	0.136648	1.6415	0.202117	1.44847	0.435757	1.04021	0.0645935	1.10678	0.179865	1.96207	1.6878	2.15906	1.85591	1.23752	1.83106	1.59108	2.12175	0.632587	1.02423	1.15923	0.937186	0.806408	1.08555	1.42839
	Ac	BAF86134	564	AZC_0136	4.70777	0.367957	9.4013	1.39752	10.7593	0.676101	6.68522	0.897054	8.97753	1.01549	5.43311	4.4527	4.23748	12.0716	8.7811	7.35116	11.6219	11.2298	9.42622	8.47898	5.7579	5.81878	7.5613	8.42492	10.9464
	Ac	BAF86135	882	AZC_0137	0.105108	0.0627784	0.473135	0.189772	0.559421	0.104117	0.352976	0.192927	0.543852	0.118667	0.21714	0.0981829	0	0.561402	0.748683	0.10932	0.743172	0.552383	0.382708	0	0.394491	0.664438	0.392037	0.461774	0.777746
	Ac	BAF86136	858	AZC_0138	0.352736	0.123946	0.80714	0.254035	0.580814	0.0915847	0.370873	0.159336	0.806851	0.0802522	0.446427	0.504646	0.107134	1.29849	0.673422	0.44951	0.76396	0.486715	0.491766	0.159246	0.270351	0.683023	0.671671	0.949381	0.799501
	Ac	BAF86137	1803	AZC_0139	0.138081	0.0743496	0.351091	0.0304268	0.191545	0.0219909	0.107437	0.0772481	0.316242	0.0622427	0.159332	0	0.254911	0.411944	0.320464	0.320865	0.155806	0.231615	0.187215	0	0.257306	0.0650065	0.191778	0.376488	0.380461
	Ac	BAF86138	939	AZC_0140	0.755737	0.260977	1.02122	0.226342	0.823062	0.140708	0.615236	0.0675468	0.470914	0.0740942	0.815835	0.276669	1.17471	0.659155	0.96695	1.43757	0.797782	0.592974	1.07843	0.727544	0.49406	0.624104	0.613731	0.433743	0.365267
	Ac	BAF86139	519	AZC_0141	0.295742	0.160911	0.353487	0.142156	0.143602	0.0780056	0.163031	0.0822286	0.190455	0.130634	0.553518	0.333708	0	0.238515	0.636164	0.18578	0	0.268209	0.162596	0.263262	0	0.225832	0	0.130791	0.440573
	Ac	BAF86140	1842	AZC_0142	0.502007	0.118098	0.649985	0.0341665	0.467495	0.106363	0.384069	0.0675893	0.599558	0.0417012	0.727807	0.329089	0.449124	0.604833	0.71698	0.628143	0.355851	0.680133	0.366502	0.519234	0.314822	0.318151	0.563153	0.552775	0.682744
	Ac	BAF86141	1098	AZC_0143	0.134679	0.0702378	0.09191	0.0110359	0.217099	0.133797	0.147108	0.0921769	0.430641	0.109095	0	0.236605	0.167433	0.112741	0.0751752	0.0878141	0	0.190165	0.461132	0.124438	0.316887	0	0.419886	0.247289	0.624747
	Ac	BAF86142	321	AZC_0144	4.09392	0.472573	2.47174	1.07975	1.34962	0.51832	2.18246	0.210349	2.8525	0.559364	4.17639	3.23728	4.86808	4.62763	1.28571	1.50187	0.875137	2.38506	0.788664	2.55388	2.16786	1.82565	3.94968	2.11467	2.49315
	Ac	BAF86143	375	AZC_0145	0.589009	0.371869	0.611939	0.338323	0.762704	0.182633	0.311461	0.180455	0.770186	0.157959	1.27678	0	0.490244	0.330105	0.220113	1.2856	0.499412	1.1136	0.675097	0	0.309281	0.625103	0.614713	1.08609	0.609753
	Ac	BAF86144	1161	AZC_0146	0.754292	0.10795	0.900921	0.132139	0.96349	0.0964275	0.643353	0.126485	0.880234	0.156871	0.659836	0.969651	0.63339	0.639738	1.06644	0.996588	0.806543	1.13902	0.944903	0.823798	0.399588	0.706673	1.1913	0.760077	0.68932
	Ac	BAF86145	606	AZC_0147	0.246134	0.0913012	0.522305	0.0818147	0.564806	0.127899	0.68542	0.108237	0.69081	0.226595	0.158018	0.4287	0.151684	0.408545	0.681042	0.477326	0.309042	0.689112	0.696263	0.901866	0.574161	0.580232	0.380392	0.560072	1.13197
	Ac	BAF86146	657	AZC_0148	1.99602	0.188771	2.59076	0.432259	2.15636	0.414479	1.43359	0.311884	2.83679	0.790973	2.33202	1.97711	1.67892	1.88416	2.5127	3.37543	1.42526	2.86029	2.18353	1.45575	0.882652	1.96237	4.03493	1.34315	3.13229
	Ac	BAF86147	2220	AZC_0149	0.300928	0.0589403	0.42159	0.0992733	0.418793	0.0996628	0.385415	0.0450164	0.510742	0.0479235	0.215673	0.273055	0.414058	0.223044	0.520537	0.521189	0.46398	0.564327	0.228073	0.369278	0.470191	0.316775	0.415347	0.550384	0.566493
	Ac	BAF86148	1950	AZC_0150	0.106097	0.0579766	0.508018	0.190747	0.511837	0.101756	0.455494	0.054876	0.593063	0.0602912	0.049107	0.222044	0.0471389	0.888743	0.338635	0.296677	0.432183	0.713849	0.389479	0.35034	0.535295	0.480848	0.472856	0.661402	0.644931
	Ac	BAF86149	762	AZC_0151	0.242291	0.0718056	0.282918	0.110431	0.816735	0.133037	0.476294	0.0726087	0.44936	0.0859422	0.251335	0.113645	0.361893	0.487359	0.108323	0.253071	0.983094	0.91339	0.553721	0.358616	0.608822	0.461444	0.302516	0.445412	0.60015
	Ac	BAF86150	621	AZC_0152	1.23902	0.249633	2.4082	0.418997	2.01327	0.0820265	2.30546	0.538219	2.08674	0.228638	1.69621	0.836689	1.18416	2.99008	1.59502	2.63951	1.96025	1.90532	2.17422	2.42023	3.17499	1.32117	2.22722	1.63963	2.39335
	Ac	BAF86151	1212	AZC_0153	0.659887	0.224441	1.39633	0.345261	1.27262	0.0445393	0.772272	0.311317	1.21338	0.246122	0.63207	0.2858	1.06179	1.63418	1.83881	0.715989	1.31343	1.3208	1.18365	1.3528	0.28708	0.676937	1.04608	0.896116	1.69795
	Ac	BAF86152	786	AZC_0154	0.897701	0.127115	0.875519	0.227728	1.31423	0.189423	0.84908	0.337643	1.10619	0.222976	1.09647	0.661048	0.935581	1.10245	0.420063	1.10404	0.953076	1.5939	1.39572	0.173833	1.18046	1.19294	1.17312	0.690898	1.45456
	Ac	BAF86153	783	AZC_0155	1.41739	0.326295	2.27913	0.450795	1.37673	0.155593	0.828813	0.110196	1.24427	0.0714628	1.83446	0.774178	1.64354	1.42286	2.95171	2.46283	1.55468	1.06667	1.50884	0.697996	0.740616	1.04783	1.17761	1.38709	1.16811
	Ac	BAF86154	621	AZC_0156	0.576998	0.213229	0.92329	0.136508	1.03095	0.170022	0.323675	0.05184	0.649192	0.158609	0.154201	0.836689	0.740103	1.19603	0.797511	0.776328	1.3571	0.784544	0.951223	0.22002	0.373528	0.377478	0.371204	0.655853	0.920521
	Ac	BAF86155	891	AZC_0157	0.202349	0.119192	0.50441	0.179348	0.710942	0.194061	0.429597	0.184403	0.870529	0.121972	0	0.194382	0.412663	0.833598	0.463201	0.216431	1.05095	0.703033	0.378842	0.766738	0.390507	0.131545	0.646794	1.06659	0.898205
	Ac	BAF86156	636	AZC_0158	0.61481	0.191799	0.908788	0.149796	1.25872	0.368615	1.32718	0.410575	0.705035	0.171784	0.602256	0.953115	0.289059	1.16782	0.648918	0.909622	0.588929	1.86039	1.32684	2.14831	0.911796	0.921437	0.362449	0.853846	0.89881
	Ac	BAF86157	711	AZC_0159	0.724831	0.105772	1.36133	0.117237	0.76064	0.22635	0.57624	0.238435	1.52015	0.380323	0.538726	0.730779	0.904987	1.56695	1.16093	1.35612	0.395104	1.17469	0.712127	0.576509	0.163123	0.989087	0.972648	1.33661	2.2512
	Ac	BAF86158	576	AZC_0160	0.478396	0.100763	0.557539	0.0696546	0.553945	0.120254	0.507812	0.155987	1.33527	0.0722795	0.66499	0.451028	0.319169	0.429824	0.573211	0.669583	0.325138	0.604169	0.732527	0.711629	0.201355	0.610452	1.40071	1.41418	1.19092
	Ac	BAF86159	609	AZC_0161	5.04937	0.427404	3.90237	0.583343	4.33747	0.257413	6.35437	1.15803	9.18668	2.52231	5.66061	5.26125	4.22624	3.25226	3.38844	5.0664	3.84399	4.45716	4.71127	7.40374	7.61777	4.04161	5.67777	7.80239	14.0799
	Ac	BAF86160	999	AZC_0162	16.9011	1.08512	9.34971	1.04886	11.2085	0.639632	17.0532	1.4915	16.7891	0.738572	18.1165	14.7363	17.8505	9.78914	7.35362	10.9064	10.9668	10.2415	12.4173	18.7374	18.3433	14.0789	17.9984	16.9192	15.4498
	Ac	BAF86161	993	AZC_0163	1.0349	0.185929	1.28882	0.0629517	1.32914	0.0530344	1.39982	0.41431	1.43755	0.430969	0.675036	1.1337	1.29596	1.37128	1.32999	1.1652	1.2259	1.40182	1.35971	2.20153	0.817587	1.18033	1.625	0.615233	2.07242
	Ac	BAF86162	1362	AZC_0164	3.04159	0.571408	3.08486	0.389858	2.68311	0.172808	2.25262	0.0506769	2.24583	0.235383	2.46076	2.47966	4.18435	3.09019	3.75743	2.40696	2.33755	2.86169	2.85008	2.30731	2.29917	2.15137	1.77712	2.44211	2.51825
	Ac	BAF86163	1353	AZC_0165	0.0653154	0.0369759	0.298351	0.0358239	0.169812	0.0728068	0.148258	0.0546098	0.191691	0.0323785	0	0.128008	0.0679385	0.36597	0.244028	0.285055	0.138418	0.308649	0.0623704	0.100985	0.257163	0.0866273	0.255563	0.150512	0.169
	Ac	BAF86164	738	AZC_0166	0.0823649	0.0413381	0.229938	0.0592094	0.217013	0.0520195	0.105324	0.0526642	0.134358	0.0211924	0.129754	0.117341	0	0.335472	0.223692	0.13065	0.253766	0.282928	0.114346	0	0.157155	0.158817	0.156177	0.0919793	0.154917
	Ac	BAF86165	297	AZC_0167	4.86394	1.217	8.43366	2.61292	11.2922	1.23349	7.18282	1.06147	5.97721	0.880052	5.15871	2.62416	6.80895	3.75119	12.7843	8.76545	9.45855	10.7798	13.6383	5.06047	8.20064	8.28735	5.43307	4.79965	7.6989
	Ac	BAF86166	3741	AZC_0168	0.11482	0.0194508	0.299213	0.0203028	0.24924	0.0420028	0.197712	0.0107283	0.183461	0.0637513	0.153582	0.0925927	0.0982847	0.297809	0.264771	0.33506	0.325399	0.241862	0.180459	0.219138	0.186015	0.187982	0.154048	0.0907254	0.30561
	Ac	BAF86167	624	AZC_0169	0.049103	0.049103	0.823277	0.127931	0.53406	0.108757	0.196898	0.107875	0.60981	0.161214	0	0	0.147309	0.793521	1.05824	0.618076	0.750318	0.446156	0.405707	0.218963	0.371732	0	0.369419	0.543916	0.916095
	Ac	BAF86168	1323	AZC_0170	0.209997	0.0814674	0.807795	0.121081	0.668123	0.0519337	0.515612	0.208606	0.667959	0.314157	0.21714	0.0654553	0.347395	0.842104	0.998244	0.583038	0.566226	0.736511	0.701631	0.929474	0.262994	0.354367	0.348477	0.359157	1.29624
	Ac	BAF86169	990	AZC_0171	0.941602	0.190811	4.21202	0.232588	4.03486	0.832144	3.0768	0.551321	6.28937	0.671288	0.677081	1.31208	0.835644	4.50143	3.75192	4.38272	5.58055	3.79638	2.72766	3.45032	1.99158	3.7885	6.40326	5.07391	7.39094
	Ac	BAF86170	672	AZC_0172	0.361817	0.181592	0.901022	0.319671	0.767515	0.238205	0.483162	0.108707	0.590215	0.093095	0.569992	0.51546	0	1.47368	0.368493	0.860892	0.557379	1.24286	0.502304	0.406645	0.34518	0.697659	0.686064	0.404052	0.680528
	Ac	BAF86171	477	AZC_0173	0.261267	0.178367	0.0576816	0.0576816	0.303918	0.142786	0.177386	0.0894688	0.175416	0.0885813	0.602256	0.181546	0	0	0.173045	0	0.588929	0.145913	0.176912	0.286442	0	0.245717	0.241633	0.284615	0
	Ac	BAF86172	1173	AZC_0174	0.0246085	0.0246085	0.050856	0.0256563	0.0239804	0.0239804	0	0	0.0710685	0.0359236	0	0.0738255	0	0	0.0703686	0.0821994	0	0	0.0719413	0	0	0	0	0.115739	0.0974669
	Ac	BAF86173	1026	AZC_0175	0.0609745	0.0305064	0.151994	0.0453379	0.110873	0.036071	0	0	0.23043	0.0583756	0.093332	0	0.0895914	0.120652	0.241352	0.0939765	0.182534	0.0678366	0.0822486	0	0	0	0.224676	0.132321	0.334294
	Ac	BAF86174	1131	AZC_0176	0.0812739	0.0812739	0.0770718	0.0423341	0.158502	0.128962	0.0748127	0.0377335	0.121092	0.0927165	0	0	0.243822	0	0.145963	0.0852519	0.413969	0.0615387	0	0.120807	0	0.103631	0	0.0600183	0.303259
	Ac	BAF86175	891	AZC_0177	0.13158	0.0853606	0.108071	0.0556673	0.284843	0.126889	0.138354	0.00750737	0.137029	0.0750782	0	0.291573	0.103166	0.138933	0.18528	0	0.525475	0.234344	0.0947105	0.153348	0.130169	0.131545	0.258718	0.15237	0
	Ac	BAF86176	1338	AZC_0178	0.06833	0.00198521	0.0788812	0.0421604	0.0903807	0.0615981	0.150532	0.0563085	0.153555	0.0351842	0.0715685	0.0647215	0.0687001	0.0925181	0	0.144125	0	0.208073	0.0630696	0.102117	0.086682	0.262795	0.172285	0.202932	0.0854474
	Ac	BAF86177	978	AZC_0179	0.0608446	0.0304629	0.126574	0.126574	0.0287618	0.0287618	0.133085	0.0809307	0.17932	0.0868242	0	0.0885453	0.0939885	0.379722	0	0	0	0	0.0862854	0.279413	0	0.119843	0.117851	0.0694077	0.350701
	Ac	BAF86178	438	AZC_0180	0.56614	0.268887	0.911057	0.136596	1.0665	0.108158	1.35915	0.527982	0.556087	0.031938	1.09314	0.395422	0.209865	1.1305	0.942264	0.66041	1.28274	0.953429	0.963323	0.623894	2.38316	1.07038	0.526296	0.619916	0.522049
	Ac	BAF86179	957	AZC_0181	0.130741	0.0654117	0.210903	0.0253238	0.226138	0.0202671	0.122473	0.122473	0.230542	0.0692639	0.200123	0	0.192102	0.258703	0.172502	0.201505	0.195694	0.218183	0.264536	0	0	0.367419	0.120438	0.212792	0.358397
	Ac	BAF86180	2196	AZC_0182	0.0685047	0.0354087	0.135824	0.068522	0.148564	0.0763683	0.20436	0.0930278	0.0903061	0.014244	0.0872119	0.118302	0	0	0.187938	0.219535	0	0.253553	0.192138	0.186657	0.0528144	0.37361	0.104972	0.0618222	0.104124
	Ac	BAF86181	930	AZC_0183	0.134537	0.0673108	0.0345591	0.0345591	0.0834553	0.0440591	0.0420096	0.0420096	0.04866	0.04866	0.205933	0	0.197679	0	0	0.103677	0.100688	0.149678	0	0	0	0.126029	0	0.14598	0
	Ac	BAF86182	1053	AZC_0184	0	0	0.0305223	0.0305223	0.0220324	0.0220324	0.0738168	0.0369099	0.0214881	0.0214881	0	0	0	0	0	0.0915669	0	0.0660972	0	0	0.110143	0.111307	0	0.0644642	0
	Ac	BAF86183	1044	AZC_0185	0	0	0.0615708	0.0615708	0.0222223	0.0222223	0.0748447	0.0748447	0.0216733	0.0216733	0	0	0	0	0	0.184712	0	0.066667	0	0	0	0.224534	0	0.0650199	0
	Ac	BAF86184	975	AZC_0186	0.065476	0.065476	0.0894033	0.0491075	0.159207	0.0840511	0.0863635	0.0436125	0.0781734	0.0781734	0.196428	0	0	0	0.169318	0.0988922	0.192081	0.28554	0	0.140136	0.118954	0	0	0	0.23452
	Ac	BAF86185	891	AZC_0187	0.172823	0.0378977	0.303861	0.130103	0.289433	0.0898281	0.363946	0.0286501	0.273014	0.0754673	0.214946	0.0971911	0.206332	0.277866	0.0926401	0.541077	0.21019	0.468689	0.189421	0.306695	0.390507	0.394636	0.129359	0.30474	0.384945
	Ac	BAF86186	2340	AZC_0188	0.665843	0.0796528	0.811595	0.250853	0.561381	0.231725	0.756565	0.116776	0.266459	0.0902088	0.81845	0.629126	0.549953	1.21673	0.352745	0.865307	0.240102	1.01129	0.432754	0.52551	0.842593	0.901591	0.295535	0.406124	0.0977168
	Ac	BAF86187	1362	AZC_0189	0.863018	0.246486	1.07791	0.269437	0.692855	0.139054	0.677712	0.221204	0.425443	0.0459527	1.19523	0.381486	1.01234	1.27243	0.545434	1.41586	0.550013	0.970929	0.557624	1.00318	0.255464	0.774494	0.507748	0.348873	0.419709
	Ac	BAF86188	1182	AZC_0190	0.381574	0.0779696	0.294972	0.0432639	0.303468	0.116507	0.230681	0.144157	0.103031	0.00591745	0.243042	0.512844	0.388836	0.209457	0.349164	0.326294	0.237664	0.529952	0.142787	0	0.196245	0.495799	0.0975116	0.114857	0.0967247
	Ac	BAF86189	2676	AZC_0191	0.234112	0.0845822	0.644398	0.279183	0.347955	0.164833	0.49705	0.0870745	0.133742	0.0401823	0.0715685	0.355968	0.274801	1.20274	0.370145	0.360314	0.209954	0.676236	0.157674	0.35741	0.476751	0.656989	0.0861426	0.101466	0.213619
	Ac	BAF86190	2877	AZC_0192	0.14629	0.0399893	0.162607	0.0334222	0.137101	0.0324887	0.133187	0.0521355	0.166313	0.0466127	0.0665684	0.180599	0.191701	0.215136	0.172143	0.100542	0.162738	0.0725759	0.17599	0.237457	0.080626	0.0814785	0.120186	0.259537	0.119217
	Ac	BAF86191	1077	AZC_0193	0.251832	0.0415648	0.153386	0.0586479	0.380341	0.0454518	0.222907	0.0577474	0.501777	0.125538	0.177825	0.321624	0.256047	0.114939	0.076641	0.268579	0.34778	0.323121	0.470123	0.126864	0.215377	0.326481	0.321055	0.441193	0.743083
	Ac	BAF86192	645	AZC_0194	0.0447531	0.0447531	0.113803	0.0582051	0.132754	0.0847341	0.12051	0.0602576	0	0	0	0.134259	0	0.191921	0	0.149488	0.290356	0.107907	0	0	0.179815	0.181716	0	0	0
	Ac	BAF86193	1320	AZC_0195	0.137179	0.0369247	0.107712	0.0400388	0.109189	0.0793988	0.117771	0.0588881	0.063389	0.0320101	0.145089	0.196812	0.069637	0.187559	0.0625321	0.0730454	0	0.263638	0.0639296	0	0.175728	0.177586	0.0873172	0.10285	0
	Ac	BAF86194	1173	AZC_0196	0.10255	0.0225702	0.17601	0.0538077	0.246977	0.145453	0.0717855	0.0362508	0.238586	0.151925	0.0816357	0.147651	0.0783638	0.211064	0.0703686	0.246598	0	0.237341	0.503589	0.116481	0.0988751	0	0	0.520824	0.194934
	Ac	BAF86195	951	AZC_0197	0.0625721	0.0313277	0.221827	0.0868751	0.0243955	0.0243955	0.0410819	0.0410819	0.127732	0.0698141	0	0.0910592	0.096657	0.390502	0.173591	0.101388	0	0.0731864	0	0	0	0.123246	0	0.142757	0.240439
	Ac	BAF86196	1179	AZC_0198	0.206402	0.170996	0.112856	0.0272906	0.216828	0.0576364	0.0655813	0.0655813	0.388185	0.0580021	0	0.0734498	0.545755	0.104995	0.0700105	0.163562	0.317692	0.118067	0.214725	0	0.196744	0	0.488799	0.287874	0.387883
	Ac	BAF86197	813	AZC_0199	0	0	0.0790651	0.0790651	0.0856092	0.0856092	0.05602	0.05602	0.0556628	0.0556628	0	0	0	0	0	0.237195	0	0.256828	0	0.16806	0	0	0	0.166988	0
	Ac	BAF86198	654	AZC_0200	0.135125	0.0764961	0.175355	0.110191	0.113959	0.0619035	0.177965	0.102389	0.151615	0.0239143	0	0.264824	0.140552	0	0.378635	0.147431	0	0.212845	0.129032	0	0.35468	0.179215	0.176237	0.103793	0.174814
	Ac	BAF86199	1149	AZC_0201	0.0800007	0.0800007	0.147801	0.0989473	0.138308	0.0852386	0.152917	0.106082	0.172595	0.0272236	0	0	0.240002	0.107736	0	0.335666	0	0.121149	0.293776	0.356743	0	0.102008	0.200624	0.118156	0.199005
	Ac	BAF86200	414	AZC_0202	0.299131	0.195252	0.166128	0.0879025	0.406205	0.141434	0.297762	0.0161572	0.461758	0.243834	0.231301	0	0.666093	0.299008	0.199378	0	0.678548	0.336233	0.203834	0.330031	0.280146	0.283108	0.556806	0	0.828468
	Ac	BAF86201	675	AZC_0203	0.224336	0.164415	0.122285	0.122285	0.103112	0.103112	0.115154	0.0575795	0.17996	0.0983603	0	0.128292	0.544716	0	0.366855	0	0	0.309335	0	0	0.171823	0.17364	0	0.201128	0.338752
	Ac	BAF86202	951	AZC_0204	0.414377	0.111223	0.279673	0.18563	0.496797	0.134443	0.545964	0.168621	0.25579	0.0707059	0.503463	0.546355	0.193314	0.650837	0.0867953	0.101388	0.492322	0.731864	0.266205	0.287345	0.487825	0.862721	0.121197	0.285513	0.360658
	Ac	BAF86203	480	AZC_0205	0.263331	0.176463	0.191238	0.116375	0.39226	0.0240951	0.080542	0.080542	0.173674	0.0877883	0.598491	0	0.191502	0	0.171963	0.40175	0.390165	0.435002	0.351613	0	0.241626	0	0	0.282836	0.238185
	Ac	BAF86204	735	AZC_0206	0.534413	0.095992	0.330767	0.118517	0.112303	0.00952463	0.326072	0.0830694	0.174989	0.107084	0.521135	0.706917	0.375187	0.168421	0.561512	0.262367	0.127401	0.0946943	0.114812	0.185895	0.47339	0.31893	0	0.369419	0.155549
	Ac	BAF86205	387	AZC_0207	2.44031	0.168953	1.2095	0.538848	1.55296	0.0747953	1.19203	0.336706	1.25954	0.188276	2.72182	2.46142	2.13769	0.959606	0.426575	2.24232	1.69374	1.43877	1.52638	1.76528	0.599382	1.21144	1.48913	1.40322	0.886269
	Ac	BAF86206	1020	AZC_0208	0.932842	0.173954	1.13786	0.0835044	1.20804	0.269846	2.15495	0.462079	2.4013	0.270184	1.03269	0.594295	1.17154	1.21362	0.971086	1.22888	1.74427	0.887063	0.992789	2.81303	2.38783	1.26399	2.03398	2.92819	2.24174
	Ac	BAF86207	768	AZC_0209	0.0814581	0.0407546	0.19701	0.146592	0.273757	0.1586	0.362399	0.126299	0.417598	0.176572	0.124686	0	0.119689	0.483552	0.107477	0	0	0.271876	0.549395	0.177907	0.604065	0.305226	0.750382	0.353546	0.148865
	Ac	BAF86208	210	AZC_0210	1.03726	0.415451	2.4021	1.17214	3.42417	1.08204	5.28314	0.286674	7.06677	0.507366	1.82397	0.412368	0.875436	4.71578	1.57223	0.918285	5.35084	3.3143	1.60737	5.85569	4.97059	5.02315	6.58621	8.08104	6.53307
	Ac	BAF86209	1119	AZC_0211	0.91907	0.0907597	1.54566	0.335859	2.11604	0.0718396	2.56143	0.183798	4.05394	0.346088	0.770177	1.08343	0.9036	1.77	0.885173	1.98182	2.2594	2.05256	2.03615	2.68626	2.79846	2.19959	4.01706	4.67097	3.47379
	Ac	BAF86210	1959	AZC_0212	2.25639	0.282908	1.4729	0.208091	1.11216	0.048459	0.698804	0.108927	0.839002	0.0687186	2.05302	1.90081	2.81534	1.13742	1.85394	1.42735	1.05159	1.20797	1.07692	0.9067	0.651243	0.538469	0.706026	0.935569	0.875411
	Ac	BAF86211	1611	AZC_0213	0.85554	0.138309	0.780295	0.0991595	0.590116	0.115958	0.326057	0.0358269	0.633012	0.18843	1.12937	0.752553	0.684699	0.61472	0.768551	0.957616	0.755628	0.648047	0.366673	0.254437	0.359964	0.36377	0.357724	0.547765	0.993545
	Ac	BAF86212	867	AZC_0214	2.52251	0.619529	2.71443	0.219109	2.20343	0.323981	1.57363	0.632652	3.09262	0.367672	3.75524	1.79787	2.01441	2.28446	2.85614	3.0027	2.4841	2.56887	1.55732	0.945555	0.936405	2.83892	2.79173	2.66199	3.82414
	Ac	BAF86213	171	AZC_0215	0	0	0	0	0	0	0	0	0	0	0	0	0	0	0	0	0	0	0	0	0	0	0	0	0
	Ac	BAF86214	111	AZC_0216	0	0	0	0	0	0	0	0	0	0	0	0	0	0	0	0	0	0	0	0	0	0	0	0	0
	Ac	BAF86215	834	AZC_0217	0	0	0	0	0	0	0	0	0.0271306	0.0271306	0	0	0	0	0	0	0	0	0	0	0	0	0	0.0813918	0
	Ac	BAF86216	1869	AZC_0218	1.24285	0.112507	0.819795	0.165791	0.830665	0.162302	0.527436	0.0448787	0.664505	0.0446908	1.33212	1.01934	1.37709	0.529863	1.1041	0.825425	1.15233	0.707547	0.632113	0.584838	0.558494	0.438977	0.678355	0.581109	0.734052
	Ac	BAF86217	153	AZC_0219	149.445	20.8464	81.0678	13.348	127.223	10.4475	194.716	16.9389	177.266	13.8696	190.266	121.689	136.379	106.799	62.0416	74.3631	139.542	106.448	135.681	222.363	197.849	163.936	204.904	165.487	161.405
	Ac	BAF86218	1812	AZC_0220	2.66605	0.294099	1.47112	0.276175	1.53224	0.207421	1.37068	0.244555	2.14127	0.364776	2.80089	2.1028	3.09446	1.16138	1.22994	2.02205	1.55033	1.88213	1.16428	1.7343	1.47216	0.905571	1.463	2.24771	2.7131
	Ac	BAF86219	1308	AZC_0221	1.58904	0.245664	2.67234	0.273705	2.43034	0.218749	1.69611	0.103196	1.84958	0.185459	1.53741	1.19171	2.038	2.366	3.21839	2.43261	2.57724	2.71377	2	1.88027	1.68473	1.52333	1.49801	2.12776	1.92296
	Ac	BAF86220	594	AZC_0222	1.23945	0.183135	1.79158	0.146764	1.3668	0.405803	1.31233	0.289181	0.998522	0.139996	1.45089	0.87472	1.39274	2.08399	1.66752	1.62323	1.89171	1.64041	0.568263	1.38013	0.781013	1.77586	0.776153	1.25705	0.962362
	Ac	BAF86221	447	AZC_0223	1.07929	0.269342	0.646826	0.324797	0.772609	0.0887015	0.173891	0.0869489	0.545584	0.152636	1.07113	1.54984	0.616918	0.276933	0.369317	1.29423	0.628454	0.934232	0.755142	0	0.259464	0.262208	0.773549	0.607434	0.255769
	Ac	BAF86222	774	AZC_0224	1.44685	0.127783	0.76454	0.0175681	1.06639	0.548051	0.830084	0.200944	1.07256	0.0943121	1.23719	1.67824	1.42513	0.799672	0.746507	0.747441	0.604908	2.15815	0.436109	0.529584	0.749228	1.21144	1.1913	1.14012	0.886269
	Ac	BAF86223	747	AZC_0225	0.377723	0.193681	0.583584	0.238245	0.490913	0.150044	0.782037	0.157719	0.367927	0.0930984	0.640955	0	0.492213	0.497146	0.220997	1.03261	0.501417	0.745385	0.225936	1.09745	0.621047	0.627613	0.462887	0.181742	0.459151
	Ac	BAF86224	684	AZC_0226	0.262862	0.0692917	0.274955	0.156771	0.347616	0.115641	0.427034	0.0861226	0.144512	0.0991216	0.139998	0.379813	0.268774	0.542935	0	0.28193	0.4107	0.508774	0.123373	0.599266	0.339124	0.34271	0	0.0992409	0.334294
	Ac	BAF86225	399	AZC_0227	0.221483	0.125385	0.103416	0.103416	0.343247	0.0744954	0.212063	0.106959	0.191802	0.0959035	0	0.434072	0.230378	0.310249	0	0	0.469372	0.348874	0.211496	0.342438	0	0.293751	0.288869	0	0.286538
	Ac	BAF86226	651	AZC_0228	0.75319	0.141237	0.683459	0.135899	0.622946	0.229281	0.507438	0.165442	0.796801	0.134587	1.02966	0.66511	0.564797	0.950762	0.507173	0.592442	1.00688	0.213826	0.648134	0.629644	0.71263	0.180041	1.06229	0.625629	0.70248
	Ac	BAF86227	1212	AZC_0229	1.81082	0.0948979	5.05661	1.23594	5.81465	0.891549	10.5831	1.97445	11.9304	0.556349	1.8172	1.64335	1.9719	7.04741	2.79227	5.33014	7.0307	4.07725	6.33599	12.0625	13.0143	6.67266	13.0284	11.5375	11.2253
	Ac	BAF86228	3657	AZC_0230	1.18745	0.248216	2.77212	0.26929	2.68951	0.237025	2.31805	0.10151	3.43895	0.0771872	1.54492	0.710396	1.30705	3.28344	2.36996	2.66295	2.50935	3.15932	2.39985	2.42853	2.41031	2.1153	3.52994	3.28545	3.50145
	Ac	BAF86229	282	AZC_0231	0.434614	0.434614	0.585805	0.223985	0.192955	0.0995665	0.460102	0.280797	1.04952	0.453947	0	0	1.30384	0.438969	0.292703	1.02574	0.332056	0.24681	0	0.969026	0.411278	0	0.817438	1.9257	0.405421
	Ac	BAF86230	336	AZC_0232	3.75665	1.29128	5.32506	1.80806	5.12587	0.292018	6.08466	0.51935	8.83716	1.026	3.70495	1.54638	6.01862	7.36841	1.71963	6.88714	5.2951	4.55716	5.52535	6.09968	5.1777	6.97659	9.6049	10.1013	6.80528
	Ac	BAF86231	495	AZC_0233	0.55051	0.0959623	0.556328	0.338545	0.67947	0.23658	0.916395	0.22227	0.540176	0.335446	0.580355	0.699776	0.371397	0	0.500257	1.16873	1.13503	0.562427	0.340958	1.1041	1.17152	0.473563	0.465692	0	1.15483
	Ac	BAF86232	1596	AZC_0234	0.171853	0.00499288	0.433924	0.096422	0.255503	0.0238306	0.333179	0.0206171	0.475542	0.192236	0.179997	0.162777	0.172783	0.542935	0.517183	0.241654	0.293357	0.261655	0.211496	0.342438	0.363347	0.293751	0.361086	0.850636	0.214903
	Ac	BAF86233	813	AZC_0235	0.0392614	0.0392614	0.473916	0.0736429	0.599312	0.0135369	0.454883	0.0246829	0.692929	0.0808396	0.117784	0	0	0.456787	0.609169	0.355793	0.57589	0.599265	0.622783	0.50418	0.427972	0.432497	0.567079	0.667953	0.843754
	Ac	BAF86234	1008	AZC_0236	0.844445	0.103063	2.18897	0.228617	1.6899	0.176948	1.73845	0.181243	1.86603	0.0823963	0.949986	0.94501	0.638339	1.8421	2.62039	2.1044	2.04372	1.51905	1.50691	1.62658	1.49578	2.09298	1.94385	1.95292	1.70132
	Ac	BAF86235	600	AZC_0237	0.774191	0.256601	1.23117	0.279786	1.0253	0.269518	0.919995	0.337031	1.47189	0.224726	1.27678	0.432987	0.612805	0.825262	1.10056	1.7677	1.56066	0.812004	0.703226	1.59405	0.579903	0.586034	1.15259	1.35762	1.90548
	Ac	BAF86236	474	AZC_0238	3.28107	0.404441	2.55483	0.605711	2.69782	0.268598	3.73621	0.321917	2.95694	0.523717	3.03034	2.74042	4.07244	3.65622	1.56726	2.44101	2.37063	3.23039	2.49245	4.32382	3.67027	3.21453	3.64743	3.29379	1.9296
	Ac	BAF86237	762	AZC_0239	0.960878	0.191179	0.867008	0.143757	1.26833	0.0820404	2.10255	0.140787	1.76278	0.358867	1.25667	1.0228	0.603155	0.812265	0.64994	1.13882	1.10598	1.37008	1.32893	2.331	2.13088	1.84578	2.26887	1.06899	1.95049
	Ac	BAF86238	921	AZC_0240	0.498265	0.0651975	0.861677	0.117086	1.05228	0.155696	1.4655	0.476088	1.67659	0.213145	0.519862	0.376101	0.598832	0.672037	1.07547	0.837524	1.11839	0.755704	1.28276	2.37364	1.25929	0.763562	1.25145	1.91629	1.86203
	Ac	BAF86239	471	AZC_0241	0.129056	0.0647718	0.438071	0.231794	0.318254	0.173337	0.082081	0.082081	0.339475	0.0740724	0.203309	0.183858	0	0.788466	0.525747	0	0.596431	0	0.358332	0	0.246243	0	0.244711	0.288241	0.485472
	Ac	BAF86240	849	AZC_0242	0.211775	0.0558251	0.794054	0.241783	0.621563	0.201887	0.618702	0.0679825	0.780338	0.0820004	0.11279	0.305998	0.216539	1.16645	0.875007	0.340706	0.992647	0.573854	0.298188	0.482801	0.683042	0.690264	0.678791	0.719584	0.942639
	Ac	BAF86241	618	AZC_0243	0	0	0	0	0.171104	0.0274125	0.136253	0.0688062	0.135394	0.068371	0	0	0	0	0	0	0.151521	0.225244	0.136549	0.221089	0.187671	0	0.186503	0.219679	0
	Ac	BAF86242	1023	AZC_0244	0.0911047	0.0518924	0.0268955	0.0268955	0.108183	0.0291972	0.120901	0.0664501	0.0221182	0.0221182	0.0936057	0	0.179708	0	0.0806865	0	0.0915344	0.0680355	0.16498	0.133561	0	0.229143	0	0.0663546	0
	Ac	BAF86243	588	AZC_0245	0	0	0.0701753	0.0701753	0	0	0.0664438	0.0664438	0	0	0	0	0	0.210526	0	0	0	0	0	0	0	0.199331	0	0	0
	Ac	BAF86244	1032	AZC_0246	0.235322	0.107226	0.408817	0.277118	0.121956	0.0619973	0.344615	0.167099	0.384626	0.0891685	0.0927894	0.167824	0.445353	0.959606	0.0799829	0.18686	0	0.202326	0.163541	0.132396	0.674305	0.227145	0.558424	0.263104	0.332351
	Ac	BAF86245	702	AZC_0247	2.16883	0.487573	2.48988	0.22203	2.49644	0.383141	1.56112	0.726363	2.55094	0.206057	1.6369	1.72701	3.14259	2.11606	2.46922	2.88436	3.20136	1.88377	2.40419	0.194634	1.81736	2.67138	2.95535	2.41741	2.28006
	Ac	BAF86246	474	AZC_0248	0	0	0.261193	0.15081	0.0978907	0.0978907	0.245547	0.141271	0.419688	0.288578	0	0	0	0.261159	0.52242	0	0	0.293672	0	0	0.489369	0.247272	0.972648	0.286417	0
	Ac	BAF86247	273	AZC_0249	8.98004	1.34638	12.9708	3.84367	15.6696	1.30102	24.0558	3.25612	17.8698	1.26978	9.8214	6.34413	10.7746	20.4048	7.55882	10.9488	14.7491	14.022	18.2375	26.5258	28.0392	17.6025	16.8877	20.3891	16.3327
	Ac	BAF86248	948	AZC_0250	3.59907	0.83689	5.19739	1.47425	5.03426	0.721854	6.76156	0.973591	6.26816	0.943125	3.93944	2.00964	4.84814	6.92071	2.26382	6.40765	5.63023	3.59748	5.87505	6.77399	8.44162	5.06907	4.4985	6.58758	7.71839
	Ac	BAF86249	594	AZC_0251	0.766588	0.0764127	0.625686	0.200923	1.1048	0.336019	1.66094	0.148248	1.52128	0.471131	0.806049	0.87472	0.618995	0.625198	0.27792	0.973939	1.73407	0.585861	0.994461	1.84017	1.36677	1.77586	0.582115	2.05699	1.92472
	Ac	BAF86250	528	AZC_0252	0.224464	0.143663	0.199892	0.106838	0.625321	0.0530349	0.764058	0.656204	0.548181	0.275662	0.181361	0.49203	0	0.234449	0	0.365227	0.709392	0.527275	0.639296	2.07019	0	0.221983	0.873172	0.771372	0
	Ac	BAF86251	1452	AZC_0253	0.18523	0.103492	0.278009	0.0333813	0.259924	0.103556	0.39787	0.0436821	0.303074	0.107929	0.197848	0.35784	0	0.341017	0.227389	0.26562	0.451431	0.0958682	0.232471	0.470498	0.319506	0.403605	0.158759	0.514248	0.236216
	Ac	BAF86252	2208	AZC_0254	0	0	0.0145561	0.0145561	0.0501229	0.0135275	0.0528977	0.0306479	0	0	0	0	0	0	0	0.0436684	0.0424093	0.0315219	0.0764376	0	0.0525274	0.106166	0	0	0
	Ac	BAF86253	1524	AZC_0255	0.31605	0.0646094	0.34021	0.0833346	0.348948	0.0686099	0.345475	0.139039	0.109604	0.0342807	0.188501	0.397757	0.361893	0.24368	0.270808	0.506141	0.36866	0.456695	0.221488	0.268962	0.152205	0.615259	0.0756291	0.178165	0.0750188
	Ac	BAF86254	735	AZC_0256	0.165402	0.0830136	0.0874557	0.0874557	0.287735	0.0460978	0.114564	0.0578533	0.394998	0.157535	0.260568	0.235639	0	0	0	0.262367	0.254802	0.378777	0.229625	0.185895	0.157797	0	0.470444	0.0923548	0.622197
	Ac	BAF86255	1839	AZC_0257	0.750547	0.153409	0.56381	0.113647	0.787262	0.0676056	0.34188	0.13524	1.16964	0.270056	0.781065	0.470893	0.999682	0.336567	0.673265	0.681598	0.916539	0.756936	0.688312	0.0742973	0.44147	0.509872	1.00279	1.69794	0.808196
	Ac	BAF86256	1599	AZC_0258	0.854631	0.0344156	1.03297	0.21551	1.01519	0.201879	1.23883	0.220518	1.23368	0.0286911	0.838412	0.920672	0.80481	0.929	0.722697	1.4472	0.702737	1.39288	0.949949	1.45263	0.797865	1.466	1.22539	1.18866	1.287
	Ac	BAF86257	1398	AZC_0259	1.45812	0.0391093	1.85407	0.146007	1.96295	0.288226	1.21235	0.194718	2.50708	0.430815	1.50693	1.48665	1.38078	1.77095	1.65321	2.13807	2.21038	2.29014	1.38834	1.46602	0.829617	1.34142	2.22603	1.94222	3.35299
	Ac	BAF86258	696	AZC_0260	0.221955	0.158229	0.573337	0.0859613	0.0737488	0.0373809	0.120983	0.0610951	0.262241	0.0494208	0.137584	0	0.52828	0.711432	0.592977	0.415603	0	0.1	0.121246	0.196311	0.166639	0	0.165602	0.292589	0.328531
	Ac	BAF86259	942	AZC_0261	0.293048	0.0598979	0.448046	0.0342945	0.699038	0.104498	0.681176	0.127444	0.598037	0.0697692	0.304964	0.183858	0.390322	0.394233	0.438123	0.511783	0.894647	0.664971	0.537497	0.435136	0.861851	0.74654	0.489421	0.576482	0.728208
	Ac	BAF86260	1095	AZC_0262	0.754684	0.107977	1.19391	0.157265	1.95296	0.0903777	0.984186	0.146544	0.841886	0.0565195	0.787057	0.55359	0.923405	1.01745	1.50762	1.05666	2.05238	2.03398	1.77251	1.24779	0.741428	0.963343	0.842073	0.743899	0.939688
	Ac	BAF86261	987	AZC_0263	0.182166	0.0480197	0.297626	0.193478	0.466415	0.150502	0.368959	0.177826	0.291996	0.146729	0.0970199	0.263214	0.186263	0.12542	0.0836295	0.683829	0.664111	0.564136	0.170997	0.276865	0.117508	0.712503	0	0.412649	0.463338
	Ac	BAF86262	300	AZC_0264	2.77427	1.05431	2.93543	0.509769	2.97648	0.708091	1.92841	0.592519	2.63915	0.190721	4.78793	2.30926	1.22561	3.30105	3.57683	1.9284	1.56066	3.71202	3.65677	2.27721	0.773203	2.73483	2.68937	2.9415	2.28657
	Ac	BAF86263	414	AZC_0265	0.680347	0.36017	0.919488	0.268659	1.23741	0.211738	0.971026	0.15552	1.4558	0.410163	1.38781	0.209172	0.444062	0.897023	1.39564	0.465797	0.904731	1.17682	1.63067	0.660061	1.12058	1.13243	2.22722	1.31171	0.828468
	Ac	BAF86264	465	AZC_0266	0	0	0.335332	0.239263	0.361654	0.125922	0.167159	0.0835831	0.081956	0.081956	0	0	0	0.79864	0	0.207355	0.604127	0.299356	0.181478	0	0.24942	0.252058	0	0	0.245868
	Ac	BAF86265	1017	AZC_0267	0.0868946	0.0491922	0.324618	0.162309	0.438712	0.0892306	0.121615	0.0668422	0.381795	0.0785825	0	0.1703	0.0903843	0.48688	0.486975	0	0.368298	0.615932	0.331906	0.134349	0	0.230495	0.453328	0.467222	0.224835
	Ac	BAF86266	474	AZC_0268	0.0673408	0.0673408	0.0580467	0.0580467	0.108289	0.0548884	0	0	0.081054	0.081054	0.202022	0	0	0	0.17414	0	0	0.146836	0.178032	0	0	0	0.243162	0	0
	Ac	BAF86267	282	AZC_0269	0	0	0.374266	0.200038	0.431804	0.295108	0.438589	0.241058	0.807707	0.229456	0	0	0	0.438969	0	0.683829	0.996167	0	0.299245	0.484513	0	0.831254	0.408719	1.20356	0.810841
	Ac	BAF86268	618	AZC_0270	0	0	0.11129	0.0588861	0.366783	0.158411	0.126437	0.126437	0.444225	0.154365	0	0	0	0.200306	0.133564	0	0.151521	0.675731	0.273097	0	0	0.37931	0.373006	0.219679	0.739991
	Ac	BAF86269	975	AZC_0271	0.77532	0.0937208	0.639875	0.160947	0.473187	0.156922	0.252449	0.0697173	0.218641	0.184925	0.589284	0.888178	0.8485	0.888743	0.338635	0.692246	0.288122	0.785234	0.346203	0.280272	0.356863	0.120212	0	0.0696213	0.586301
	Ac	BAF86270	1281	AZC_0272	0.191964	0.0866969	0.325853	0.0845893	0.223274	0.053464	0.217908	0.0770922	0.213136	0.0829338	0.149506	0.0676013	0.358785	0.483174	0.193308	0.301077	0.146198	0.325997	0.197628	0.106661	0.181078	0.365985	0.0899756	0.370933	0.178499
	Ac	BAF86271	906	AZC_0273	0.067092	0.0336727	0.0709492	0.0709492	0.185617	0.0646287	0.0502696	0.0502696	0.0920126	0.0465104	0.105694	0.095582	0	0	0	0.212848	0.310065	0.153643	0.0931425	0.150809	0	0	0	0.149847	0.126191
	Ac	BAF86272	1779	AZC_0274	0.708904	0.161478	0.822499	0.146284	0.553064	0.146839	0.722407	0.101766	0.574601	0.153115	0.484445	1.02223	0.620039	1.11334	0.649574	0.704586	0.315817	0.821589	0.521786	0.921637	0.586748	0.658835	0.583097	0.305254	0.835454
	Ac	BAF86273	477	AZC_0275	0.51345	0.176868	0.336897	0.336897	0.481669	0.206515	0.354772	0.178938	0.287769	0.0999973	0.803007	0.544637	0.192706	0	0	1.01069	0.392619	0.875475	0.176912	0.572884	0	0.491433	0.241633	0.142308	0.479365
	Ac	BAF86274	1008	AZC_0276	0.632362	0.100999	2.6303	0.431295	2.82571	0.164203	1.64808	0.226106	2.41927	0.558959	0.474993	0.60137	0.820721	3.43859	1.96529	2.48702	3.06559	2.90001	2.51152	1.35548	1.49578	2.09298	2.05819	1.68355	3.51606
	Ac	BAF86275	717	AZC_0277	0.936003	0.174418	0.710198	0.125912	0.9141	0.0669084	0.35346	0.119077	0.860451	0.207669	0.801327	0.724664	1.28202	0.863244	0.460487	0.806861	1.04479	0.873644	0.823863	0.571685	0.161758	0.326937	0.643006	0.662713	1.27563
	Ac	BAF86276	1707	AZC_0278	0.431592	0.0981481	0.502484	0.0553257	0.592281	0.0725284	0.440533	0.14186	0.484204	0.215209	0.448781	0.253654	0.592343	0.580149	0.531907	0.395395	0.548563	0.733922	0.494359	0.160085	0.543552	0.617962	0.270085	0.914621	0.267905
	Ac	BAF86277	855	AZC_0279	0.430714	0.132535	0.0643605	0.0643605	0.228607	0.141857	0.242186	0.12369	0.160545	0.055788	0.67199	0.405134	0.215019	0	0.193081	0	0	0.488423	0.197397	0.319609	0.406949	0	0.134806	0.0793927	0.267435
	Ac	BAF86278	1356	AZC_0280	0.339367	0.0485734	0.104865	0.0722871	0.324658	0.142568	0.253769	0.127384	0.297078	0.121509	0.423711	0.255449	0.338941	0	0.243488	0.0711061	0.552447	0.359294	0.0622324	0.503808	0.171063	0.0864357	0.0849991	0.300357	0.505879
	Ac	BAF86279	468	AZC_0281	0.0654706	0.0654706	0.0587908	0.0587908	0.109678	0.0555921	0.247822	0.247822	0.0820931	0.0820931	0	0	0.196412	0	0.176373	0	0	0.148719	0.180314	0	0.743465	0	0.246279	0	0
	Ac	BAF86280	165	AZC_0282	0.739793	0.187884	0.945025	0.674286	1.30042	0.394516	0.788833	0.479699	0.600946	0.0947876	0.580355	0.524832	1.11419	2.25071	0	0.584363	1.70254	1.68728	0.511437	1.65615	0	0.710344	0.698538	0.411398	0.692901
	Ac	BAF86281	960	AZC_0283	0.164915	0.120259	0.353681	0.114288	0.259236	0.141627	0.0406968	0.0406968	0.34152	0.178162	0.398994	0	0.0957508	0.128947	0.429908	0.502187	0.487707	0.290001	0	0	0	0.12209	0.600306	0.424255	0
	Ac	BAF86282	1260	AZC_0284	0.29024	0.00843242	0.484216	0.190808	0.201425	0.0897284	0.190857	0.0907374	0.248374	0.0748129	0.303996	0.274912	0.291812	0.785963	0.13102	0.535666	0.371586	0.165715	0.0669739	0.108439	0.092048	0.372085	0.274426	0.107747	0.362948
	Ac	BAF86283	1500	AZC_0285	16.8709	0.342568	3.89664	0.856241	4.74867	0.405221	7.21322	1.14597	8.63244	0.527767	17.5557	16.5112	16.5457	4.29136	2.25616	5.1424	4.86926	5.38242	3.99432	8.28905	8.42792	4.92269	8.52915	9.59381	7.77435
	Ac	BAF86284	2559	AZC_0286	0.134515	0.0671923	0.148807	0.0271808	0.0645114	0.00547136	0.0936548	0.0238593	0.217595	0.0321981	0.261942	0.0338403	0.107762	0.0967481	0.161279	0.188394	0.0731846	0.0543965	0.0659532	0.053393	0.135968	0.0916036	0.270243	0.159158	0.223385
	Ac	BAF86285	996	AZC_0287	0.368455	0.0597464	0.773908	0.307896	0.492294	0.0405789	0.495484	0.0739641	0.330064	0.13096	0.480716	0.34778	0.27687	0.994291	0.165748	1.16169	0.564095	0.489159	0.42363	0.548726	0.349339	0.588387	0.462887	0.0681534	0.459151
	Ac	BAF86286	747	AZC_0288	0.77536	0.0479666	1.81152	0.0922652	1.23056	0.248132	0.921604	0.247332	2.07911	0.128349	0.769146	0.695561	0.861373	1.98858	1.76798	1.67799	0.752126	1.58394	1.35562	0.731634	0.621047	1.41213	1.85155	2.09004	2.29576
	Ac	BAF86287	1152	AZC_0289	0.800718	0.230261	1.63242	0.233991	1.34266	0.201669	0.917207	0.0952389	1.4614	0.116825	1.24686	0.676541	0.478754	1.93421	1.79128	1.17177	1.62569	1.45001	0.952285	0.830234	1.10745	0.813936	1.40071	1.29633	1.68714
	Ac	BAF86288	750	AZC_0290	0.373846	0.150988	0.422001	0.128336	0.537139	0.100063	0.173543	0.105534	0.669739	0.132185	0.638391	0.115463	0.367683	0.660209	0.220113	0.38568	0.624265	0.649603	0.337548	0.364354	0	0.156276	0.461035	0.633554	0.914629
	Ac	BAF86289	888	AZC_0291	0.104397	0.0623542	0	0	0.0929531	0.00788356	0.0435362	0.0435362	0.0429162	0.0429162	0.215673	0.0975195	0	0	0	0	0.10545	0.0783787	0.0950305	0	0.130609	0	0	0	0.128748
	Ac	BAF86290	1428	AZC_0292	0.216562	0.0628807	0.186355	0.0450638	0.0959073	0.0208149	0.0589667	0.0297775	0.202472	0.0624551	0.335289	0.121285	0.193111	0.173374	0.115606	0.270084	0.131148	0.0974794	0.0590946	0.0956812	0.0812188	0	0.24214	0.285213	0.0800621
	Ac	BAF86291	861	AZC_0293	0.0370726	0.0370726	0.213058	0.109231	0.126396	0.0652213	0.0449015	0.0449015	0	0	0.111218	0	0	0.431321	0.095868	0.111986	0.217514	0.161673	0	0	0.134704	0	0	0	0
	Ac	BAF86292	657	AZC_0294	0.966744	0.110226	1.82918	0.194847	1.69546	0.412523	1.18649	0.261451	2.02946	0.381992	0.874508	1.18626	0.839459	1.88416	2.1358	1.46758	2.28042	1.90686	0.899101	1.24779	0.706122	1.60557	1.75432	1.54979	2.78426
	Ac	BAF86293	1218	AZC_0295	1.29789	0.120681	1.95815	0.347994	1.94118	0.17185	1.2893	0.140638	1.54915	0.15986	1.41515	1.42196	1.05656	2.23593	2.37191	1.2666	2.07576	1.60001	2.14778	1.57049	1.14267	1.15475	1.23018	1.72767	1.68959
	Ac	BAF86294	1431	AZC_0296	1.90539	0.230763	1.65104	0.201658	0.911986	0.106149	0.870785	0.137509	1.88266	0.136438	2.20827	1.45237	2.05553	1.73011	1.26899	1.954	0.850675	1.11866	0.766619	1.14577	0.729437	0.73715	1.61088	2.03974	1.99736
	Ac	BAF86295	534	AZC_0297	0.293153	0.217175	1.87302	0.339386	1.58184	0.272143	0.949179	0.319767	0.397548	0.182579	0.717293	0.162167	0	1.39089	1.70031	2.52786	1.05213	1.95506	1.73831	1.5352	0.434384	0.877953	0.21584	0.762705	0.214099
	Ac	BAF86296	699	AZC_0298	0.167722	0.108807	0.66286	0.17099	0.276415	0.0472549	0.371826	0.205026	0.371486	0.148687	0	0.371662	0.131503	0.35419	0.944691	0.689699	0.267925	0.199142	0.362176	0.781875	0.165923	0.167678	0.659564	0.291334	0.16356
	Ac	BAF86297	471	AZC_0299	26.406	1.0344	24.3306	5.82824	32.4619	1.40272	55.1942	6.46927	40.3605	2.08893	28.4633	25.1886	25.5661	31.5387	12.7932	28.6598	34.9906	30.1454	32.2498	67.5911	52.2035	45.7878	44.5374	38.1919	38.3523
	Ac	BAF86298	372	AZC_0300	2.30038	0.472535	3.6379	0.962767	4.31403	1.25763	5.89463	0.769354	4.38155	0.12125	2.05933	1.62952	3.21229	4.9915	1.7751	4.14709	2.76892	3.36776	6.80541	7.34585	5.61196	4.72608	4.33769	4.19693	4.61003
	Ac	BAF86299	2007	AZC_0301	3.01389	0.26767	11.4851	2.10114	10.5677	0.294	9.48795	0.717018	10.3836	0.515924	2.62418	2.89089	3.52661	15.173	7.89643	11.3859	11.1043	10.5077	10.0911	8.78207	10.9219	8.75985	11.256	9.47016	10.4246
	Ac	BAF86300	1041	AZC_0302	1.51461	0.242284	1.86851	0.222772	2.60376	0.175823	1.82099	0.534026	2.70497	0.191291	1.10385	1.49736	1.94261	1.42697	2.14087	2.03769	2.51865	2.9418	2.35084	2.88753	1.33695	1.2385	2.3251	2.93433	2.85547
	Ac	BAF86301	354	AZC_0303	0.0815417	0.0815417	0.466658	0.178429	0.241883	0.154388	0.568958	0.212827	0.561079	0.208578	0	0.244625	0	0.349687	0.23317	0.817118	0.529038	0.196611	0	0.385968	0.327629	0.993278	0.976769	0.383507	0.322962
	Ac	BAF86302	1113	AZC_0304	1.18781	0.245839	1.80539	0.236408	1.71786	0.207531	1.40966	0.21528	2.07011	0.379344	1.37658	0.700248	1.48659	1.33465	2.00237	2.07914	1.34612	2.06362	1.74385	0.982086	1.66728	1.57961	1.86402	2.80549	1.54082
	Ac	BAF86303	723	AZC_0305	3.68335	0.420101	8.91997	1.70999	7.8112	1.05809	8.36279	1.34296	8.11155	0.531585	4.50317	3.11415	3.43273	12.3276	6.96415	7.46821	7.64141	9.72286	6.06933	6.04737	8.34161	10.6994	7.65203	7.51101	9.17159
	Ac	BAF86304	1179	AZC_0306	4.87841	0.17265	12.007	1.66889	8.42677	1.74551	6.82011	1.10099	6.43599	0.37364	4.71077	4.70079	5.22366	14.8043	9.03135	12.1854	5.71845	11.6886	7.87327	4.63555	7.67301	8.15179	5.86559	7.13928	6.30311
	Ac	BAF86305	603	AZC_0307	4.70344	0.632036	19.6097	3.07545	15.4542	1.38888	9.37818	1.66862	15.6603	0.0618103	4.2877	3.87749	5.94513	25.4558	18.3427	15.0306	12.889	17.6598	15.8138	8.38377	7.11655	12.6342	15.6737	15.76	15.5472
	Ac	BAF86306	1701	AZC_0308	0.199818	0.0525023	1.11091	0.229473	0.935864	0.0716492	0.587142	0.133085	0.729953	0.0727854	0.281477	0.101819	0.216157	1.52826	1.06757	0.736895	0.990896	1.02293	0.793765	0.803249	0.613653	0.344523	0.677594	0.638502	0.873764
	Ac	BAF86307	663	AZC_0309	2.34232	0.0809637	3.11357	0.414513	2.94391	0.429683	2.28035	0.108681	2.29442	0.369427	2.31092	2.22044	2.49559	2.42724	3.85945	3.05402	2.11855	3.14933	3.56386	2.26691	2.09919	2.47495	1.5646	2.55961	2.75906
	Ac	BAF86308	189	AZC_0310	22.3006	3.42048	28.5909	1.12752	25.3691	2.50441	22.4086	2.99645	28.2377	4.47533	28.3729	21.993	16.536	30.7836	27.9508	27.0384	21.7997	30.197	24.1106	16.6273	23.9325	26.6661	21.954	25.8593	36.8997
	Ac	BAF86309	945	AZC_0311	10.6355	1.31216	7.06232	0.858269	6.63371	0.0543994	4.47421	0.248549	4.95572	0.0432249	12.9705	8.43064	10.5052	7.20466	8.4726	5.50971	6.73809	6.55495	6.60809	4.04838	4.90923	4.46502	4.87868	5.0282	4.96029
	Ac	BAF86310	600	AZC_0312	0.253685	0.0510093	0.221762	0.053626	0.352475	0.0564699	0.346478	0.0788365	0.202972	0.0116574	0.319195	0.288658	0.153201	0.206315	0.137571	0.3214	0.312132	0.464002	0.28129	0.455442	0.193301	0.390689	0.192098	0.226269	0.190548
	Ac	BAF86311	297	AZC_0313	1.04555	0.444603	0	0	0	0	0.131545	0.131545	0.128315	0.128315	1.93452	0.583147	0.618995	0	0	0	0	0	0	0	0	0.394636	0	0	0.384945
	Ac	BAF86312	1242	AZC_0314	1.23656	0.207398	0.867836	0.210612	1.11674	0.257638	0.589981	0.0321869	0.802862	0.249166	1.61911	0.906413	1.18416	0.797354	1.26272	0.543429	1.2817	1.45701	0.611501	0.550051	0.653674	0.566216	0.464005	0.655853	1.28873
	Ac	BAF86313	405	AZC_0315	0.689148	0.237916	0.237756	0.122468	0.499917	0.34274	0.321376	0.195433	0.619038	0.210295	0.945764	0.213821	0.90786	0.305652	0.407616	0	1.15605	0.343705	0	0.674729	0	0.289399	0.569179	1.00564	0.282293
	Ac	BAF86314	372	AZC_0316	0.40096	0.148733	0.493127	0.252816	0.750646	0.432089	0.768883	0.274348	1.14456	0.272913	0.257416	0.698365	0.247099	0.9983	0.221888	0.259193	0.755159	1.49678	0	0.734585	0.311776	1.26029	0.619671	1.27733	1.53668
	Ac	BAF86315	480	AZC_0317	0.567713	0.0989611	0.793058	0.231718	0.90815	0.0337327	0.689916	0.109114	1.36534	0.276833	0.598491	0.721644	0.383003	0.773683	1.20374	0.40175	0.975413	0.870004	0.879032	0.853955	0.483252	0.732542	1.20061	0.989928	1.90548
	Ac	BAF86316	927	AZC_0318	0.36719	0.146598	0.420625	0.0130764	0.471576	0.153949	0.488896	0.187103	0.262412	0.0725365	0.413198	0.0934167	0.594957	0.400612	0.445212	0.416051	0.707096	0.525569	0.182065	0.589569	0.750683	0.126437	0.124335	0.292905	0.369996
	Ac	BAF86317	375	AZC_0319	0.326829	0.326829	0.391526	0.200255	0.44845	0.156143	0.327639	0.179505	0.408982	0.271221	0	0	0.980488	0	0.660339	0.51424	0.749118	0.371202	0.225032	0.364354	0.618563	0	0.92207	0	0.304876
	Ac	BAF86318	1026	AZC_0320	15.5351	1.95773	31.9256	8.25631	17.7477	6.62377	21.1486	3.36282	3.50378	0.141561	16.3331	11.8164	18.4558	47.4163	19.2277	29.1327	7.02754	29.8481	16.3675	17.7116	17.8605	27.8737	3.70715	3.57267	3.23151
	Ac	BAF86319	1479	AZC_0321	2.80756	0.257685	6.56248	1.63139	3.44615	1.15552	3.82298	0.715246	0.566341	0.128622	2.8488	2.34205	3.23183	9.70896	4.24153	5.73695	1.4562	5.45885	3.42341	2.40193	4.39142	4.67559	0.701372	0.688446	0.309205
	Ac	BAF86320	2214	AZC_0322	0.1383	0.0174773	1.02966	0.244531	0.499853	0.157658	0.654165	0.118859	0.680769	0.104774	0.173006	0.117341	0.124554	1.50962	0.708358	0.871002	0.211472	0.754475	0.533613	0.80227	0.41908	0.741145	0.520591	0.643855	0.877862
	Ac	BAF86321	942	AZC_0323	0.13094	0.0362215	3.52556	0.98647	2.92577	0.385632	2.24293	0.298229	2.93588	0.197098	0.203309	0.0919292	0.0975805	5.25644	1.84012	3.48012	2.48513	3.69428	2.5979	2.03063	2.8318	1.86635	2.93653	2.59417	3.27694
	Ac	BAF86322	1413	AZC_0324	0.409553	0.044132	0.532352	0.145451	0.947282	0.19267	0.597237	0.160527	0.576561	0.0861943	0.474388	0.429003	0.325268	0.438037	0.817829	0.341189	0.795242	1.32994	0.716663	0.386788	0.492486	0.912438	0.652562	0.672562	0.40456
	Ac	BAF86323	741	AZC_0325	1.65489	0.341186	0.402351	0.190609	0.33418	0.0283425	0.395288	0.198973	0.246315	0.0464196	1.67998	1.05179	2.23289	0.167057	0.779752	0.260243	0.379108	0.281783	0.341648	0.553169	0	0.632695	0.155545	0.274821	0.308579
	Ac	BAF86324	330	AZC_0326	1.23655	0.707157	0.917819	0.441884	1.0248	0.226916	0.886363	0.272269	0.989755	0.32322	2.6116	0.262416	0.835644	0.750238	0.250128	1.75309	1.41878	0.63273	1.02287	1.24212	0.351456	1.06552	0.349269	1.2342	1.3858
	Ac	BAF86325	2391	AZC_0327	0.675458	0.0227224	1.3047	0.220854	2.1638	0.201865	1.53851	0.206198	1.90075	0.110037	0.720893	0.651925	0.653556	0.880141	1.62254	1.41142	2.31064	2.41607	1.76468	1.20004	1.50372	1.91178	1.88	2.10087	1.72138
	Ac	BAF86326	798	AZC_0328	0.695064	0.151831	1.24736	0.43329	1.71002	0.30824	2.26896	0.683251	2.16567	0.227715	0.959986	0.434072	0.691134	2.01662	0.517183	1.20827	1.40812	1.39549	2.32646	3.5956	1.88941	1.32188	2.31095	2.46684	1.71923
	Ac	BAF86327	450	AZC_0329	0.482954	0.311036	0.203987	0.124133	0.740564	0.15081	0.865899	0.483571	0.876667	0.325541	1.06398	0.384877	0	0	0.183427	0.428533	1.04044	0.618669	0.562581	1.82177	0.515469	0.26046	0.256131	1.35762	1.01625
	Ac	BAF86328	483	AZC_0330	2.66634	0.358964	15.2893	3.38649	16.5845	1.46452	19.4669	1.96856	20.6582	0.610393	3.17213	1.9722	2.85468	22.0411	11.45	12.3769	18.4177	13.6895	17.6462	21.4991	21.3711	15.5305	20.5223	19.6756	21.7769
	Ac	BAF86329	1821	AZC_0331	4.96111	0.610099	4.7164	0.725359	3.77165	0.134556	3.11932	0.232114	4.42969	0.349916	6.15253	4.13727	4.59352	3.53489	4.57813	6.03617	3.54813	4.0132	3.75363	2.70114	3.50298	3.15383	3.73436	4.84596	4.70876
	Ac	BAF86330	687	AZC_0332	0.128634	0.0728216	0.133616	0.0813099	0.288417	0.112868	0.236901	0.148968	1.00949	0.351036	0	0.252103	0.1338	0	0.120149	0.280698	0.272605	0.10131	0.491337	0.198883	0	0.51182	1.50994	1.18569	0.332834
	Ac	BAF86331	1131	AZC_0333	1.82849	0.308723	3.00196	0.647305	2.17237	0.22814	2.25363	0.200847	7.70066	0.300679	1.43934	1.60791	2.43822	2.62683	2.11647	4.2626	2.40102	2.40001	1.71609	2.53695	2.35858	1.86536	7.54124	8.28253	7.27822
	Ac	BAF86332	1278	AZC_0334	5.2639	0.235381	12.1105	1.45656	8.81723	1.37323	8.92932	1.17187	6.83072	0.707609	5.61964	5.35304	4.81901	14.723	9.68807	11.9205	7.18051	11.5456	7.72558	8.33909	7.26013	11.1888	6.31308	5.94886	8.23023
	Ac	BAF86333	711	AZC_0335	0.0879885	0.0440218	0.283897	0.167686	0.144386	0.0731846	0.17338	0.00940797	0.332084	0.15578	0.134682	0	0.129284	0	0.580467	0.271223	0	0.195781	0.237376	0.19217	0.163123	0.164848	0.162108	0.190944	0.643199
	Ac	BAF86334	939	AZC_0336	0.352741	0.140348	0.351721	0.0252424	0.33348	0.132999	0.450114	0.176093	1.00298	0.346911	0.101979	0.368892	0.587353	0.395493	0.351618	0.308051	0.598337	0.222365	0.179738	0.727544	0.123515	0.499283	0.859224	1.66268	0.487023
	Ac	BAF86335	2334	AZC_0337	0.474192	0.0889344	0.44809	0.0765594	0.469959	0.157373	0.544727	0.0240449	0.325557	0.0694557	0.574388	0.29682	0.551367	0.371262	0.601208	0.371799	0.722157	0.506943	0.180778	0.585402	0.546609	0.502171	0.19753	0.436252	0.342888
	Ac	BAF86336	2955	AZC_0338	0.314462	0.115474	0.852283	0.0978597	0.678857	0.108086	0.585333	0.122851	0.71642	0.145511	0.388868	0.087916	0.466603	0.670263	1.00559	0.880994	0.570394	0.895029	0.571148	0.41614	0.824227	0.515631	0.546065	0.597259	1.00594
	Ac	BAF86337	1158	AZC_0339	1.30908	0.242276	2.87571	0.359321	2.10844	0.305332	1.37307	0.126265	1.70324	0.0874534	0.909624	1.27129	1.74634	2.88628	3.49272	2.24813	2.34504	1.5026	2.47769	1.29789	1.20187	1.61944	1.59252	1.64133	1.87586
	Ac	BAF86338	699	AZC_0340	1.68047	0.538114	3.35975	0.62248	2.09087	0.46575	1.89127	0.384684	2.86457	1.11449	2.05491	0.619437	2.36706	4.60446	2.71599	2.7588	2.27736	2.78799	1.20725	1.17281	2.48885	2.01213	1.48402	2.03934	5.07037
	Ac	BAF86339	1170	AZC_0341	2.48605	0.323356	0.88629	0.217097	0.700902	0.244807	0.897911	0.0986618	1.32535	0.269207	2.70088	1.85037	2.9069	0.634817	0.70549	1.31856	0.480204	1.18975	0.432754	0.700681	0.991286	1.00177	0.788094	1.6245	1.56347
	Ac	BAF86340	432	AZC_0342	1.5056	0.486078	0.626713	0.268338	0.561801	0.0855767	1.39724	0.760774	1.23022	0.488503	2.4383	0.801827	1.27668	0.573098	0.19107	1.11597	0.650276	0.644447	0.390681	2.84652	1.07389	0.271312	0.266803	1.57131	1.85255
	Ac	BAF86341	597	AZC_0343	10.2605	1.61847	33.0673	6.05796	29.3987	2.50044	22.0984	1.43179	28.0575	3.44729	13.4736	8.99336	8.31444	44.7881	29.8646	24.5491	26.6646	34.3921	27.1396	21.7422	19.8158	24.7371	34.9444	24.3325	24.8957
	Ac	BAF86342	465	AZC_0344	1.1835	0.133225	5.01056	1.75449	3.85922	0.615051	2.87085	0.437983	4.75128	0.94799	1.2356	0.931154	1.38375	8.51883	3.19519	3.31767	3.22201	5.08905	3.2666	2.35067	3.74131	2.52058	3.96589	3.6495	6.63844
	Ac	BAF86343	261	AZC_0345	0.594884	0.252964	0.22856	0.115306	0.910993	0.303058	0.473878	0.260454	0.990148	0.640909	1.10067	0.33179	0.352187	0	0.316254	0.369425	1.07632	1.33334	0.323322	0.523497	0	0.898136	0	0.780239	2.1902
	Ac	BAF86344	450	AZC_0346	3.25353	0.182061	3.63935	0.111853	3.28612	0.307354	4.08076	0.87093	2.50044	0.397395	3.61755	3.07902	3.06403	3.57613	3.48512	3.8568	2.70515	3.40268	3.75054	5.76894	3.60828	2.86505	1.79291	3.16777	2.54064
	Ac	BAF86345	267	AZC_0347	8.95155	1.26949	11.735	0.461021	10.8232	0.829996	10.4212	0.383232	8.3061	0.755805	11.4767	7.45969	7.91827	11.1271	11.4385	12.6393	11.5734	11.7304	9.16564	10.7464	10.8596	9.65749	8.63361	6.86435	9.42034
	Ac	BAF86346	429	AZC_0348	19.0899	2.72552	23.6629	2.10918	22.4354	2.78423	20.0854	1.73406	14.4766	0.956955	24.1071	14.7357	18.427	27.7011	20.5875	22.7003	17.0254	26.2826	23.9982	17.8355	18.9246	23.496	16.3888	13.4496	13.5915
	Ac	BAF86347	1737	AZC_0349	0.525035	0.077336	0.472787	0.0702559	0.701799	0.0390318	0.53757	0.0372485	0.615262	0.136683	0.606416	0.598254	0.370435	0.427597	0.38016	0.610604	0.646906	0.681177	0.777313	0.471961	0.600935	0.539812	0.862616	0.390793	0.592376
	Ac	BAF86348	1083	AZC_0350	0.716103	0.240206	0.906573	0.174296	0.562336	0.0703233	0.347456	0.0842189	0.51358	0.1136	1.14946	0.319842	0.679009	0.571511	0.990813	1.1574	0.691706	0.449863	0.545438	0.504645	0.321276	0.216448	0.425702	0.376071	0.738966
	Ac	BAF86349	381	AZC_0351	0.239962	0.00697168	0.277016	0.14806	0.277539	0.0444644	0.10147	0.10147	0.118776	0.118776	0.251335	0.22729	0.241262	0.324906	0	0.506141	0.245773	0.365356	0.221488	0	0.304411	0	0	0.356329	0
	Ac	BAF86350	1761	AZC_0352	0.157203	0.0636031	0.143226	0.0698892	0.105872	0.0529375	0.140468	0.0772044	0.194618	0.00104731	0.271887	0.147525	0.0521981	0.281179	0.0937448	0.0547529	0.159522	0.158093	0	0.155176	0	0.266228	0.196352	0.192734	0.194768
	Ac	BAF86351	756	AZC_0353	0.326965	0.110558	0.56442	0.200339	0.747162	0.0458954	0.498286	0.121257	0.705793	0.182414	0.379995	0.114547	0.486353	0.163742	0.764281	0.765237	0.743172	0.828575	0.669739	0.722924	0.306827	0.465106	0.609835	0.448947	1.0586
	Ac	BAF86352	480	AZC_0354	0.513938	0.14217	2.29338	0.530236	1.81931	0.514337	1.54177	0.16682	1.78895	0.415652	0.797989	0.360822	0.383003	3.35263	1.71963	1.80787	1.95083	0.870004	2.6371	1.70791	1.20813	1.70927	0.96049	2.26269	2.14366
	Ac	BAF86353	297	AZC_0355	1.6098	0.513165	1.88422	0.136488	1.33699	0.737791	1.39853	0.220848	3.22822	0.34927	0.967259	2.62416	1.23799	2.08399	1.94544	1.62323	0.63057	2.81213	0.568263	1.84017	1.17152	1.18391	3.10461	3.88543	2.69461
	Ac	BAF86354	396	AZC_0356	42.8846	5.50318	10.5533	2.1518	13.8898	1.19826	24.8581	1.36939	26.4571	1.5788	51.7484	32.802	44.1034	13.7544	6.46165	11.4438	16.0795	11.9516	13.6383	24.8423	27.2378	22.4942	27.3594	28.6265	23.3854
	Ac	BAF86355	339	AZC_0357	12.5637	1.68525	14.6433	3.50364	17.0762	1.25077	24.95	2.92661	30.8502	0.907968	14.1237	9.19617	14.3711	16.7974	7.79161	19.3409	18.2307	14.5771	18.4208	29.8254	25.3173	19.7073	30.9397	29.2348	32.3763
	Ac	BAF86356	339	AZC_0358	50.8811	3.02857	45.7373	10.1913	59.5176	5.18622	87.5231	9.79532	99.2704	1.97553	56.2123	45.7254	50.7056	62.4424	27.2706	47.4989	67.6747	49.8905	60.9877	104.792	86.8998	70.8773	103.019	96.3146	98.4778
	Ac	BAF86357	798	AZC_0359	15.4147	0.798574	18.4294	1.88019	17.0075	0.83425	17.6931	1.88951	25.6728	2.81313	16.6798	15.6266	13.9379	21.7174	15.2052	18.3657	18.6575	16.3971	15.968	17.4643	21.0742	14.5407	20.3653	26.71	29.9432
	Ac	BAF86358	1770	AZC_0360	1.90476	0.246343	1.37101	0.0675368	1.39219	0.170934	2.03071	0.225709	3.25915	0.262722	2.21814	1.41883	2.07731	1.25887	1.49229	1.36186	1.69292	1.10102	1.38261	2.4702	1.90025	1.72168	2.73495	3.48991	3.55259
	Ac	BAF86359	978	AZC_0361	0.720663	0.171559	0.445481	0.129408	0.69679	0.20661	0.710127	0.0712377	0.801932	0.0685941	0.685389	0.442727	1.03387	0.632869	0.506395	0.197178	0.287238	0.853991	0.949139	0.698531	0.592947	0.838903	0.707109	0.763485	0.935204
	Ac	BAF86360	627	AZC_0362	0.0969463	0.0486563	0.160952	0.019326	0.148007	0.148007	0.134297	0.0678185	0.0721752	0.0721752	0.152725	0.138114	0	0.197431	0.131646	0.15378	0	0.444021	0	0.217915	0.184977	0	0	0.216526	0
	Ac	BAF86361	669	AZC_0363	0.27332	0.00794084	0.212551	0.146519	0.104036	0.104036	0	0	0.374754	0.127309	0.286274	0.258886	0.274801	0	0.493527	0.144125	0	0.312109	0	0	0	0	0.34457	0.608796	0.170895
	Ac	BAF86362	231	AZC_0364	3.17179	0.28625	1.72801	0.417865	1.5875	0.485207	1.43713	0.751523	1.98126	0.296037	3.73086	2.99904	2.78548	1.60765	1.07198	2.50441	1.62147	2.4104	0.730624	1.77445	0	2.53694	2.49478	1.46928	1.97972
	Ac	BAF86363	1158	AZC_0365	0.738126	0.045981	1.00239	0.172769	0.970967	0.0653717	0.991821	0.0474367	0.715328	0.172516	0.826931	0.673036	0.71441	0.748294	0.926641	1.33223	1.05122	0.841454	1.02022	1.06191	0.901403	1.01215	0.597196	1.05514	0.493647
	Ac	BAF86364	1716	AZC_0366	0.0711339	0.0180658	0.0187296	0.0187296	0.113318	0.0631489	0	0	0.0709691	0.004076	0.0558034	0.0504646	0.107134	0	0	0.0561888	0.218274	0.121679	0	0	0	0	0.0671671	0.0791151	0.0666251
	Ac	BAF86365	543	AZC_0367	3.83389	0.414117	6.63956	0.706929	6.23512	1.03752	6.34622	0.397515	5.80149	0.846905	4.40878	3.03011	4.0628	7.75108	6.84053	5.32707	7.58775	6.92158	4.19604	6.79389	5.55339	6.69136	4.24526	6.00051	7.1587
	Ac	BAF86366	531	AZC_0368	0.168834	0.0943317	0.449372	0.226703	0.689852	0.150433	0.245118	0.149059	0.661714	0.203032	0.180336	0.326167	0	0	0.621788	0.726327	0.88173	0.393222	0.794605	0.514624	0	0.220728	0.868239	0.255671	0.861233
	Ac	BAF86367	558	AZC_0369	2.761	0.597397	6.43664	0.562862	5.81018	0.660733	4.34438	0.574925	5.80746	0.78172	3.77543	1.70712	2.80045	7.54271	6.06494	5.70225	4.69877	6.98498	5.74679	3.42806	5.40411	4.20096	6.40326	4.25775	6.76137
	Ac	BAF86368	660	AZC_0370	0.0464246	0.0464246	0.48658	0.0607895	0.386062	0.141702	0.294738	0.156387	0.358215	0.0907475	0	0	0.139274	0.375119	0.500257	0.584363	0.141878	0.63273	0.383578	0	0.351456	0.532758	0.349269	0.205699	0.519676
	Ac	BAF86369	654	AZC_0371	0.0929439	0.0466476	0.308615	0.0370563	0.383351	0.0963189	0.139279	0.139279	0.209886	0.0729338	0.14642	0.132412	0	0.37856	0.252423	0.294862	0.57272	0.319267	0.258065	0.417837	0	0	0.176237	0.103793	0.349629
	Ac	BAF86370	909	AZC_0372	0.10253	0.0584003	0.323024	0.0506333	0.475052	0.179255	0.178594	0.0401821	0.141493	0.0865862	0.105345	0	0.202246	0.272364	0.272417	0.42429	0.824112	0.229704	0.37134	0.150311	0.127591	0.257881	0	0.298705	0.125774
	Ac	BAF86371	939	AZC_0373	0.429429	0.194609	0.532456	0.129417	0.47187	0.106807	0.386078	0.116363	0.843508	0.117995	0.815835	0.276669	0.195784	0.395493	0.791141	0.410734	0.299168	0.667096	0.449346	0.291018	0.617575	0.249642	0.98197	0.939776	0.608779
	Ac	BAF86372	288	AZC_0374	0.756335	0.302933	2.64436	0.388688	2.45396	0.0764997	2.37001	1.01402	3.71279	1.31031	1.32998	0.300685	0.638339	2.57894	2.00624	3.34791	2.6011	2.41668	2.34409	4.26977	0.80542	2.03484	4.40224	1.17849	5.55764
	Ac	BAF86373	333	AZC_0375	0.178697	0.0894675	0.38568	0.0599316	0.625828	0.173697	0.116097	0.116097	0.365715	0.0210043	0	0.260052	0.276038	0.371739	0.49575	0.289549	0.2812	0.83604	0.760244	0	0.34829	0	0.346122	0.407692	0.343329
	Ac	BAF86374	600	AZC_0376	1.02065	0.128983	1.67448	0.140273	1.22271	0.23458	0.897048	0.16325	1.09227	0.221466	1.27678	0.865973	0.919208	1.44421	1.65085	1.9284	0.936397	1.044	1.68774	1.13861	0.966504	0.586034	0.96049	0.791942	1.52438
	Ac	BAF86375	1938	AZC_0377	0.0462596	0.0258463	0.279277	0.0545191	0.131909	0.0350637	0.174007	0.0640098	0.231694	0.0299607	0.0494111	0.0893677	0	0.255499	0.383324	0.199009	0.193271	0.0718269	0.13063	0.282008	0.179536	0.0604782	0.237892	0.280209	0.176979
	Ac	BAF86376	873	AZC_0378	0.139823	0.0355107	0.514994	0.20556	0.401243	0.0466483	0.423151	0.0793551	0.340032	0.160076	0.109689	0.0991951	0.210586	0.141798	0.850952	0.552233	0.321786	0.398627	0.483317	0.469528	0.531411	0.268515	0.132026	0.233267	0.654803
	Ac	BAF86377	615	AZC_0379	0.290273	0.14533	1.03703	0.298001	0.99026	0.123838	0.738251	0.0918423	0.43233	0.12247	0	0.422426	0.448394	1.00642	0.536861	1.5678	1.21808	0.792199	0.960504	0.888668	0.754345	0.57174	0.187413	0.551876	0.557701
	Ac	BAF86378	1656	AZC_0380	0.611756	0.101858	0.972203	0.214704	0.528933	0.0695478	0.513625	0.197929	0.734309	0.146421	0.809554	0.470638	0.555077	0.822271	1.39564	0.698695	0.39582	0.630438	0.560542	0.907585	0.350183	0.283108	0.556806	1.02477	0.621351
	Ac	BAF86379	1095	AZC_0381	0.174902	0.174902	0.833578	0.110766	0.739942	0.125701	0.585998	0.109637	1.17039	0.259434	0.524705	0	0	0.904396	0.979955	0.616383	0.940673	0.508495	0.770658	0.374336	0.741428	0.642229	1.26311	0.681907	1.56615
	Ac	BAF86380	1110	AZC_0382	0.280202	0.105142	0.260363	0.0214795	0.174066	0.0297578	0.297974	0.0462901	0.219987	0.120531	0.431345	0.0780156	0.331246	0.223044	0.29745	0.260594	0.16872	0.125406	0.228073	0.369278	0.313461	0.211183	0.415347	0.244615	0
	Ac	BAF86381	684	AZC_0383	7.61593	1.09989	4.07083	0.0642496	5.15862	0.854987	3.17625	0.217292	4.19118	0.599749	8.39988	5.44398	9.00394	4.1625	4.10298	3.94701	3.9701	6.81757	4.68817	3.39584	3.39124	2.74168	3.37014	5.35901	3.84438
	Ac	BAF86382	831	AZC_0384	0.440075	0.0127856	0.861392	0.265477	0.972794	0.190454	0.334925	0.116724	0.503395	0.242663	0.460932	0.416834	0.442459	0.595857	0.595974	1.39235	1.3522	0.753794	0.812391	0.16442	0.55827	0.282086	0.138699	0.408428	0.963057
	Ac	BAF86383	276	AZC_0385	2.57399	0.673412	1.16356	0.145366	1.48416	0.177361	1.00842	0.35144	0.327926	0.327926	3.46952	1.25503	2.99742	0.897023	1.19627	1.39739	1.3571	1.26088	1.8345	0.495046	1.68088	0.849325	0	0.983779	0
	Ac	BAF86384	1335	AZC_0386	0.686536	0.110507	0.402054	0.0644152	0.360983	0.10518	0.219101	0.0673024	0.148548	0.0234306	0.645564	0.518935	0.895109	0.278178	0.494636	0.433348	0.420853	0.156405	0.50569	0.30704	0.0868768	0.263386	0.172672	0.101694	0.171279
	Ac	BAF86385	357	AZC_0387	0.252511	0.14874	0.629475	0.191705	0.347377	0.229103	0.108292	0.108292	0.852388	0.103381	0	0.242569	0.514962	0.693497	0.924844	0.270084	0.262296	0.779835	0	0	0.324875	0	0.645707	0.950711	0.960745
	Ac	BAF86386	669	AZC_0388	0.0889477	0.0445331	0.301888	0.216076	0.34619	0.110934	0.058399	0.058399	0.20518	0.0712985	0	0.129443	0.1374	0.185036	0	0.720627	0.13997	0.520182	0.378417	0	0	0.175197	0.172285	0.101466	0.34179
	Ac	BAF86387	903	AZC_0389	0.210673	0.162456	0.320047	0.0264034	0.129391	0.0935372	0.128892	0.0741557	0.302699	0.117765	0.530225	0	0.101795	0.274173	0.365636	0.320332	0.311095	0.0770767	0	0	0.256878	0.129797	0.25528	0.526207	0.12661
	Ac	BAF86388	534	AZC_0390	0.0597744	0.0597744	1.86406	0.380263	1.38928	0.454898	0.935522	0.18231	1.00978	0.264774	0.179323	0	0	2.54997	1.23659	1.80562	2.27962	0.782026	1.1062	1.27933	0.868768	0.658465	0.647521	1.52541	0.856394
	Ac	BAF86389	2217	AZC_0391	0.413631	0.106208	0.600066	0.0861206	0.464094	0.0040914	0.260212	0.0508318	0.271994	0.106162	0.345543	0.273424	0.621927	0.446691	0.744631	0.608876	0.464608	0.470909	0.456764	0.308148	0.313885	0.158602	0.467897	0.244946	0.103138
	Ac	BAF86390	831	AZC_0392	1.54145	0.228026	2.0371	0.373229	1.72345	0.340293	2.13498	0.803012	2.32537	0.55312	1.3828	1.2505	1.99106	2.38343	1.29128	2.4366	2.25366	1.08881	1.82788	2.63071	3.21005	0.564172	1.38699	2.2872	3.30191
	Ac	BAF86391	1659	AZC_0393	0.420262	0.0736926	0.522599	0.0430553	0.497784	0.0790407	0.581751	0.130784	0.380302	0.0864438	0.461766	0.521985	0.277037	0.596934	0.447788	0.523074	0.507991	0.629297	0.356064	0.411792	0.838919	0.494543	0.208424	0.450083	0.482399
	Ac	BAF86392	1083	AZC_0394	0.613584	0.0865414	0.283835	0.0850722	0.644032	0.122631	0.688934	0.101417	0.414896	0.102266	0.442099	0.719645	0.679009	0.114302	0.381082	0.356122	0.432316	0.642662	0.857117	0.883129	0.642551	0.541121	0.532127	0.501428	0.211133
	Ac	BAF86393	954	AZC_0395	0.0939739	0.0525054	0.230827	0.118058	0.192197	0.0587436	0.305746	0.0933461	0.262799	0.0892763	0.100376	0.181546	0	0.389274	0	0.303207	0.19631	0.291825	0.0884561	0.429663	0.364719	0.122858	0.241633	0.426923	0.119841
	Ac	BAF86394	507	AZC_0396	0.237261	0.0522186	0.380101	0.0980757	0.381092	0.0651502	0.397261	0.148601	0.508589	0.310372	0.188873	0.341607	0.181303	0.24416	0.325611	0.570532	0.369387	0.274557	0.499332	0.269493	0.228758	0.693531	0.45467	1.0711	0
	Ac	BAF86395	648	AZC_0397	0	0	0	0	0.12738	0.0108034	0	0	0.223333	0.112307	0	0	0	0	0	0	0.144506	0.107408	0.130227	0	0	0	0.355737	0.314263	0
	Ac	BAF86396	426	AZC_0398	0	0	0.140033	0.0706452	0.255462	0.13182	0.0907516	0.0907516	0.321492	0.246156	0	0	0	0	0.193761	0.226338	0.439623	0.326762	0	0	0.272255	0	0	0.159344	0.805131
	Ac	BAF86397	408	AZC_0399	0.145848	0.0730213	0.393557	0.049168	0.797158	0.0903088	0.717913	0.36137	0.50281	0.114255	0	0.212248	0.225296	0.303405	0.404619	0.472647	0.918036	0.852945	0.620493	1.00465	0	1.14909	0.282497	0.665498	0.560435
	Ac	BAF86398	315	AZC_0400	1.26386	0.268422	2.1985	0.691943	1.65568	0.220856	1.13162	0.348962	3.11361	0.491961	1.21598	0.824736	1.75087	3.53684	1.83427	1.22438	2.08088	1.54667	1.33948	0.433755	1.47277	1.48834	2.1954	3.8789	3.26653
	Ac	BAF86399	846	AZC_0401	0.370666	0.213427	0.683069	0.184555	0.62131	0.110276	0.545775	0.207012	0.756359	0.0954875	0.792329	0.102361	0.217307	0.731615	0.975678	0.341915	0.442741	0.822699	0.59849	0.807522	0.137093	0.692712	0.681198	0.641898	0.945982
	Ac	BAF86400	588	AZC_0402	0.160679	0.0940494	0.257565	0.142483	0.166206	0.103136	0.0774562	0.0774562	0.505898	0.0797957	0.32571	0	0.156328	0	0.280756	0.491938	0	0.355104	0.143515	0.232369	0	0	0.588055	0.34633	0.583309
	Ac	BAF86401	1209	AZC_0403	0.127776	0.0910894	0.140359	0.0361427	0.21483	0.0687344	0.075342	0.075342	0.119189	0.0598932	0.0792048	0	0.304122	0.20478	0.136546	0.0797518	0.0774522	0.287842	0.279196	0.226026	0	0	0	0.168439	0.189129
	Ac	BAF86402	741	AZC_0404	0.0430763	0.0430763	0.0371311	0.0371311	0.278753	0.103518	0.052173	0.052173	0.143037	0.0795332	0.129229	0	0	0	0.111393	0	0.252739	0.469638	0.113883	0	0.156519	0	0	0.274821	0.15429
	Ac	BAF86403	1437	AZC_0405	0.0824752	0.0527862	0.134006	0.106583	0.188467	0.00616758	0.135086	0.0712894	0.0265202	0.0265202	0.0666379	0.180788	0	0.344577	0.0574407	0	0.19549	0.193738	0.176173	0	0.24213	0.163127	0	0	0.0795606
	Ac	BAF86404	441	AZC_0406	0	0	0.0935671	0.0935671	0.205341	0.122791	0.17533	0.17533	0.362568	0.0791113	0	0	0	0.280701	0	0	0.42467	0	0.191354	0	0.525989	0	0.261358	0.307849	0.518497
	Ac	BAF86405	1065	AZC_0407	0.173357	0.0513764	0.120714	0.120714	0.0264122	0.0264122	0.0790652	0.039927	0.135596	0.0278098	0.179828	0.081312	0.258932	0	0	0.362141	0	0	0.0792367	0.128294	0.108902	0	0.108224	0.191213	0.107351
	Ac	BAF86406	945	AZC_0408	0.129694	0.129694	0.587272	0.165049	0.706786	0.236239	0.481314	0.118542	0.586331	0.232759	0	0	0.389083	0.916957	0.436732	0.408127	0.495448	1.17842	0.446493	0.57834	0.245461	0.620142	0.121967	0.790146	0.846879
	Ac	BAF86407	141	AZC_0409	64.7122	3.99032	17.6632	3.98806	19.0661	1.97046	39.9152	2.80154	43.3361	1.78578	72.6679	60.1882	61.2805	25.4602	15.2206	12.3089	15.9387	22.7065	18.5532	38.7611	45.2406	35.7439	46.594	40.4396	42.9746
	Ac	BAF86408	2679	AZC_0410	25.0754	1.01798	5.11546	0.907025	6.42813	0.637234	9.34517	1.10843	16.377	0.97632	23.3409	25.0192	26.866	4.62073	3.85136	6.87428	7.58485	6.31313	5.38641	11.1183	9.61093	7.30628	16.4778	18.0154	14.6378
	Ac	BAF86409	1146	AZC_0411	0.236669	0.0390622	0.16816	0.0433895	0.194754	0.12368	0.328355	0.079589	0.159537	0.0306441	0.167118	0.302259	0.24063	0.108019	0.144053	0.252408	0.08171	0.0607332	0.441817	0.476903	0.303614	0.204549	0.20115	0.177698	0.0997632
	Ac	BAF86410	921	AZC_0412	0.102583	0.0600446	0.0896049	0.0896049	0.0590807	0.0304862	0.0494509	0.0494509	0.299089	0.163456	0.207945	0	0.0998054	0.268815	0	0	0.101672	0.0755704	0	0.148353	0	0	0.625726	0.147407	0.124135
	Ac	BAF86411	1029	AZC_0413	0.267309	0.13872	0.245253	0.0735067	0.0802161	0.00680331	0.189442	0.137006	0.124992	0.0764887	0.465299	0.336627	0	0.120301	0.240648	0.37481	0.0910007	0.0676388	0.0820088	0	0.112712	0.455614	0	0.263871	0.111107
	Ac	BAF86412	930	AZC_0414	1.4601	0.221937	1.80051	0.141799	1.48475	0.273872	1.98351	0.405662	1.3787	0.290608	1.02966	1.76919	1.58143	1.73039	1.59759	2.07355	1.51032	1.94581	0.998127	2.05684	1.2471	2.6466	1.73508	0.802891	1.59814
	Ac	BAF86413	699	AZC_0415	0.252852	0.143143	0.853213	0.163392	0.838068	0.136955	0.620574	0.232317	0.477931	0.149482	0	0.49555	0.263007	0.531284	1.06278	0.965579	1.0717	0.597427	0.845078	0.195469	0.995541	0.670711	0.329782	0.77689	0.327121
	Ac	BAF86414	2415	AZC_0416	0.0624976	0.0114937	0.098746	0.0329203	0.0404676	0.0251113	0.123799	0.053173	0.0187386	0.0187386	0.0396516	0.0717162	0.0761249	0.153775	0.102537	0.0399254	0	0.08646	0.0349429	0.226307	0.0480251	0.0970657	0	0.0562159	0
	Ac	BAF86415	456	AZC_0417	0.461486	0.12615	0.815038	0.261729	0.726774	0.302802	0.527369	0.250722	0.534136	0.0306773	0.209997	0.569719	0.604742	0.814403	0.362028	1.26868	1.2321	0.763161	0.185059	0.299633	0.254343	1.02813	0.505521	0.595445	0.501441
	Ac	BAF86416	1098	AZC_0418	0.112336	0.0310753	0.60579	0.0435923	0.618042	0.0423934	0.485782	0.216109	0.346841	0.0348686	0.174424	0.0788682	0.0837166	0.676444	0.526226	0.614699	0.682256	0.633883	0.537987	0.497751	0.105629	0.853966	0.314915	0.309111	0.416498
	Ac	BAF86417	2181	AZC_0419	0.69623	0.0792767	3.64298	0.412077	3.43174	0.362007	2.65873	0.218134	2.64234	0.423911	0.570776	0.67499	0.842923	4.20009	2.83846	3.8904	3.82115	3.76563	2.70843	3.00705	2.71206	2.25708	1.84964	3.29911	2.77828
	Ac	BAF86418	462	AZC_0420	0.520742	0.11461	2.40307	0.403661	2.77907	0.527537	1.92561	0.663786	1.20133	0.207454	0.41454	0.74976	0.397925	2.67942	1.60797	2.92182	3.6483	2.86235	1.82656	3.25316	1.2552	1.26847	0.997911	1.61621	0.989858
	Ac	BAF86419	429	AZC_0421	0.138709	0.0694468	0.823165	0.311986	0.227807	0.141361	0.28735	0.0155922	0.231856	0.159424	0	0.201859	0.214268	1.44276	0.577219	0.44951	0	0.486715	0.196707	0.318491	0.270351	0.273209	0.537337	0.15823	0
	Ac	BAF86420	612	AZC_0422	0.100132	0.100132	0.337353	0.103131	0.0379087	0.0379087	0.0631702	0.0631702	0.173187	0.0962976	0	0	0.300395	0.40454	0.134873	0.472647	0	0.113726	0	0	0.189511	0	0	0.332749	0.186812
	Ac	BAF86421	618	AZC_0423	0.0516497	0.0516497	0.534618	0.204413	0.120597	0.0655096	0.136253	0.0688062	0.456287	0.0553586	0.154949	0	0	0.400612	0.267127	0.936116	0	0.225244	0.136549	0.221089	0.187671	0	0.559508	0.439358	0.369996
	Ac	BAF86422	1644	AZC_0424	14.8577	1.10443	5.88252	0.573244	5.41988	1.03127	3.91581	0.58285	3.89873	0.196695	15.552	12.6946	16.3266	5.04494	5.62332	6.9793	4.89843	7.40879	3.95244	3.15818	3.52739	5.06185	3.50544	4.08771	4.10304
	Ac	BAF86423	288	AZC_0425	6.88267	0.884826	3.12198	0.272528	5.02408	0.412157	2.75166	0.632481	1.98196	0.222217	6.31741	5.71302	8.61757	3.43859	2.57945	3.34791	4.87707	5.80003	4.39516	3.79535	1.61084	2.84878	2.00102	2.35697	1.5879
	Ac	BAF86424	519	AZC_0426	2.00416	0.297732	3.5271	0.529924	3.47907	0.493349	4.18799	0.985023	5.33778	0.457743	2.58308	1.8354	1.594	2.62366	3.4989	4.45872	3.24762	4.42545	2.76412	6.05501	3.79898	2.70998	4.44157	5.62403	5.94773
	Ac	BAF86425	435	AZC_0427	0.132716	0.132716	0.590489	0.0917574	0.285089	0.188023	0.0898136	0.0898136	0.45589	0.0719078	0	0.398149	0	0.569146	0.75901	0.44331	0.215264	0.640003	0	0	0	0.269441	0.529925	0.312095	0.525649
	Ac	BAF86426	1392	AZC_0428	0.440856	0.0900001	0.28345	0.0992643	0.402245	0.0568407	0.405128	0.0598367	0.645782	0.0886534	0.619129	0.373264	0.330175	0.088929	0.415084	0.346336	0.403619	0.500002	0.303115	0.294467	0.499916	0.421001	0.579606	0.536414	0.821327
	Ac	BAF86427	153	AZC_0429	2.16163	0.47133	5.99698	0.976074	6.87906	1.378	7.8428	1.82393	11.5443	1.76256	1.25175	2.82998	2.40316	4.0454	7.0134	6.93215	6.12024	9.55298	4.96395	4.46512	8.33847	10.7248	9.0399	10.648	14.9449
	Ac	BAF86428	1152	AZC_0430	4.20526	0.612656	7.66566	0.291641	6.83899	1.20884	5.03486	0.883391	10.1768	0.840514	5.40305	3.38271	3.83003	7.19955	7.59504	8.20239	5.85248	9.24379	5.4207	3.55814	4.9332	6.61323	9.70495	9.01541	11.81
	Ac	BAF86429	456	AZC_0431	3.10032	0.571741	4.29548	0.391498	4.34558	0.639287	2.61679	0.286066	5.57787	0.909867	4.19994	2.27888	2.82213	3.80055	5.06839	4.0175	3.2856	5.49476	4.25637	2.99633	2.79778	2.05626	6.57177	6.40104	3.76081
	Ac	BAF86430	1398	AZC_0432	3.84788	0.6941	5.25636	0.377528	5.91702	0.539685	3.87074	0.288881	9.77325	0.107192	4.72628	2.47775	4.33961	5.84413	5.37293	4.55201	5.76038	6.9202	5.07047	3.51844	3.65032	4.44346	9.72856	9.61401	9.97718
	Ac	BAF86431	1314	AZC_0433	0.0452862	0.0226733	0.0698585	0.0425114	0.0414104	0.0213682	0.0346608	0.0346608	0.0636784	0.0321562	0	0.0659036	0.0699549	0	0.0628176	0.146758	0.0712631	0.0529683	0	0.103982	0	0	0.0877159	0.103319	0
	Ac	BAF86432	399	AZC_0434	0.152344	0.0764599	0.103416	0.103416	0.277372	0.074859	0.292727	0.169601	0.152999	0.0838279	0.239997	0.217036	0	0.310249	0	0	0.234686	0.174437	0.422993	0	0.290678	0.587503	0.288869	0.170127	0
	Ac	BAF86433	594	AZC_0435	0	0	0.525041	0.156559	0.244055	0.114662	0.141758	0.0715862	0.2045	0.111773	0	0	0	0.833598	0.41688	0.324646	0.472928	0.117172	0.142066	0.230021	0.195253	0	0	0.228555	0.384945
	Ac	BAF86434	363	AZC_0436	0.07952	0.07952	0.771018	0.219485	0.318458	0.203586	0.996445	0.657026	0.671835	0.187957	0	0.23856	0	0.341017	0.909557	1.06248	0.257961	0	0.697414	0.752797	2.23654	0	0.952552	0.747997	0.314955
	Ac	BAF86435	1905	AZC_0437	1.2087	0.141342	1.88779	0.299412	1.95518	0.169058	1.61862	0.170066	2.51711	0.171559	1.20641	1.45465	0.965048	2.46929	1.4732	1.72088	1.91703	2.26521	1.68331	1.79308	1.27853	1.78425	2.42013	2.85064	2.28057
	Ac	BAF86436	696	AZC_0438	0.170994	0.0856111	0.593092	0.149068	0.432185	0.147914	0.698577	0.0716087	0.502236	0.101581	0	0.248843	0.26414	0.88929	0.474381	0.415603	0.26908	0.300001	0.727475	0.588934	0.833193	0.673602	0.331203	0.682709	0.492796
	Ac	BAF86437	1950	AZC_0439	0.346383	0.0628266	0.976302	0.174066	1.05865	0.125376	0.750916	0.138027	0.722563	0.0201702	0.392856	0.222044	0.42425	1.20615	0.634941	1.08781	1.10447	1.24924	0.822233	0.700681	1.01111	0.540954	0.709285	0.696213	0.762191
	Ac	BAF86438	1557	AZC_0440	1.26113	0.202724	1.38757	0.1689	1.47474	0.0874259	1.00027	0.0531964	1.39108	0.368149	1.66055	1.00112	1.12171	1.35158	1.69644	1.11468	1.3231	1.47515	1.62596	1.05305	0.893877	1.05388	1.33247	0.784749	2.05601
	Ac	BAF86439	294	AZC_0441	0.525444	0.374582	1.38832	0.41846	1.47984	0.500009	0.574209	0.177637	1.78443	0.56034	0.32571	0	1.25062	2.10526	1.40378	0.655918	0.637005	2.36736	1.43515	0.929474	0.394491	0.398663	0.784073	1.8471	2.72211
	Ac	BAF86440	306	AZC_0442	0.407269	0.278043	2.47375	0.429471	2.31694	0.434548	0.826869	0.278256	0.819314	0.278332	0.93881	0.282998	0	1.61816	2.96721	2.83588	1.83607	3.18433	1.93042	1.33954	0.758042	0.383029	0.753325	1.331	0.373623
	Ac	BAF86441	900	AZC_0443	0.0695109	0.0347772	0.239555	0.0673932	0.203729	0.0622682	0.0863657	0.0431846	0.110518	0.0759922	0.106398	0	0.102134	0.137544	0.366855	0.214266	0.208088	0.309335	0.0937634	0	0.128867	0.13023	0.256131	0.0754231	0
	Ac	BAF86442	585	AZC_0444	0.416473	0.0528757	0.666282	0.322975	0.896791	0.205597	0.855361	0.234376	0.688613	0.281651	0.49107	0.444089	0.314259	1.26963	0.564392	0.16482	1.28054	0.832824	0.577006	1.1678	0.396515	1.00177	0.197024	0.696213	1.1726
	Ac	BAF86443	795	AZC_0445	0.798932	0.0910921	1.05013	0.0983204	1.12582	0.0341558	1.23131	0.124033	1.1896	0.297329	0.722707	0.980347	0.693742	1.24568	0.934442	0.970263	1.17786	1.13812	1.06147	1.20306	1.45887	1.03201	1.73975	1.11	0.719048
	Ac	BAF86444	126	AZC_0446	4.38406	1.34901	3.0213	1.77191	2.1103	0.414926	1.28843	0.289885	4.33622	1.60305	6.8399	4.12368	2.18859	0.982454	6.55098	1.53047	2.22952	2.76192	1.33948	1.08439	0.92048	1.86043	2.74426	7.54231	2.72211
	Ac	BAF86445	1356	AZC_0447	0.538075	0.031905	1.07937	0.261011	0.862961	0.160195	0.620534	0.203095	0.546121	0.187189	0.564948	0.574761	0.474517	1.00419	0.669591	1.56433	1.10489	0.923898	0.560091	0.403046	1.02638	0.432178	0.594994	0.200238	0.843132
	Ac	BAF86446	456	AZC_0448	0	0	0.22131	0.0265733	0.547965	0.264542	0.0856775	0.0856775	0.266388	0.145599	0	0	0	0.271468	0.181014	0.211447	0.20535	1.06843	0.370119	0	0	0.257032	0	0.297723	0.501441
	Ac	BAF86447	522	AZC_0449	0.579784	0.203727	0.606107	0.323842	0.322163	0.112172	0.560344	0.172124	0.423849	0.129101	0.733783	0.829476	0.176093	0.711432	1.10689	0	0.538159	0.266668	0.161661	0.785246	0.222185	0.673602	0.662407	0.390119	0.21902
	Ac	BAF86448	978	AZC_0450	0.633721	0.224164	0.773847	0.0919607	0.713416	0.170548	0.38476	0.0932608	0.810775	0.143601	1.07704	0.354181	0.469943	0.886017	0.843991	0.591533	1.05321	0.569328	0.517712	0.558825	0.355768	0.239687	0.82496	0.555262	1.0521
	Ac	BAF86449	918	AZC_0451	0.937753	0.171704	0.419728	0.201587	0.418021	0.140361	0.445858	0.111343	0.589699	0.0820052	1.25175	0.660328	0.901184	0.134847	0.809239	0.315098	0.204008	0.682356	0.3677	0.446512	0.252681	0.638381	0.753325	0.517609	0.498164
	Ac	BAF86450	405	AZC_0452	0.150087	0.0753272	0.101884	0.101884	0.184023	0.0999628	0.0964665	0.0964665	0.149967	0.0819669	0.236441	0.213821	0	0.305652	0	0	0	0.343705	0.208363	0	0	0.289399	0	0.167607	0.282293
	Ac	BAF86451	1188	AZC_0453	0.642946	0.076069	1.26654	0.0160221	1.59076	0.430489	1.81854	0.0778732	1.13516	0.0635253	0.644839	0.510254	0.773744	1.2504	1.25064	1.29858	1.57643	2.34344	0.852395	1.72516	1.75728	1.97318	1.26125	1.08563	1.0586
	Ac	BAF86452	411	AZC_0454	0.215017	0.121724	0.357192	0.182688	0.169344	0.169344	0.283186	0.162926	0.724521	0.199385	0	0.421398	0.223652	0.602381	0	0.469197	0	0.508031	0	0	0.564382	0.285175	1.12174	0.49548	0.556344
	Ac	BAF86453	396	AZC_0455	0.0728934	0.0728934	0	0	0.117172	0.117172	0.21367	0.107769	0.0571387	0.0571387	0	0.21868	0	0	0	0	0	0.351517	0	0.345032	0	0.295977	0	0.171416	0
	Ac	BAF86454	1122	AZC_0456	0.244453	0.00710217	0.339276	0.0991307	0.394907	0.0893865	0.248788	0.088017	0.373111	0.122385	0.256039	0.231544	0.245778	0.330987	0.51497	0.171872	0.250374	0.558291	0.376057	0.121776	0.206739	0.41785	0.205452	0.302499	0.611383
	Ac	BAF86455	546	AZC_0457	0.326049	0.154195	0.453706	0.157371	0.348223	0.137131	0.213916	0.123939	0.668569	0.125996	0.175382	0.634413	0.168353	0.680161	0.151176	0.52978	0.171501	0.254946	0.61822	0	0.212418	0.429329	0.422193	0.745942	0.837573
	Ac	BAF86456	732	AZC_0458	1.79043	0.0687706	2.11825	0.129095	2.29034	0.423537	1.74434	0.407445	2.20675	0.313303	1.83145	1.65623	1.88362	1.86022	2.25526	2.23926	3.07015	2.18689	1.61396	0.933284	2.21821	2.08154	2.04694	1.76193	2.81136
	Ac	BAF86457	633	AZC_0459	0.0504258	0.0504258	0.0942403	0.0475432	0.0937477	0.0470634	0.133024	0.0671757	0.0602047	0.0602047	0.151277	0	0	0	0.130399	0.152322	0.14793	0	0.133313	0.215849	0.183224	0	0	0	0.180614
	Ac	BAF86458	4788	AZC_0460	1.56398	0.242345	1.86918	0.165124	1.8066	0.112542	1.22838	0.0735947	2.33827	0.133793	2.01997	1.1937	1.47826	2.17174	1.60327	1.83254	1.76014	2.02056	1.6391	1.22707	1.3565	1.10157	2.11837	2.58026	2.31618
	Ac	BAF86459	1476	AZC_0461	1.1905	0.266396	1.53863	0.251363	1.24904	0.436517	0.867703	0.286119	1.91177	0.293156	1.62193	0.704043	1.24554	1.09028	1.56584	1.95975	0.82474	2.12196	0.80042	1.01827	0.31431	1.27053	1.32751	2.16151	2.24629
	Ac	BAF86460	630	AZC_0462	0.143089	0.084286	0.531395	0.267503	0.511359	0.0330766	0.195023	0.106848	0.532663	0.116518	0	0.137456	0.291812	0.392982	1.04816	0.153047	0.445903	0.552383	0.535791	0.216877	0.368192	0	0.548851	0.323242	0.725896
	Ac	BAF86461	192	AZC_0463	8.41565	0.94776	8.41026	2.60557	11.014	1.5899	24.6919	3.02843	30.5051	1.31429	9.97486	8.56953	6.70256	12.25	3.43926	9.54155	13.1681	11.9626	7.91129	29.1768	25.9748	18.924	32.4165	31.112	27.9867
	Ac	BAF86462	1062	AZC_0464	6.61179	1.53977	4.55704	0.123442	7.68669	1.27425	7.30278	1.34105	7.46193	2.07625	9.648	4.64788	5.53948	4.77906	4.35251	4.53954	5.64307	10.0272	7.38983	5.53221	6.44336	9.93278	4.66679	6.20003	11.519
	Ac	BAF86463	852	AZC_0465	0.14327	0.036386	0.527518	0.160654	0.542484	0.0773979	0.243998	0.0555186	0.321856	0.174682	0.112393	0.10164	0.215776	0.58117	0.775045	0.226338	0.659434	0.571833	0.396184	0.320734	0.136127	0.275133	0.13528	0.159344	0.670943
	Ac	BAF86464	1155	AZC_0466	0.312874	0.0738293	1.75142	0.198596	2.40721	0.171885	1.29793	0.239664	2.31717	0.264473	0.165816	0.37488	0.397925	1.60765	2.14396	1.50265	2.10791	2.4104	2.70331	1.77445	1.10458	1.01478	2.79415	1.88068	2.27667
	Ac	BAF86465	792	AZC_0467	1.87921	0.292049	4.27477	0.348535	6.39052	0.815834	5.80859	0.425929	5.36783	0.687867	1.45089	1.74944	2.43729	3.59489	4.48147	4.74795	6.14806	7.90913	5.11437	5.348	5.41828	6.65948	4.36586	6.68523	5.0524
	Ac	BAF86466	1740	AZC_0468	5.81325	0.649671	12.3854	2.69604	15.0825	2.9248	12.9837	1.1826	13.2451	0.7563	5.94364	4.62848	6.86765	8.46605	17.5521	11.1382	13.6154	20.7201	10.9121	10.6793	14.5975	13.6741	14.2417	13.7322	11.7614
	Ac	BAF86467	1281	AZC_0469	1.68636	0.162337	4.56232	0.37588	7.17451	0.958843	6.15367	0.837847	5.74081	0.975909	1.49506	1.55483	2.0092	3.86539	5.15487	4.66669	5.99411	9.07358	6.45584	4.79974	5.97558	7.68569	5.21859	7.63062	4.37323
	Ac	BAF86468	1251	AZC_0470	18.3	2.71267	27.2532	5.0133	35.853	5.34072	30.1586	3.20795	21.834	2.18965	22.1982	13.083	19.6186	18.4051	35.7617	27.5926	29.1174	46.4002	32.0415	23.9189	31.985	34.5718	23.9547	24.092	17.4555
	Ac	BAF86469	249	AZC_0471	1.38242	0.690543	1.95265	0.223451	3.09886	0.996116	2.451	0.432714	2.32463	0.445014	2.69201	0.34778	1.10748	1.98858	2.32047	1.54891	2.25638	1.95663	5.08356	2.1949	1.86314	3.29497	1.85155	1.90829	3.21406
	Ac	BAF86470	774	AZC_0472	0.314776	0.0399642	0.853399	0.061247	1.33859	0.153681	0.876864	0.465268	0.816747	0.188147	0.371157	0.335648	0.237521	0.959606	0.853151	0.747441	1.08883	1.61861	1.30833	0.529584	1.79815	0.30286	1.04239	0.964714	0.443134
	Ac	BAF86471	1812	AZC_0473	1.35061	0.203218	4.87035	1.12984	4.48387	0.35944	2.37856	0.332817	4.10908	0.434658	1.74395	1.24257	1.06531	7.1049	3.46204	4.0441	4.39259	5.14704	3.91198	2.11132	1.98421	3.04013	3.43486	3.97095	4.92143
	Ac	BAF86472	207	AZC_0474	0.59587	0.164834	2.45988	1.10606	1.97888	0.236481	1.90485	1.01778	1.21843	0.445267	0.925204	0.418344	0.444062	4.18611	0.398755	2.79478	1.80946	1.68117	2.446	0.660061	3.92205	1.13243	1.67042	0.327926	1.65694
	Ac	BAF86473	678	AZC_0475	0.308493	0.160942	0.460016	0.137217	0.469715	0.234997	0.64814	0.366259	0.673659	0.257569	0	0.383174	0.542306	0.36516	0.730463	0.284425	0.690558	0.718587	0	0.403046	1.3685	0.172871	0.339996	0.500596	1.18038
	Ac	BAF86474	735	AZC_0476	0.824485	0.290311	0.399494	0.0626199	0.383571	0.127688	0.546389	0.12514	0.422893	0.211563	0.390852	0.706917	1.37569	0.336841	0.336907	0.524734	0.637005	0.284083	0.229625	0.37179	0.788983	0.478395	0	0.646483	0.622197
	Ac	BAF86475	1176	AZC_0477	0.66735	0.0945347	0.269147	0.0421596	0.548225	0.170146	0.401736	0.165757	0.39446	0.111904	0.488564	0.810009	0.703475	0.210526	0.350945	0.245969	0.398128	0.887759	0.358789	0.116184	0.69036	0.398663	0.196018	0.404052	0.583309
	Ac	BAF86476	738	AZC_0478	0.0391135	0.0391135	0.130476	0.067208	0.118525	0.0661496	0.343402	0.115688	0.216657	0.0472738	0	0.117341	0	0.167736	0.223692	0	0.126883	0	0.228691	0.555418	0.157155	0.317634	0.156177	0.183959	0.309834
	Ac	BAF86477	762	AZC_0479	0.203759	0.086645	0	0	0.153333	0.110845	0.222082	0.112012	0.0593882	0.0593882	0.377002	0.113645	0.120631	0	0	0	0.36866	0.091339	0	0.358616	0	0.307629	0	0.178165	0
	Ac	BAF86478	840	AZC_0480	0.113998	0.113998	0.0491227	0.0491227	0.0371586	0.0371586	0.0465106	0.0465106	0.0726744	0.0398183	0.341995	0	0	0.147368	0	0	0.111476	0	0	0	0	0.139532	0.137213	0.0808104	0
	Ac	BAF86479	906	AZC_0481	0.566319	0.105298	0.0658434	0.0332173	0.116714	0.0186986	0.128014	0.128014	0.218888	0.0345253	0.528469	0.764656	0.405831	0	0.0911063	0.106424	0.103355	0.153643	0.0931425	0	0.384041	0	0.254434	0.149847	0.252381
	Ac	BAF86480	1476	AZC_0482	19.7313	0.47876	21.2238	3.26559	24.9339	2.16967	26.6545	3.85356	28.4001	0.595923	20.2417	18.7745	20.1777	26.67	15.3788	21.6226	28.2315	20.8424	25.7278	32.7696	27.6593	19.5345	29.2832	28.6516	27.2654
	Ac	BAF86481	786	AZC_0483	15.1378	0.617547	13.2132	2.09552	16.4819	1.59923	20.0829	3.5889	18.7898	1.4487	14.4978	14.5431	16.3727	16.6942	9.45141	13.4939	17.3936	13.3711	18.6811	25.7273	21.1008	13.4206	17.5968	17.0997	21.673
	Ac	BAF86482	513	AZC_0484	50.9223	3.63762	15.2724	4.57873	25.373	1.5525	38.059	4.51899	41.7492	0.750557	52.2659	44.0583	56.4426	23.4065	7.56236	14.8483	27.5626	26.1849	22.3716	45.8106	38.208	30.1585	43.1378	41.5488	40.561
	Ac	BAF86483	270	AZC_0485	77.2015	6.87226	39.1255	5.47567	60.2204	6.67984	91.8838	13.0096	96.4069	6.40215	90.7934	68.6364	72.1748	49.9742	32.4055	34.9969	66.2414	67.5381	46.8817	116.391	87.2002	72.0605	85.3769	96.2901	107.554
	Ac	BAF86484	486	AZC_0486	6.38427	1.05271	6.16342	0.252498	5.32505	0.90351	5.494	1.07992	8.56999	0.681601	8.0784	4.45459	6.61981	6.11305	6.62377	5.75345	6.7436	5.58521	3.64636	6.18502	6.92065	3.37633	7.58905	8.24067	9.88025
	Ac	BAF86485	837	AZC_0487	0.54191	0.11495	0.865982	0.145063	0.574035	0.1376	0.581384	0.0622425	0.662727	0.138641	0.572035	0.724231	0.329465	0.591585	1.08479	0.921576	0.671252	0.74839	0.302463	0.489723	0.554268	0.70016	0.413114	0.892101	0.682967
	Ac	BAF86486	618	AZC_0488	2.62766	0.42647	5.3434	1.3246	4.48534	0.428007	2.99044	0.504533	3.65273	0.515755	2.78909	1.82163	3.27226	7.81194	4.94186	3.27641	5.1517	4.6175	3.68681	1.9898	3.37807	3.60344	4.66257	2.96566	3.32996
	Ac	BAF86487	2898	AZC_0489	1.18056	0.083631	1.0258	0.099099	0.933743	0.139903	0.604254	0.0215593	0.75917	0.177315	1.28868	1.01598	1.23703	1.02517	0.854476	1.19776	0.872419	1.20083	0.727977	0.565767	0.640334	0.60666	0.517034	0.655853	1.10462
	Ac	BAF86488	1149	AZC_0490	0.905022	0.127643	1.22584	0.185443	1.06806	0.290271	0.718077	0.159092	1.16589	0.0669614	0.916749	0.678308	1.12001	1.07736	1.00574	1.59441	0.48898	1.39322	1.32199	0.832401	0.403762	0.918069	1.10343	1.29972	1.09453
	Ac	BAF86489	186	AZC_0491	0	0	0.221845	0.221845	0.124732	0.124732	0.210048	0.210048	0.53143	0.364512	0	0	0	0.665534	0	0	0	0.374195	0	0	0	0.630144	0	0.36495	1.22934
	Ac	BAF86490	843	AZC_0492	2.97788	0.385595	3.13406	0.372864	3.49936	0.324584	2.58728	0.264744	3.12809	0.28459	3.74856	2.56813	2.61696	3.3774	3.62285	2.40192	4.10993	3.38507	3.0031	2.91742	2.06371	2.78071	3.28139	2.57673	3.52615
	Ac	BAF86491	225	AZC_0493	9.14251	2.05299	10.1326	1.06731	8.21205	1.24539	7.05066	2.90646	16.8994	2.81532	13.1934	7.69754	6.53659	12.1038	8.43766	9.85626	6.24265	10.5174	7.87613	6.07257	2.57734	12.5021	15.3678	12.9728	22.3576
	Ac	BAF86492	1806	AZC_0494	0.424351	0.0568218	0.665485	0.139219	0.710239	0.0646607	0.452585	0.00152781	1.03224	0.101351	0.530225	0.335648	0.40718	0.891063	0.411341	0.694053	0.829588	0.693691	0.607438	0.453929	0.449537	0.45429	0.829659	1.12759	1.13949
	Ac	BAF86493	477	AZC_0495	0.0669173	0.0669173	0.413401	0.317736	0.339624	0.0994549	0.325908	0.162961	0.608645	0.242743	0.200752	0	0	1.03806	0	0.202138	0.19631	0.291825	0.530736	0	0.486291	0.491433	0.724898	0.142308	0.958731
	Ac	BAF86494	1020	AZC_0496	0.413392	0.0954109	0.710599	0.0326259	0.704747	0.0798904	0.483024	0.0697911	0.911098	0.0678685	0.375524	0.594295	0.270355	0.728172	0.647391	0.756235	0.550822	0.818827	0.744592	0.535815	0.568532	0.344726	1.01699	0.931697	0.784608
	Ac	BAF86495	1083	AZC_0497	1.01794	0.161227	1.89335	0.0886867	1.62577	0.471389	1.55357	0.450661	1.34112	0.185076	1.06104	0.719645	1.27314	2.05744	1.75298	1.86964	2.24804	1.92799	0.701278	2.39707	0.856735	1.40691	1.06425	1.69232	1.2668
	Ac	BAF86496	789	AZC_0498	1.12478	0.25404	0.755705	0.136805	0.784877	0.0730946	0.567236	0.0239273	0.916265	0.209662	1.57777	1.09756	0.699017	0.941363	0.836931	0.488821	0.83077	0.882133	0.641727	0.519516	0.587987	0.594204	0.584328	0.860339	1.30413
	Ac	BAF86497	1014	AZC_0499	0.738989	0.191444	0.746405	0.284205	0.632375	0.0872135	0.288461	0.0886081	0.389053	0.144471	0.472183	1.11022	0.634562	0.36624	1.30244	0.570532	0.461734	0.686393	0.748998	0.404239	0.114379	0.346766	0.113667	0.602492	0.451001
	Ac	BAF86498	711	AZC_0500	1.50744	0.21311	1.14835	0.100946	1.02979	0.219596	1.24982	0.153414	1.11182	0.330192	1.61618	1.09617	1.80997	1.21874	1.27703	0.949282	0.790208	1.46836	0.830815	0.960849	1.30498	1.48363	0.486324	1.24114	1.608
	Ac	BAF86499	1026	AZC_0501	13.2185	0.764157	7.50199	0.482247	6.4962	0.315769	8.66691	0.848906	13.2575	0.63737	12.1332	12.8292	14.693	8.20435	7.72326	6.57836	6.11487	7.12284	6.2509	9.98777	8.93027	7.08267	12.3572	14.4892	12.926
	Ac	BAF86500	1191	AZC_0502	6.70765	0.774126	2.87363	0.34483	2.21222	0.101857	3.12756	0.386569	6.08533	0.836012	7.39697	5.16239	7.56359	2.49449	2.56429	3.56211	2.04419	2.39598	2.19647	3.90051	2.72666	2.75549	5.12906	7.75129	5.37565
	Ac	BAF86501	1008	AZC_0503	15.4363	1.43184	6.43971	0.853482	5.96267	0.235859	7.36679	0.546222	12.9346	1.41808	12.7298	15.9793	17.5999	7.49121	4.74946	7.07845	6.40986	5.86907	5.60906	7.99735	7.82408	6.27894	10.977	15.6907	12.1361
	Ac	BAF86502	2085	AZC_0504	1.22149	0.179732	0.961467	0.189488	1.08701	0.119307	0.675024	0.113572	1.38352	0.155933	1.46968	0.872203	1.3226	0.653085	1.30643	0.924891	1.30242	1.06821	0.890415	0.458719	0.72314	0.843214	1.1056	1.39994	1.64502
	Ac	BAF86503	585	AZC_0505	0.15325	0.0856242	0.360611	0.141228	0.302885	0.151954	0.488232	0.0599834	0.390416	0.195233	0.16369	0.296059	0	0.634817	0.282196	0.16482	0	0.475899	0.432754	0.46712	0.396515	0.60106	0.591071	0.580177	0
	Ac	BAF86504	342	AZC_0506	0.272515	0.155222	0	0	0.285758	0.177321	0.455751	0.30247	0.909756	0.307337	0.279996	0	0.537548	0	0	0	0	0.610529	0.246746	0	0.339124	1.02813	0.337014	1.38937	1.00288
	Ac	BAF86505	384	AZC_0507	0.720173	0.366629	1.58896	0.503566	1.02823	0.229787	0.743791	0.091381	1.92619	0.244126	0.498743	0.225514	1.43626	0.644736	2.36449	1.75765	0.975413	1.45001	0.659274	0.711629	0.604065	0.915678	2.40122	1.59096	1.78639
	Ac	BAF86506	624	AZC_0508	0.986292	0.204896	1.50681	0.436928	1.30995	0.0415154	2.7463	0.337407	2.71944	0.392531	1.38113	0.693889	0.883854	2.38056	1.05824	1.08163	1.35057	1.22693	1.35236	2.62755	2.23039	3.38097	2.77064	3.37228	2.01541
	Ac	BAF86507	801	AZC_0509	1.37029	0.123614	1.11096	0.0797133	1.03714	0.108128	2.11363	0.824005	2.91516	0.7966	1.31504	1.18923	1.60661	1.23635	1.13354	0.962995	1.05213	1.21648	0.842817	3.58213	2.02712	0.731628	3.16566	4.15251	1.42732
	Ac	BAF86508	747	AZC_0510	1.10864	0.226602	1.44923	0.207755	1.26162	0.271126	1.83126	0.278148	2.56986	0.230074	1.15372	0.695561	1.47664	1.82287	1.10498	1.41984	0.752126	1.67712	1.35562	1.28036	2.17366	2.03974	2.93161	2.63526	2.14271
	Ac	BAF86509	444	AZC_0511	4.70139	0.733488	2.83066	0.629865	2.29324	0.503119	1.84184	0.157209	2.24595	0.234345	6.03883	3.5107	4.55463	2.23044	4.08994	2.17162	1.6872	3.29191	1.90061	1.84639	1.5673	2.11183	2.33633	2.59904	1.80248
	Ac	BAF86510	2259	AZC_0512	0.415577	0.0383967	0.74933	0.0184784	0.930934	0.204516	0.951439	0.145602	1.36554	0.152438	0.339119	0.460012	0.4476	0.712377	0.767326	0.768286	1.16065	1.10917	0.522983	1.14919	0.66744	1.03769	1.22453	1.20196	1.67014
	Ac	BAF86511	510	AZC_0513	0.179266	0.00520826	0.341804	0.0951635	0.314031	0.0752753	0.0893024	0.0893024	0.238182	0.130183	0.187762	0.169799	0.180237	0.485448	0.161848	0.378117	0.367214	0.409414	0.165465	0.267907	0	0	0	0.266199	0.448348
	Ac	BAF86512	432	AZC_0514	0.0668189	0.0668189	0.690143	0.326947	0.356452	0.180674	0.195864	0.0987885	0.317027	0.242737	0	0.200457	0	0.286549	1.33749	0.446389	0	0.483335	0.586022	0.316279	0	0.271312	0	0.157131	0.793949
	Ac	BAF86513	621	AZC_0515	0.387412	0.0852651	0.398703	0.230176	0.2579	0.0618203	0.5235	0.222456	0.526456	0.0831819	0.308401	0.557793	0.296041	0.797354	0.398755	0	0.301577	0.336233	0.135889	0.440041	0.186764	0.943694	0.371204	0.655853	0.552312
	Ac	BAF86514	426	AZC_0516	0.06776	0.06776	0.0754459	0.0754459	0.0732705	0.0732705	0	0	0.142574	0.0779263	0	0.20328	0	0	0	0.226338	0.219811	0	0	0	0	0	0	0.159344	0.268377
	Ac	BAF86515	627	AZC_0517	0.296499	0.0924085	0	0	0.111005	0.111005	0	0	0.0607808	0.0607808	0.458175	0.138114	0.293208	0	0	0	0	0.333016	0	0	0	0	0	0	0.182342
	Ac	BAF86516	330	AZC_0518	0.189575	0.094847	0.931057	0.350529	0.240782	0.148393	0.491946	0.110683	1.07997	0.434072	0.290178	0	0.278548	1.50048	1.00051	0.292182	0	0.21091	0.511437	0.414039	0.351456	0.710344	0.349269	1.85129	1.03935
	Ac	BAF86517	1053	AZC_0519	0.179448	0.105035	0.148096	0.0441754	0.0957393	0.0573431	0.153395	0.0961161	0.434635	0.0649425	0.363755	0	0.174588	0.117559	0.235163	0.0915669	0.0889266	0.198291	0	0.129756	0.330429	0	0.547288	0.322321	0.434297
	Ac	BAF86518	669	AZC_0520	0.411892	0.086756	0.356484	0.192266	0.251374	0.0875241	0.301674	0.208084	0.306646	0.0696804	0.572548	0.388329	0.274801	0.185036	0.74029	0.144125	0.419909	0.208073	0.126139	0.204234	0	0.700788	0.172285	0.405864	0.34179
	Ac	BAF86519	846	AZC_0521	2.44784	0.0468372	1.31231	0.220439	1.4261	0.275418	1.04321	0.256862	0.901356	0.369123	2.49018	2.3543	2.49903	1.46323	0.87811	1.5956	1.10685	1.97448	1.19698	0.646018	0.95965	1.52397	0.681198	0.401186	1.62168
	Ac	BAF86520	453	AZC_0522	1.67156	0.126997	1.42774	0.248295	1.52068	0.256594	1.80615	0.302674	1.07535	0.0617609	1.47971	1.91164	1.62333	1.91286	1.09328	1.27709	1.44697	1.99736	1.11771	1.8097	1.28014	2.32861	1.01774	1.19878	1.00952
	Ac	BAF86521	1026	AZC_0523	0.630961	0.154815	0.335313	0.0746228	0.519138	0.1528	0.36676	0.0888977	0.461163	0.0982691	0.93332	0.422014	0.537548	0.241305	0.482704	0.28193	0.821401	0.407019	0.328995	0.532681	0.339124	0.228473	0.56169	0.264642	0.557157
	Ac	BAF86522	1353	AZC_0524	1.4207	0.119669	0.779722	0.136914	1.13165	0.281196	0.700919	0.137197	0.882914	0.102223	1.4155	1.21607	1.63052	0.731939	1.03712	0.57011	1.17655	1.59469	0.623704	0.80788	0.428605	0.866273	0.6815	0.95324	1.014
	Ac	BAF86523	495	AZC_0525	6.06557	0.841084	6.38532	0.289212	5.97978	0.246559	6.77555	0.878451	6.52349	1.476	7.73807	5.07338	5.38526	6.50206	5.83633	6.81757	5.67513	6.46791	5.79629	5.24449	6.79482	8.28735	4.88977	5.21105	9.46965
	Ac	BAF86524	921	AZC_0526	2.98659	0.233848	3.033	0.567446	3.31708	0.385255	2.09166	0.0945778	2.69501	0.102926	3.32712	2.53868	3.09397	4.16663	2.41981	2.51257	2.84681	4.0808	3.02364	2.22529	2.14079	1.90891	2.5029	2.72702	2.85511
	Ac	BAF86525	999	AZC_0527	1.75254	0.372951	1.79532	0.130556	1.94084	0.407296	1.28727	0.246671	1.49381	0.459659	1.91709	1.04021	2.30032	1.8587	1.983	1.54426	2.06214	2.57779	1.1826	1.64123	0.812676	1.40789	0.922993	1.15513	2.4033
	Ac	BAF86526	1923	AZC_0528	10.0809	1.40166	14.7347	1.57014	14.4478	1.03292	10.1863	0.250078	8.7583	0.31438	12.3495	7.52041	10.3728	17.7026	12.362	14.1396	14.1701	16.3595	12.8138	10.3736	10.4943	9.69104	8.81073	8.18946	9.27471
	Ac	BAF86527	1260	AZC_0529	0.921779	0.0834427	0.793587	0.106951	1.29601	0.0609622	0.69064	0.120577	1.05234	0.0689093	0.987986	0.756008	1.02134	0.982454	0.786117	0.61219	1.41203	1.27048	1.20553	0.867509	0.46024	0.74417	1.18918	0.969725	0.998107
	Ac	BAF86528	1479	AZC_0530	0.447568	0.129573	1.34921	0.00991609	0.746741	0.153761	0.719072	0.0444962	1.13826	0.358487	0.194237	0.526961	0.621506	1.33917	1.33943	1.36905	0.44319	0.941181	0.855853	0.739055	0.784182	0.633979	0.779302	0.780239	1.85523
	Ac	BAF86529	429	AZC_0531	0.433345	0.135059	2.17053	0.269302	1.83982	0.0624619	1.84441	0.420735	2.40161	0.473926	0.669641	0.201859	0.428535	2.01987	2.69369	1.79804	1.96447	1.78462	1.77036	2.54793	1.89246	1.09284	3.22402	1.5823	2.3985
	Ac	BAF86530	1059	AZC_0532	0.489526	0.0603415	0.34223	0.124245	0.419571	0.14416	0.270089	0.0963717	0.683828	0.0978956	0.452118	0.408864	0.607597	0.116893	0.545606	0.364192	0.442114	0.657227	0.159371	0.258041	0.109519	0.442707	0.870699	0.640989	0.539795
	Ac	BAF86531	1416	AZC_0533	0.132542	0.0663125	0.265646	0.0505751	0.335832	0.111721	0.508337	0.112395	0.355611	0.118292	0.202878	0	0.194747	0.349687	0.174878	0.272373	0.396778	0.491528	0.119191	0.289476	0.57335	0.662185	0.569782	0.335569	0.161481
	Ac	BAF86532	699	AZC_0534	1.26553	0.22406	2.12643	0.354697	2.23165	0.740288	1.48644	0.277114	2.9316	0.113629	1.09595	0.991099	1.70954	2.47933	1.41704	2.48292	3.61698	1.99142	1.08653	1.95469	0.995541	1.5091	2.96804	2.71911	3.10765
	Ac	BAF86533	1563	AZC_0535	0.598362	0.089369	1.89903	0.168281	2.01243	0.146781	1.19225	0.26703	2.01495	0.256247	0.490127	0.775664	0.529294	1.584	1.95398	2.15912	2.21668	2.09291	1.72769	0.961587	0.890445	1.72473	1.84355	2.51893	1.68238
	Ac	BAF86534	744	AZC_0536	0.28867	0.0489014	0.721406	0.084806	0.568508	0.0910804	0.384441	0.137174	0.74884	0.168911	0.386124	0.232788	0.247099	0.831917	0.55472	0.77758	0.503439	0.74839	0.453694	0.367292	0.155888	0.630144	1.08442	0.547425	0.61467
	Ac	BAF86535	1518	AZC_0537	1.97051	0.109522	2.32661	0.593096	2.2705	0.170316	1.42347	0.100082	2.22913	0.270448	2.14479	1.76846	1.99828	3.50655	1.63127	1.84201	2.34408	2.52175	1.94568	1.35013	1.29886	1.62144	2.73341	2.14643	1.80757
	Ac	BAF86536	273	AZC_0538	0.334892	0.00972971	0.840104	0.0668656	0.918356	0.230742	0.427832	0.247878	0.643535	0.197454	0.350764	0.317206	0.336706	0.906881	0.907059	0.706373	1.37201	0.764838	0.61822	0	0.424837	0.858658	0.844386	0.248647	0.837573
	Ac	BAF86537	267	AZC_0539	0.108111	0.108111	1.08241	0.0892969	0.116903	0.116903	0.144795	0.144795	0.312222	0.157822	0	0.324334	0	0.92726	1.23659	1.08337	0.35071	0	0	0	0.434384	0	0	0.50847	0.428197
	Ac	BAF86538	450	AZC_0540	0.403493	0.115847	0.285403	0.0443494	0.774312	0.109408	0.259551	0.150379	0.641822	0.131633	0.212797	0.384877	0.612805	0.275087	0.366855	0.214266	0.832353	0.928004	0.562581	0	0.257734	0.520919	0.512261	0.905077	0.508127
	Ac	BAF86539	465	AZC_0541	0.268009	0.18297	0.493499	0.272841	0.487466	0.210533	0.264225	0.144762	0.476471	0.286861	0.617798	0.186231	0	0.266213	0.17751	1.03677	0.201376	0.898068	0.362955	0.293834	0.498841	0	0.991473	0.43794	0
	Ac	BAF86540	450	AZC_0542	0.267314	0.0588329	0.417967	0.0796174	0.22403	0.134183	0	0	0.050282	0.050282	0.212797	0.384877	0.204268	0.275087	0.550282	0.428533	0.208088	0.464002	0	0	0	0	0	0.150846	0
	Ac	BAF86541	618	AZC_0543	0.0467084	0.0467084	0.133537	0.133537	0.216621	0.0353601	0	0	0.0732263	0.0732263	0	0.140125	0	0.400612	0	0	0.151521	0.225244	0.273097	0	0	0	0	0.219679	0
	Ac	BAF86542	486	AZC_0544	4.38451	0.266777	3.69061	0.248069	3.77484	0.847787	3.07212	0.45608	2.62642	0.569416	4.13772	4.09823	4.91757	4.07537	3.22696	3.7695	2.50477	3.43705	5.38272	3.93592	2.38643	2.89399	1.66011	3.63148	2.58769
	Ac	BAF86543	1470	AZC_0545	0.542723	0.122668	0.36512	0.0429222	0.531475	0.0184579	0.467491	0.0523899	0.430433	0.101464	0.781703	0.471278	0.375187	0.421052	0.280756	0.393551	0.509604	0.568166	0.516656	0.37179	0.552288	0.478395	0.392037	0.277064	0.622197
	Ac	BAF86544	3480	AZC_0546	0.192564	0.0180922	0.222763	0.0198854	0.262326	0.031196	0.285365	0.035563	0.227513	0.0164415	0.220135	0.199074	0.158484	0.21343	0.26091	0.193948	0.295988	0.200001	0.29099	0.35336	0.233294	0.269441	0.231842	0.253578	0.197118
	Ac	BAF86545	300	AZC_0547	12.9562	1.83639	14.7562	1.75675	8.84408	0.955363	7.89982	1.26076	13.0684	1.76382	16.5982	11.5463	10.7241	11.5537	17.609	15.1058	7.49118	8.35204	10.689	7.74252	5.79903	10.1579	10.3733	12.4448	16.3871
	Ac	BAF86546	576	AZC_0548	1.21832	0.269963	0.99545	0.147282	0.70045	0.249175	1.38532	0.382169	0.97804	0.114102	0.997486	0.902055	1.75543	0.859647	1.28972	0.836978	0.325138	0.604169	1.17204	0.711629	1.40949	2.03484	0.800408	0.942788	1.19092
	Ac	BAF86547	1605	AZC_0549	1.00863	0.131565	0.986183	0.14473	0.773972	0.0408745	0.581526	0.0705469	0.867075	0.24598	1.25292	0.971185	0.801801	0.771272	0.925708	1.26157	0.70011	0.780564	0.841242	0.510777	0.72262	0.511182	0.430874	0.888159	1.28219
	Ac	BAF86548	576	AZC_0550	0.428282	0.118475	0.915977	0.134405	0.976753	0.202503	1.05813	0.0775694	0.728405	0.136064	0.66499	0.300685	0.319169	0.859647	0.716513	1.17177	1.30055	0.604169	1.02554	0.948838	1.20813	1.01742	1.00051	0.589243	0.595462
	Ac	BAF86549	2517	AZC_0551	0.910704	0.0769027	0.716368	0.235965	0.484142	0.124002	0.543321	0.0901668	0.53778	0.081713	0.989163	0.756909	0.986039	0.245906	0.983818	0.919379	0.297623	0.718954	0.435849	0.379988	0.691183	0.558793	0.457921	0.701192	0.454226
	Ac	BAF86550	1173	AZC_0552	0.132365	0.056286	0.48891	0.110292	0.405578	0.162133	0.331675	0.175985	0.468348	0.130637	0.244907	0.0738255	0.0783638	0.527661	0.281474	0.657595	0.319317	0.178006	0.719413	0	0.3955	0.599523	0.491299	0.231477	0.682268
	Ac	BAF86551	771	AZC_0553	0.445447	0.224382	0.690164	0.142832	0.782414	0.151105	0.369918	0.0432064	0.641487	0.176677	0.621003	0	0.715337	0.48167	0.963529	0.625291	0.607261	1.08327	0.656709	0.35443	0.451286	0.304038	0.747463	0.880425	0.296572
	Ac	BAF86552	1005	AZC_0554	0.392605	0.0196157	1.47887	0.0624328	0.952687	0.0845312	0.961138	0.14388	1.47778	0.513211	0.381129	0.430832	0.365854	1.60125	1.39624	1.4391	1.11809	0.900302	0.839673	0.679765	1.15403	1.04961	0.917483	1.01315	2.50272
	Ac	BAF86553	882	AZC_0555	0.309521	0.0581424	1.11825	0.0500147	1.09786	0.141533	0.743124	0.0433205	1.08876	0.082651	0.21714	0.294549	0.416874	1.1228	1.02944	1.20252	0.84934	1.10477	1.33948	0.774562	0.657486	0.797325	1.17611	0.923548	1.16662
	Ac	BAF86554	1083	AZC_0556	2.78064	0.0969072	3.42689	0.419868	3.77235	0.780602	4.39657	0.636482	4.69793	0.197248	2.65259	2.71866	2.97066	3.77197	2.59136	3.91734	4.2367	2.24932	4.83102	5.5511	4.28368	3.35495	5.002	4.76356	4.32823
	Ac	BAF86555	573	AZC_0557	80.2724	2.25294	76.9105	13.0505	87.0208	3.867	80.856	12.7138	61.045	2.60962	81.0522	83.7258	76.0392	83.6063	51.715	95.4103	93.8031	86.8485	80.4107	102.296	81.9757	58.2966	65.9771	57.1004	60.0575
	Ac	BAF86556	1185	AZC_0558	0.365477	0.109804	1.08781	0.0563849	1.15365	0.0602115	0.409958	0.0897721	1.25309	0.146933	0.484854	0.146156	0.465422	1.1491	0.975184	1.13914	1.26433	1.05722	1.1394	0.345906	0.587243	0.296726	1.06991	1.14567	1.54368
	Ac	BAF86557	531	AZC_0559	0	0	0.224686	0.113352	0.184048	0.114207	0	0	0.344312	0.0661358	0	0	0	0	0.310894	0.363164	0	0.393222	0.158921	0	0	0	0.43412	0.383507	0.215308
	Ac	BAF86558	894	AZC_0560	0.57789	0.0235431	1.17989	0.320587	1.77282	0.26129	1.0816	0.308522	1.29597	0.116527	0.535563	0.58119	0.616918	1.52313	1.47727	0.539261	1.36165	2.25773	1.69907	1.68116	0.908125	0.655519	1.41817	1.06301	1.40673
	Ac	BAF86559	648	AZC_0561	2.20313	0.463242	2.60508	0.133973	3.03363	0.445355	4.40353	0.706083	5.06606	0.0723129	2.65996	2.67276	1.27668	2.86549	2.42022	2.52953	2.89011	3.86668	2.34409	5.48218	4.65354	3.07487	5.15818	4.92345	5.11656
	Ac	BAF86560	741	AZC_0562	1.52126	0.0910623	1.21338	0.292628	0.971454	0.362176	0.948198	0.418954	2.00476	0.0950568	1.67998	1.51925	1.36455	1.67057	0.668359	1.30121	0.252739	1.40891	1.25271	1.10634	0.156519	1.58174	2.02208	1.83214	2.16006
	Ac	BAF86561	873	AZC_0563	0.593493	0.335771	0.588607	0.100946	0.380772	0.130349	0.274996	0.0712416	0.810723	0.077355	0.219378	0.297585	1.26352	0.425393	0.567301	0.773126	0.214524	0.637803	0.28999	0.156509	0.265706	0.402772	0.66013	0.855313	0.916725
	Ac	BAF86562	957	AZC_0564	2.74216	0.149604	1.34227	0.143756	0.648143	0.19036	0.725283	0.00612774	0.843497	0.0043095	2.90178	2.44318	2.88153	1.29351	1.12126	1.61204	0.293541	0.945459	0.70543	0.71386	0.72715	0.734839	0.843063	0.851169	0.83626
	Ac	BAF86563	1167	AZC_0565	2.9928	0.102276	3.65616	0.527546	3.6264	0.665367	2.52702	0.348408	3.40346	0.539783	2.78988	3.11661	3.0719	3.07617	3.18287	4.70946	4.09222	4.47303	2.31396	1.99037	3.18027	2.41042	3.45677	2.44301	4.31059
	Ac	BAF86564	1560	AZC_0566	0.65136	0.141064	0.620547	0.0964508	0.493956	0.156216	0.257695	0.0412726	0.838877	0.111829	0.920756	0.444089	0.589236	0.476112	0.582029	0.803499	0.300127	0.80308	0.37866	0.17517	0.297386	0.30053	0.812722	1.04432	0.659588
	Ac	BAF86565	2625	AZC_0567	1.3783	0.29829	1.72674	0.254012	1.27154	0.0811058	0.763486	0.0248973	1.74217	0.194843	1.38622	0.857726	1.89094	1.792	1.25779	2.13042	1.2842	1.40526	1.12516	0.780758	0.795295	0.714403	1.36115	1.86187	2.00347
	Ac	BAF86566	504	AZC_0568	0.662267	0.0477226	0.828497	0.259679	1.19325	0.327267	0.720922	0.113049	1.3859	0.464711	0.569992	0.68728	0.72953	0.491227	0.655098	1.33917	1.11476	1.79525	0.669739	0.542193	0.69036	0.930213	0.457376	1.88558	1.81474
	Ac	BAF86567	1014	AZC_0569	0.30323	0.0871994	0.461377	0.137623	0.14214	0.103359	0.312203	0.187118	0.262518	0.0361039	0.472183	0.256205	0.181303	0.36624	0.732624	0.285266	0	0.343197	0.083222	0.134746	0.686275	0.115589	0.227335	0.334718	0.2255
	Ac	BAF86568	453	AZC_0570	0.0704626	0.0704626	0.192424	0.105695	0.189021	0.120648	0.530861	0.252382	0.30233	0.231484	0.211388	0	0	0	0.364425	0.212848	0.41342	0.153643	0	0.301617	0.256028	1.03494	0	0.149847	0.757143
	Ac	BAF86569	1413	AZC_0571	0.195365	0.0399319	0.263027	0.0844646	0.411809	0.0734885	0.0823703	0.0473904	0.290996	0.179063	0.203309	0.122572	0.260215	0.262822	0.116833	0.409426	0.265081	0.492571	0.477775	0	0.164162	0.0829489	0.0815702	0.14412	0.647296
	Ac	BAF86570	672	AZC_0572	0.537015	0.118191	1.20178	0.440693	1.00984	0.0692679	0.540692	0.0847868	1.29069	0.243826	0.427494	0.77319	0.410361	1.10526	0.491323	2.00875	1.11476	1.03572	0.879032	0.406645	0.51777	0.697659	0.85758	1.31317	1.70132
	Ac	BAF86571	1494	AZC_0573	0.330573	0.0816343	0.598721	0.127859	0.4277	0.0825498	0.386137	0.0754312	0.412563	0.0945309	0.448668	0.17389	0.36916	0.828576	0.386745	0.580843	0.43874	0.279519	0.56484	0.457271	0.465785	0.235355	0.462887	0.545227	0.229576
	Ac	BAF86572	942	AZC_0574	0.289806	0.054439	0.116816	0.0772614	0.0544895	0.027619	0.254419	0.0648153	0.162482	0.0812431	0.203309	0.275788	0.390322	0.262822	0.0876246	0	0	0.0738857	0.0895829	0.145045	0.369365	0.248847	0.244711	0	0.242736
	Ac	BAF86573	1497	AZC_0575	2.20935	0.337041	10.5439	1.39544	6.87465	0.778248	5.33596	0.94289	6.38525	0.127014	1.66314	2.14035	2.82455	13.2306	8.54647	9.85454	6.50536	8.36877	5.74982	3.92465	4.95842	7.12479	6.62141	6.34823	6.18612
	Ac	BAF86574	1143	AZC_0576	0.765738	0.167004	3.87278	0.537388	3.19992	0.422328	1.91227	0.182676	3.27015	0.25605	0.754005	1.06068	0.482524	4.87359	3.03305	3.7117	3.52275	3.71445	2.36254	1.554	2.02941	2.15341	3.32768	3.68207	2.8007
	Ac	BAF86575	894	AZC_0577	0.68071	0.123041	3.00153	0.36943	3.0838	0.255028	2.53091	0.291399	2.84538	0.0831731	0.535563	0.58119	0.925377	3.7386	2.67755	2.58845	2.93279	3.58122	2.73739	1.98683	2.98384	2.62208	2.96527	2.88531	2.68557
	Ac	BAF86576	951	AZC_0578	0.226878	0.178909	1.18649	0.150606	1.11537	0.197465	0.476558	0.182381	0.713575	0.0801592	0.100693	0	0.579942	1.43184	1.21513	0.912491	0.88618	0.951424	1.5085	0.574691	0.731738	0.123246	0.848382	0.571026	0.721316
	Ac	BAF86577	1530	AZC_0579	0.162072	0.0769754	0.854421	0.276851	0.976586	0.0801084	0.647338	0.229669	0.61146	0.080458	0.312937	0.113199	0.0600789	1.37544	0.431594	0.756235	1.10164	1.00079	0.827324	0.267907	1.06126	0.612846	0.451995	0.709864	0.672521
	Ac	BAF86578	1020	AZC_0580	0.0913726	0.052045	0.125913	0.0195659	0.353866	0.266611	0.286764	0.0880869	0.224782	0.129428	0.093881	0	0.180237	0.121362	0.161848	0.0945293	0.0918036	0.887063	0.0827324	0.401861	0.113706	0.344726	0.225998	0	0.448348
	Ac	BAF86579	573	AZC_0581	2.55066	0.09188	1.56087	0.282563	0.812706	0.429057	1.26893	0.2865	0.398592	0.199322	2.50677	2.41807	2.72714	1.94433	1.72864	1.00963	0.98052	1.4576	0	0.953806	1.01205	1.84094	0.603449	0.592328	0
	Ac	BAF86580	1767	AZC_0582	0.867107	0.254803	0.405166	0.224481	0.386361	0.0713608	0.408054	0.161035	0.207613	0.0865072	0.758699	0.490081	1.35254	0.350281	0.0467133	0.818505	0.264968	0.512057	0.382058	0.231974	0.262548	0.72964	0.260914	0.0384158	0.323511
	Ac	BAF86581	1719	AZC_0583	0.793711	0.256999	0.685776	0.1698	0.406217	0.203165	0.434278	0.064472	0.0928345	0.0580136	1.16983	0.302259	0.909048	1.00817	0.432159	0.616998	0.16342	0.809777	0.245454	0.556387	0.337349	0.409099	0	0.078977	0.199526
	Ac	BAF86582	1575	AZC_0584	5.59312	0.512432	4.04546	0.884725	2.85273	0.728908	2.6685	0.653889	0.32346	0.052456	6.44471	4.67351	5.66115	5.58034	2.51558	4.04045	1.5458	4.06554	2.94685	2.51578	1.62005	3.86968	0.21954	0.38789	0.362948
	Ac	BAF86583	1155	AZC_0585	5.57941	0.444229	4.75449	0.813302	2.69231	0.567675	2.40869	0.143559	0.302646	0.0612122	6.46682	5.09837	5.17303	5.35884	3.14447	5.76015	1.78361	3.73612	2.55718	2.48423	2.61082	2.13103	0.199582	0.411398	0.296958
	Ac	BAF86584	120	AZC_0586	1.564	0.782488	1.87269	0.570321	1.24215	0.674749	0.322168	0.322168	0.885836	0.491307	2.39397	0	2.29802	2.06315	2.75141	0.803499	0	2.32001	1.40645	0	0.966504	0	0.96049	1.69702	0
	Ac	BAF86585	225	AZC_0587	47.9397	4.7746	16.0236	4.59678	28.4567	2.50762	59.7892	7.45335	49.8297	4.44175	57.4552	43.876	42.4878	24.7578	9.17137	14.1416	32.0456	29.6961	23.6284	74.6926	52.0624	52.6128	55.8365	52.4944	41.1583
	Ac	BAF86586	273	AZC_0588	33.9262	4.63715	9.74536	1.26348	23.0767	3.08538	43.4341	1.22479	44.8868	2.58217	41.7409	25.6937	34.344	12.2429	8.16353	8.82966	28.8122	22.1803	18.2375	41.0399	44.183	45.0795	48.13	46.7457	39.7847
	Ac	BAF86587	1272	AZC_0589	0.0467815	0.0234219	0.439935	0.125478	0.265207	0.0680663	0.158021	0.0253087	0.520839	0.0547314	0	0.0680796	0.0722648	0.68123	0.259567	0.379009	0.147232	0.383021	0.265368	0.107416	0.182359	0.184287	0.453061	0.480288	0.629167
	Ac	BAF86588	1023	AZC_0590	0.0893701	0.00259649	0.165895	0.121846	0.05319	0.0274465	0.0823112	0.0415662	0.394388	0.0315299	0.0936057	0.0846504	0.0898541	0	0.403433	0.0942521	0.0915344	0.0680355	0	0.133561	0.113373	0	0.338002	0.398128	0.447033
	Ac	BAF86589	927	AZC_0591	0.233598	0.0701822	0.435596	0.159733	0.302789	0.088046	0.349812	0.0275375	0.999877	0.222269	0.309898	0.0934167	0.297478	0.400612	0.178085	0.72809	0.303041	0.150162	0.455162	0.294785	0.375341	0.37931	0.621676	1.3913	0.986655
	Ac	BAF86590	810	AZC_0592	0.423388	0.174571	0.713408	0.205731	0.377938	0.141596	0.287381	0.16534	0.734489	0.115852	0.709323	0.10691	0.45393	1.06978	0.713329	0.357111	0.115605	0.601484	0.416726	0	0.572743	0.289399	0.853769	0.50282	0.846879
	Ac	BAF86591	723	AZC_0593	0.259584	0.129874	0.1522	0.100664	0.0641773	0.0641773	0.116465	0.0588136	0.252447	0.0475752	0.397339	0	0.381414	0.342432	0.114166	0	0	0.192532	0	0.18898	0.160416	0	0.159417	0.281663	0.316262
	Ac	BAF86592	1371	AZC_0594	0.156653	0.0265373	0.739365	0.130138	0.632921	0.130535	0.336184	0.0810595	0.589206	0.20684	0.209537	0.126327	0.134093	0.993203	0.662265	0.562625	0.887904	0.456895	0.553963	0.498296	0.253787	0.25647	0.420346	0.346583	1.00069
	Ac	BAF86593	1023	AZC_0595	0.233923	0.0729345	0.502285	0.131069	0.363676	0.239853	0.431557	0.12966	0.371663	0.162277	0.0936057	0.338601	0.269562	0.60503	0.24206	0.659765	0.274603	0.816426	0	0.267122	0.340119	0.68743	0.112667	0.331773	0.670549
	Ac	BAF86594	1473	AZC_0596	0.0828689	0.0210461	0.133882	0.034212	0.212015	0.0633073	0.198574	0.060997	0.108759	0.0242347	0.0650093	0.0587898	0.124808	0.168078	0.168111	0.0654582	0.190712	0.330755	0.114579	0.278274	0.0787376	0.23871	0.156495	0.0921667	0.0776162
	Ac	BAF86595	2292	AZC_0597	0.0944787	0.0283852	0.126085	0.0519684	0.0496316	0.016147	0.07083	0.0159361	0.0730135	0.0368702	0.125339	0.0377824	0.120315	0.216037	0.0360132	0.126204	0.08171	0.0303666	0.0368181	0.0596129	0.0506023	0.102275	0.100575	0.118466	0
	Ac	BAF86596	1083	AZC_0598	0.028292	0.028292	0.0296768	0.0296768	0.147882	0.0354482	0	0	0.168245	0.0919573	0	0	0.0848761	0	0	0.0890304	0.172926	0.192799	0.0779198	0	0	0	0	0.188035	0.3167
	Ac	BAF86597	1815	AZC_0599	0.119741	0.0771164	0.161779	0.0253585	0.119236	0.0106863	0.26856	0.096005	0.167831	0.0209488	0.263798	0.095424	0	0.136407	0.136434	0.212496	0.103184	0.115042	0.139483	0.225839	0.127802	0.452037	0.19051	0.186999	0.125982
	Ac	BAF86598	726	AZC_0600	0.03976	0.03976	0.101106	0.0517112	0.0817387	0.0410346	0.0532509	0.0532509	0.189498	0.0666207	0	0.11928	0	0.170509	0	0.13281	0.12898	0	0.116236	0	0.159753	0	0.317517	0.0934997	0.157477
	Ac	BAF86599	627	AZC_0601	0.101817	0.101817	0.0658103	0.0658103	0.126728	0.0781014	0.134949	0.0680648	0.0360876	0.0360876	0.30545	0	0	0.197431	0	0	0	0.111005	0.269177	0.217915	0	0.186933	0	0.108263	0
	Ac	BAF86600	330	AZC_0602	0	0	0.12504	0.12504	0	0	0	0	0	0	0	0	0	0.375119	0	0	0	0	0	0	0	0	0	0	0
	Ac	BAF86601	408	AZC_0603	0.0750987	0.0750987	0	0	0	0	0	0	0	0	0	0	0.225296	0	0	0	0	0	0	0	0	0	0	0	0
	Ac	BAF86602	840	AZC_0604	0.034364	0.034364	0.0491227	0.0491227	0	0	0.0542193	0.0542193	0	0	0	0.103092	0	0.147368	0	0	0	0	0	0.162658	0	0	0	0	0
	Ac	BAF86603	906	AZC_0605	0	0	0	0	0.111273	0.0666471	0.0857937	0.0428986	0.0420635	0.0420635	0	0	0	0	0	0	0.103355	0.230465	0	0	0.128014	0.129367	0	0	0.126191
	Ac	BAF86604	942	AZC_0606	0	0	0.0633271	0.0319478	0.115527	0.0596131	0.0410405	0.0410405	0	0	0	0	0	0	0.0876246	0.102357	0.19881	0.147771	0	0	0.123122	0	0	0	0
	Ac	BAF86605	342	AZC_0607	0.0895914	0.0895914	0.455933	0.325314	0.135673	0.135673	0.227278	0.113644	0.336107	0.194577	0	0	0.268774	1.08587	0	0.28193	0	0.407019	0	0	0.339124	0.34271	0.674028	0	0.334294
	Ac	BAF86606	951	AZC_0608	0.223971	0.0642013	0.236437	0.0854816	0.243534	0.078039	0.163468	0.0817375	0.216042	0.049502	0.302078	0.273178	0.096657	0.130167	0.173591	0.405552	0.0984645	0.365932	0.266205	0	0.243913	0.246492	0.242395	0.285513	0.120219
	Ac	BAF86607	1467	AZC_0609	0.0623215	0.00181064	0.134517	0.0647042	0.194693	0.0859528	0.16834	0.0472282	0.181454	0.0249553	0.0652751	0.0590302	0.062659	0.0843826	0.0562661	0.262904	0.191492	0.047444	0.345141	0.186275	0.0790596	0.239687	0.157135	0.231359	0.155867
	Ac	BAF86608	300	AZC_0610	0.204268	0.204268	0.275141	0.275141	0.379185	0.123363	0.128867	0.128867	0	0	0	0	0.612805	0	0.825423	0	0.624265	0.232001	0.28129	0	0.386602	0	0	0	0
	Ac	BAF86609	1122	AZC_0611	0.0826246	0.0493499	0.167634	0.0319321	0.287127	0.0185724	0.249152	0.136683	0.196915	0.00772285	0.170693	0.0771812	0	0.110329	0.220701	0.171872	0.250374	0.310162	0.300845	0.121776	0.103369	0.522312	0.205452	0.181499	0.203794
	Ac	BAF86610	1068	AZC_0612	0.0868023	0.0518451	0.22774	0.130325	0.179184	0.0537448	0.261367	0.0924673	0.307812	0.122131	0.179323	0.0810836	0	0.231815	0	0.451404	0.263033	0.195506	0.0790141	0.127933	0.217192	0.438977	0.431681	0.0635588	0.428197
	Ac	BAF86611	603	AZC_0613	0.969349	0.315791	1.19431	0.23995	1.03654	0.283118	0.655258	0.220833	1.72046	0.290601	0.952822	0.430832	1.52439	1.64231	0.821317	1.1193	1.5529	0.577117	0.979618	0.226588	0.961696	0.777491	2.29371	1.35086	1.5168
	Ac	BAF86612	522	AZC_0614	0.531284	0.116055	0.263761	0.160518	0.265901	0.110345	0.149689	0.149689	0.527704	0.288397	0.733783	0.33179	0.52828	0.237144	0	0.554137	0.179386	0.133334	0.484983	0	0	0.449068	1.10401	0.26008	0.21902
	Ac	BAF86613	1701	AZC_0615	0.357933	0.0719708	0.92757	0.15218	0.780865	0.102625	0.59215	0.176889	0.743438	0.0370041	0.450364	0.407277	0.216157	1.09162	1.06757	0.623527	0.715647	0.982015	0.644934	0.883574	0.272735	0.620142	0.745353	0.678408	0.806551
	Ac	BAF86614	372	AZC_0616	0.492867	0.247866	1.65265	0.49534	0.551926	0.279754	0.767784	0.0943287	0.758026	0.0919668	0.257416	0.232788	0.988396	0.665534	2.21888	2.07355	0	0.74839	0.907388	0.734585	0.623551	0.945216	0.929506	0.729901	0.61467
	Ac	BAF86615	1221	AZC_0617	0.503003	0.0796566	1.23999	0.214768	1.35523	0.239768	1.0779	0.154986	1.31228	0.241151	0.627411	0.354616	0.526982	1.11522	0.946431	1.65833	1.45713	1.71008	0.89847	1.23093	1.23485	0.76794	1.60475	0.833916	1.49816
	Ac	BAF86616	789	AZC_0618	1.19471	0.131446	2.95336	0.58866	2.55137	0.32262	1.94463	0.58106	2.10225	0.848432	1.33504	1.31707	0.932023	4.07924	2.09233	2.68851	2.72967	2.99925	1.92518	1.55855	3.08693	1.18841	3.79813	1.20447	1.30413
	Ac	BAF86617	669	AZC_0619	1.83077	0.231359	3.30537	0.732256	2.33563	0.0811156	3.50737	0.435012	2.80842	0.323678	2.29019	1.55331	1.6488	3.88576	1.85073	4.17964	2.23951	2.49687	2.2705	2.85928	4.3341	3.32874	2.41199	3.44984	2.56342
	Ac	BAF86618	384	AZC_0620	3.17031	0.0380756	5.05282	1.23862	5.0556	0.557279	4.9672	0.44664	8.07355	1.02854	3.24183	3.15719	3.1119	7.41446	3.22431	4.51968	4.38936	6.16253	4.61492	4.26977	4.83252	5.79929	7.20367	6.89414	10.1228
	Ac	BAF86619	711	AZC_0621	1.85011	0.194775	2.31604	0.21467	1.71249	0.280935	2.1219	0.911665	3.8697	0.334666	2.02022	1.46156	2.06854	2.61159	2.43796	1.89856	1.58042	2.25149	1.30557	1.9217	0.652492	3.7915	4.53902	3.53247	3.5376
	Ac	BAF86620	540	AZC_0622	0.228417	0.0631865	0.441852	0.162265	0.18098	0.112303	0.384975	0.0875961	0.254196	0.0883309	0.354662	0.160365	0.170224	0.458479	0.152856	0.714222	0	0.386668	0.156272	0.506047	0.214779	0.434099	0.213442	0.125705	0.423439
	Ac	BAF86621	1920	AZC_0623	0.208943	0.0603675	0.446731	0.0990266	0.392992	0.172416	0.358661	0.176485	0.257435	0.051228	0.249371	0.0902055	0.287252	0.644736	0.343926	0.351531	0.146312	0.725003	0.307661	0.711629	0.18122	0.183136	0.240122	0.353546	0.178639
	Ac	BAF86622	2619	AZC_0624	0.115747	0.00835331	0.24513	0.118547	0.201876	0.0323424	0.351275	0.0804516	0.1653	0.0421879	0.109689	0.13226	0.105293	0.472658	0.1891	0.0736311	0.17877	0.265751	0.161106	0.208679	0.487127	0.35802	0.0880174	0.233267	0.174614
	Ac	BAF86623	1419	AZC_0625	0.151703	0.0577919	0.559157	0.160749	0.466064	0.102299	0.530655	0.119831	0.214448	0.0260091	0.134966	0.061027	0.259114	0.87237	0.465355	0.339746	0.26396	0.539537	0.594694	0.770304	0.40867	0.412991	0.162451	0.239185	0.24171
	Ac	BAF86624	717	AZC_0626	0.0872522	0.0436534	0	0	0.0323572	0.0323572	0.171359	0.0938833	0.179815	0.109734	0.133555	0	0.128202	0	0	0	0	0.0970715	0	0.190562	0.323516	0	0.160751	0.378693	0
	Ac	BAF86625	1680	AZC_0627	0.0569992	0.0569992	0.292165	0.00260043	0.271207	0.106649	0.43158	0.130077	0.512946	0.0871855	0.170998	0	0	0.294736	0.294794	0.286964	0.27869	0.0828575	0.452074	0.325316	0.69036	0.279064	0.686064	0.444457	0.408317
	Ac	BAF86626	879	AZC_0628	0.289052	0.238682	0.323669	0.119529	0.351324	0.121607	0.487275	0.235225	0.32045	0.0373849	0.762583	0	0.104574	0.14083	0.281714	0.548464	0.319589	0.158362	0.576021	0.932647	0.395838	0.133341	0.26225	0.3089	0.3902
	Ac	BAF86627	531	AZC_0629	0.0601121	0.0601121	0.129524	0.0685342	0.301612	0.0722983	0.158577	0.0800795	0.0426119	0.0426119	0.180336	0	0	0.233125	0.155447	0	0.352692	0.393222	0.158921	0.257312	0.218419	0	0	0.127836	0
	Ac	BAF86628	720	AZC_0630	0.131221	0.076807	0.223016	0.0278618	0.190216	0.0412828	0.180774	0.109931	0.338717	0.0947614	0.265996	0	0.127668	0.171929	0.229284	0.267833	0.26011	0.193334	0.117204	0.379535	0	0.162787	0.480245	0.377115	0.15879
	Ac	BAF86629	744	AZC_0631	0	0	0.09866	0.0504601	0.157043	0.113527	0	0	0.266132	0.0977596	0	0	0	0.166383	0	0.129597	0.377579	0.0935488	0	0	0	0	0.154918	0.182475	0.461003
	Ac	BAF86630	1101	AZC_0632	0.13986	0.0306692	0.154127	0.039688	0.217633	0.024671	0.0709699	0.0709699	0.358592	0.10248	0.173948	0.0786533	0.166977	0.224867	0.149941	0.0875749	0.170099	0.252862	0.229938	0	0	0.21291	0.209371	0.554884	0.311522
	Ac	BAF86631	573	AZC_0633	0.0534734	0.0534734	0.0560907	0.0560907	0.103564	0.0519915	0.135653	0.0678293	0.078977	0.078977	0	0	0.16042	0	0	0.168272	0.16342	0	0.147272	0	0.202409	0.204549	0	0.236931	0
	Ac	BAF86632	789	AZC_0634	0.428537	0.0893404	0.738055	0.572887	0.418466	0.035491	0.468202	0.0878036	0.791771	0.0447325	0.606835	0.329267	0.349509	1.88273	0.209233	0.122205	0.474726	0.352853	0.427818	0.519516	0.587987	0.297102	0.876492	0.774305	0.724516
	Ac	BAF86633	330	AZC_0635	0	0	0.458934	0.253879	0.0703033	0.0703033	0	0	0.299533	0.205452	0	0	0	0	0.500257	0.876545	0	0.21091	0	0	0	0	0	0.205699	0.692901
	Ac	BAF86634	423	AZC_0636	0.0754599	0.0754599	0.347059	0.177505	0.195136	0.0165499	0.307701	0.187116	0.468823	0.0739478	0.22638	0	0	0.585292	0	0.455886	0.22137	0.16454	0.199497	0.646018	0	0.277085	0.544959	0.320949	0.540561
	Ac	BAF86635	510	AZC_0637	0	0	0.314846	0.0393344	0.146136	0.0793822	0.634232	0.266482	0.163458	0.0826243	0	0	0	0.242724	0.323695	0.378117	0	0.272942	0.165465	0.535815	1.13706	0.229817	0	0.266199	0.224174
	Ac	BAF86636	432	AZC_0638	0.360555	0.188863	0.541607	0.0844582	0.352182	0.146263	0.482165	0.246703	0.45762	0.313885	0.443327	0	0.638339	0.573098	0.38214	0.669583	0.216759	0.644447	0.195341	0.632559	0	0.813936	0	0.314263	1.0586
	Ac	BAF86637	1080	AZC_0639	0.446441	0.146395	1.91118	0.550756	1.41504	0.102178	1.49735	0.276615	1.89793	0.33013	0.177331	0.481096	0.680895	2.98011	1.14642	1.607	1.21385	1.54667	1.48459	1.89768	0.966504	1.62787	1.70754	1.44561	2.54064
	Ac	BAF86638	1026	AZC_0640	0.648155	0.151463	1.86409	0.369819	1.53317	0.280424	1.2003	0.204235	2.33882	0.28252	0.373328	0.675223	0.895914	2.29239	2.17217	1.12772	1.9166	1.69591	0.986984	1.3317	1.46954	0.799656	2.13442	1.98482	2.89722
	Ac	BAF86639	363	AZC_0641	0.850564	0.389692	3.25995	0.608924	1.12955	0.394523	1.55468	0.234262	2.03348	0.403315	1.58279	0.71568	0.253225	4.43322	2.95606	2.39058	0.773882	1.91736	0.697414	1.1292	1.59753	1.9373	2.22262	2.61799	1.25982
	Ac	BAF86640	324	AZC_0642	0.560407	0.160899	1.81252	0.284109	1.70343	0.332336	1.74181	0.26246	2.27442	0.604442	0.295551	0.534551	0.851118	1.52826	1.52856	2.38074	1.44506	2.36297	1.30227	1.26512	1.78982	2.1705	1.06721	2.93312	2.82293
	Ac	BAF86641	930	AZC_0643	0.170235	0.124139	0.843252	0.320932	0.376651	0.0437892	0.761144	0.152896	0.32754	0.040884	0.411865	0	0.0988396	0.79864	1.42008	0.311032	0.302064	0.374195	0.453694	1.02842	0.498841	0.756173	0.371802	0.36495	0.245868
	Ac	BAF86642	891	AZC_0644	0.237617	0.0270925	0.751865	0.23838	0.710679	0.145163	0.641571	0.153734	0.7797	0.194789	0.214946	0.291573	0.206332	0.694665	0.37056	1.19037	0.42038	0.859263	0.852395	0.61339	0.390507	0.920817	1.16423	0.533294	0.641575
	Ac	BAF86643	723	AZC_0645	0.127138	0.127138	0.22209	0.0277462	0.0752605	0.0388351	0.0540372	0.0540372	0.389593	0.0454513	0	0	0.381414	0.171216	0.228333	0.266722	0.129515	0.096266	0	0	0	0.162112	0.318835	0.37555	0.474393
	Ac	BAF86644	1323	AZC_0646	0.114083	0.0209805	0.162963	0.0458457	0.148373	0.0326253	0.157133	0.0357535	0.311963	0.109675	0.0723799	0.130911	0.138958	0.0935671	0.249561	0.14576	0.212335	0.105216	0.127569	0.20655	0.0876648	0.177183	0.522715	0.153925	0.259249
	Ac	BAF86645	1293	AZC_0647	0.286184	0.0791663	0.744998	0.059008	0.450028	0.0803088	0.521154	0.156751	1.1328	0.198935	0.444356	0.200922	0.213273	0.861642	0.702216	0.671136	0.289682	0.538285	0.522117	0.211342	0.71759	0.63453	1.33711	0.734981	1.32632
	Ac	BAF86646	1458	AZC_0648	0.145211	0.0165565	0.421654	0.0561372	0.526283	0.103694	0.537974	0.108358	0.52709	0.0688264	0.131356	0.178184	0.126092	0.339614	0.396294	0.529053	0.706472	0.525105	0.347272	0.655987	0.636381	0.321555	0.395263	0.558689	0.627318
	Ac	BAF86647	1059	AZC_0649	0.227647	0.0746493	0.402914	0.0725618	0.524869	0.141477	0.416886	0.125253	0.675076	0.0845664	0.0904236	0.245318	0.347198	0.350678	0.311775	0.546288	0.795805	0.460059	0.318743	0.258041	0.328557	0.664061	0.544187	0.833286	0.647754
	Ac	BAF86648	348	AZC_0650	0.0917228	0.0917228	0.3295	0.207039	0.223027	0.117744	0.464152	0.290834	0.4791	0.242175	0.275168	0	0	0.711432	0	0.277069	0.26908	0.400002	0	0.392623	0.999832	0	0	0.780239	0.657061
	Ac	BAF86649	411	AZC_0651	0.37466	0.0821577	0.368135	0.273924	0.249777	0.126604	0.299935	0.0162751	0.756269	0.378342	0.465979	0.210699	0.447303	0.903571	0.200833	0	0	0.338688	0.410643	0.33244	0.282191	0.285175	0	1.15612	1.11269
	Ac	BAF86650	417	AZC_0652	0	0	0.362877	0.230937	0.395887	0.033576	0.187381	0.187381	0.60048	0.203834	0	0	0	0.296857	0.791773	0	0.449111	0.333814	0.404734	0	0	0.562143	0.2764	0.976701	0.548339
	Ac	BAF86651	267	AZC_0653	0.108111	0.108111	0	0	0.0868918	0.0868918	0.461698	0.0250527	0.286626	0.143317	0	0.324334	0	0	0	0	0	0.260675	0	0.511733	0.434384	0.438977	0.431681	0	0.428197
	Ac	BAF86652	2082	AZC_0654	0.059858	0.0408651	0.0771236	0.00963522	0.211739	0.0229138	0.152642	0.046625	0.314627	0.0898161	0.137981	0.0415933	0	0.0594569	0.0792914	0.0926224	0.224879	0.167148	0.24319	0.0656257	0.167119	0.225181	0.221439	0.228225	0.494216
	Ac	BAF86653	750	AZC_0655	0.0425594	0.0425594	0.171242	0.0266096	0.105944	0.0652928	0.103094	0.103094	0.0508127	0.0508127	0.127678	0	0	0.165052	0.220113	0.12856	0	0.0928004	0.225032	0	0.309281	0	0	0	0.152438
	Ac	BAF86654	432	AZC_0656	0.200457	0.200457	0.382401	0.146212	0.738593	0.160339	1.29421	0.709992	0.967007	0.312124	0	0.60137	0	0.286549	0.19107	0.669583	0.433517	0.805559	0.976703	0.632559	0.536947	2.71312	0.800408	1.57131	0.529299
	Ac	BAF86655	606	AZC_0657	0.0505615	0.0505615	0.340693	0.104153	0.076568	0.076568	0.266542	0.167014	0.227534	0.174548	0	0	0.151684	0.408545	0.136208	0.477326	0	0.229704	0	0.225467	0.574161	0	0.570588	0.112014	0
	Ac	BAF86656	486	AZC_0658	0.0593946	0.0593946	0.452841	0.299507	0.105615	0.0535332	0.320714	0.212849	0	0	0	0.178184	0	1.01884	0.33968	0	0	0.14321	0.173636	0	0.238643	0.723499	0	0	0
	Ac	BAF86657	516	AZC_0659	0.117801	0.0591231	0.222221	0.139631	0.400302	0.148657	0.163187	0.0824074	0.222168	0.127923	0.185579	0.167824	0	0.479803	0	0.18686	0.362945	0.674422	0.163541	0.264792	0.224768	0	0.22337	0	0.443134
	Ac	BAF86658	1713	AZC_0660	0.16144	0.0821866	0.345364	0.121443	0.185188	0.0296689	0.279816	0.0712855	0.247858	0.113832	0.111802	0.050553	0.321964	0.578117	0.289115	0.168862	0.163992	0.243784	0.147788	0.159524	0.406236	0.273688	0.134569	0.475522	0.133484
	Ac	BAF86659	2793	AZC_0661	0.428997	0.0752112	0.602648	0.143719	0.673097	0.214918	0.647698	0.103736	0.768301	0.202331	0.514278	0.279046	0.493667	0.842104	0.620619	0.34522	0.670531	1.04662	0.302138	0.440277	0.747458	0.755361	0.453937	0.704813	1.14615
	Ac	BAF86660	483	AZC_0662	0.68004	0.310301	0.379833	0.152752	1.83472	0.415286	0.954262	0.230088	1.89008	0.229236	0.594774	1.25503	0.190312	0.256292	0.68358	0.199627	1.16323	2.5938	1.74714	1.41442	0.720376	0.727992	1.43179	2.1081	2.13035
	Ac	BAF86661	384	AZC_0663	1.44905	0.397103	1.69604	0.351375	1.72548	0.225811	1.24611	0.585802	2.24333	0.232542	1.99497	0.676541	1.67564	1.93421	2.14954	1.00437	1.46312	2.17501	1.53831	0.711629	2.41626	0.610452	2.70138	1.9445	2.08412
	Ac	BAF86662	1239	AZC_0664	0.295559	0.0750627	0.647961	0.193912	0.75866	0.242238	0.622612	0.0632997	0.577502	0.105681	0.231861	0.209679	0.445137	0.899195	0.266481	0.778208	0.755768	1.17967	0.340545	0.551383	0.748865	0.567587	0.651179	0.712227	0.3691
	Ac	BAF86663	852	AZC_0665	0.586254	0.276795	0.479238	0.0944317	0.553069	0.118856	0.715835	0.0559372	0.796126	0.0875094	1.12393	0.20328	0.431553	0.290585	0.581284	0.565845	0.329717	0.735214	0.594275	0.641468	0.680637	0.8254	0.811681	0.637378	0.93932
	Ac	BAF86664	1515	AZC_0666	0.0611913	0.0365482	0.102934	0.0307041	0.108967	0.00924172	0.0257881	0.0257881	0.255885	0.0519755	0.126414	0.0571599	0	0.0817091	0.16345	0.0636435	0.123617	0.0918816	0.111402	0	0	0.0773642	0.152157	0.31364	0.301858
	Ac	BAF86665	432	AZC_0667	0.0738878	0.0738878	0.382103	0.191051	0.291339	0.148105	0.0904373	0.0904373	0.245348	0.136422	0.221663	0	0	0.573098	0.573211	0	0	0.483335	0.390681	0	0	0.271312	0	0.471394	0.26465
	Ac	BAF86666	600	AZC_0668	0.102134	0.102134	0.473934	0.176171	0.189593	0.0616815	0.422385	0.142296	0.469976	0.0570194	0	0	0.306403	0.825262	0.275141	0.3214	0.312132	0.116001	0.140645	0.683164	0.193301	0.390689	0.576294	0.452538	0.381095
	Ac	BAF86667	654	AZC_0669	4.24053	0.926309	14.2239	2.52057	15.5068	2.54014	16.3646	2.16922	16.8211	1.22266	5.8568	2.64824	4.21655	19.1173	10.728	12.8265	17.8975	10.4294	18.1935	20.0562	16.4926	12.5451	16.5662	14.8424	19.0548
	Ac	BAF86668	309	AZC_0670	11.6909	1.98812	134.669	27.3332	147.142	6.72202	148.259	23.372	111.414	11.2302	13.3256	14.0125	7.73444	187.887	97.2343	118.887	147.884	135.146	158.396	195	125.364	124.414	110.41	92.4848	131.348
	Ac	BAF86669	1113	AZC_0671	0.359996	0.0829727	0.383365	0.0690412	0.448103	0.157372	0.151311	0.0764101	0.144216	0.0903695	0.516219	0.233416	0.330353	0.333664	0.296648	0.519784	0.504796	0.687874	0.151639	0.245522	0.208411	0	0.31067	0.121978	0
	Ac	BAF86670	885	AZC_0672	0.375151	0.0571734	0.108949	0.108949	0.212751	0.0130685	0.0873676	0.0873676	0.0767014	0.0767014	0.324606	0.48925	0.311596	0	0	0.326847	0.211615	0.235933	0.190705	0	0.262103	0	0	0.230104	0
	Ac	BAF86671	690	AZC_0673	1.23877	0.077168	2.06103	0.135448	1.88424	0.281654	1.00653	0.100972	2.42954	0.296493	1.38781	1.12953	1.19897	2.15286	1.7944	2.23582	1.76423	2.42088	1.4676	0.990092	0.840438	1.18905	2.33858	1.96756	2.98249
	Ac	BAF86672	657	AZC_0674	6.39832	0.956065	7.65937	1.27021	8.00829	1.14858	6.6361	0.34074	3.59921	1.00682	8.16208	4.87687	6.15603	9.79763	5.40231	7.77817	6.5562	10.2758	7.19281	6.23894	6.3551	7.31427	1.75432	3.82281	5.22049
	Ac	BAF86673	360	AZC_0675	0.511473	0.157385	0.840976	0.100978	0.973015	0.113122	0.918753	0.142728	0.25141	0.25141	0.797989	0.481096	0.255336	1.03158	0.687853	0.803499	0.780331	0.966671	1.17204	1.13861	0.966504	0.651149	0	0.754231	0
	Ac	BAF86674	510	AZC_0676	2.11563	0.747426	3.58827	0.692392	3.69153	0.634624	1.82018	0.56682	3.50764	0.519263	3.56748	1.69799	1.08142	4.61176	3.88435	2.2687	4.9574	3.13884	2.97837	2.94698	1.36448	1.14909	2.71197	3.32749	4.48348
	Ac	BAF86675	534	AZC_0677	2.63123	0.183473	4.79277	0.771332	3.50095	0.0126475	2.20048	0.436452	4.03194	0.406148	2.86917	2.27034	2.75418	5.56356	5.56465	3.25011	3.5071	3.51912	3.47662	1.79107	1.73754	3.07284	3.23761	4.57623	4.28197
	Ac	BAF86676	273	AZC_0678	0	0	0.218513	0.110238	0.169964	0.169964	0	0	0.222478	0.121599	0	0	0	0	0.302353	0.353187	0	0.509892	0	0	0	0	0	0.248647	0.418786
	Ac	BAF86677	2700	AZC_0679	0.0349924	0.0204819	0.0152826	0.0152826	0.0581747	0.0125019	0.0432585	0.0250632	0.0733341	0.0269382	0.0709323	0	0.0340447	0.0458479	0	0	0.0346814	0.0773337	0.062509	0	0.0429557	0.0868198	0.0426884	0.050282	0.127032
	Ac	BAF86678	1614	AZC_0680	0.0387607	0.0193925	0.0199132	0.0199132	0.0480876	0.0253872	0.0481593	0.0240806	0.150908	0.00866719	0.05933	0	0.0569522	0	0	0.0597397	0.0580172	0.0862457	0	0	0.071859	0.0726188	0.142824	0.16823	0.141671
	Ac	BAF86679	1770	AZC_0681	0.10158	0.0267771	0.119258	0.0637409	0.102891	0.0555656	0.0475731	0.0240238	0.374473	0.0146865	0.0541009	0.146775	0.103865	0.139875	0	0.217898	0	0.117967	0.190705	0.0771936	0.0655257	0	0.390708	0.345156	0.387555
	Ac	BAF86680	1203	AZC_0682	0.101468	0.0257696	0.0457425	0.0457425	0.081238	0.0504104	0	0	0.0636152	0.0318084	0.0795999	0.0719845	0.152819	0	0.137227	0	0	0.173567	0.0701472	0	0	0	0.0958094	0	0.0950363
	Ac	BAF86681	426	AZC_0683	0	0	0.0968617	0.0968617	0.406333	0.143288	0.106911	0.106911	0.0531148	0.0531148	0	0	0	0.290585	0	0	0.659434	0.163381	0.396184	0.320734	0	0	0	0.159344	0
	Ac	BAF86682	795	AZC_0684	0.0401504	0.0401504	0	0	0.158312	0.0804795	0.0491433	0.0491433	0.172271	0.131902	0.120451	0	0	0	0	0	0	0.262643	0.212295	0	0	0.14743	0	0.0853846	0.431429
	Ac	BAF86683	909	AZC_0685	0	0	0.0756625	0.0400348	0.152696	0.0633663	0	0	0.09205	0.0464833	0	0	0	0.136182	0.0908057	0	0.103014	0.076568	0.278505	0	0	0	0.126797	0.149353	0
	Ac	BAF86684	1401	AZC_0686	0	0	0.137449	0.109322	0.15227	0.0502832	0.0876978	0.0480473	0.271828	0.0273274	0	0	0	0.353431	0.0589167	0	0.0668378	0.149037	0.240934	0.0975251	0.165568	0	0.246807	0.242258	0.32642
	Ac	BAF86685	840	AZC_0687	0.0364765	0.0364765	0.436942	0.0806204	0.45097	0.190155	0.10073	0.0508055	0.281823	0.0723337	0	0	0.10943	0.442104	0.294794	0.573928	0.222952	0.828575	0.301382	0.162658	0	0.139532	0.411638	0.161621	0.272211
	Ac	BAF86686	1014	AZC_0688	0.0599461	0.0300863	0.552014	0.106955	0.754282	0.122471	0.409226	0.0920786	0.524729	0.0967972	0.0944365	0.0854017	0	0.48832	0.407013	0.760709	0.646428	0.617754	0.998664	0.538985	0.457517	0.231177	0.341002	0.669435	0.563751
	Ac	BAF86687	1146	AZC_0689	1.61981	0.31455	2.90641	0.488395	2.81746	0.275357	1.84616	0.202455	2.26615	0.413984	1.25339	1.36017	2.24588	1.94433	3.24119	3.53371	3.35011	2.67226	2.42999	1.66916	1.61927	2.25004	1.81035	1.89545	3.09266
	Ac	BAF86688	1896	AZC_0690	13.0911	0.807884	16.5448	1.16027	19.2967	2.36488	12.855	1.36929	11.5708	0.671909	14.5961	11.8295	12.8476	17.4976	14.2359	17.9007	20.8911	22.3558	14.6431	11.2419	11.7449	15.5781	11.307	10.5616	12.8439
	Ac	BAF86689	1137	AZC_0691	0	0	0.516482	0.149523	0.352339	0.116749	0.256537	0.0783221	0.287537	0.0454318	0	0	0	0.653241	0.21779	0.678416	0.576498	0.183642	0.296876	0.360509	0.306017	0.103084	0.202742	0.35821	0.301659
	Ac	BAF86690	645	AZC_0692	0.148463	0.148463	0.504868	0.104595	0.231098	0.125535	0.190488	0.104363	0.234487	0.154575	0.445389	0	0	0.575764	0.639863	0.298976	0	0.43163	0.261665	0.211834	0.359629	0	0	0.526207	0.177254
	Ac	BAF86691	3429	AZC_0693	0.0973411	0.00701435	0.262176	0.0369947	0.237306	0.0460465	0.261395	0.0607531	0.280048	0.0212593	0.0837783	0.101018	0.107228	0.324906	0.26479	0.196833	0.30039	0.263868	0.147659	0.239077	0.169117	0.375991	0.302516	0.237553	0.300075
	Ac	BAF86692	636	AZC_0694	2.59031	0.138189	1.50045	0.2418	1.3885	0.357893	1.0907	0.102835	1.23414	0.111296	2.71015	2.31471	2.74606	1.36246	1.16805	1.97085	0.736161	1.96982	1.45953	1.07416	1.27651	0.921437	1.4498	1.17404	1.07857
	Ac	BAF86693	996	AZC_0695	0.586865	0.191187	0.423755	0.0324352	0.293356	0.105058	0.435933	0.149387	0.389534	0.0437773	0.576859	0.260835	0.922899	0.372859	0.414369	0.484036	0.376063	0.419279	0.084726	0.137181	0.582231	0.588387	0.347165	0.477074	0.344363
	Ac	BAF86694	846	AZC_0696	0.518561	0.267836	0.406637	0.0904502	0.329598	0.0585613	0.283772	0.0735153	0.351617	0.0554608	1.01871	0.102361	0.434614	0.585292	0.292703	0.341915	0.442741	0.24681	0.299245	0.161504	0.274186	0.415627	0.408719	0.240712	0.405421
	Ac	BAF86695	912	AZC_0697	0.330447	0.0792393	0.261482	0.0871738	0.184396	0.0642035	0.177559	0.0388816	0.200131	0.0377159	0.314995	0.474766	0.201581	0.407201	0.271521	0.105724	0.308025	0.152632	0.0925297	0.149817	0.254343	0.128516	0.12638	0.223292	0.250721
	Ac	BAF86696	957	AZC_0698	0.319437	0.118619	0.244504	0.127798	0.194817	0.0974116	0.128385	0.0703389	0.087433	0.0441518	0.500306	0.361953	0.096051	0	0.431256	0.302257	0.293541	0.29091	0	0.142772	0.242383	0	0.120438	0.141862	0
	Ac	BAF86697	3477	AZC_0699	0.407791	0.0804028	1.13175	0.306262	1.43109	0.0414861	1.08604	0.100931	1.20983	0.220009	0.247865	0.473209	0.502299	1.70891	1.0208	0.665539	1.42735	1.36118	1.50475	0.943108	1.03405	1.28095	0.795574	1.2885	1.54543
	Ac	BAF86698	726	AZC_0700	0.895895	0.289236	1.52892	0.327429	0.764458	0.17027	0.776212	0.172627	0.796928	0.31974	1.45089	0.47712	0.759676	1.36407	2.1602	1.06248	0.773882	1.05455	0.464943	0.564598	1.11827	0.645767	1.11131	1.122	0.157477
	Ac	BAF86699	1089	AZC_0701	0.692983	0.127443	2.44296	0.248495	1.37129	0.1498	0.743496	0.16281	1.88171	0.0729357	0.439663	0.7952	0.844084	2.72814	2.65288	1.94788	1.2898	1.66172	1.16236	0.627331	1.06502	0.53814	1.9051	1.74533	1.99471
	Ac	BAF86700	1566	AZC_0702	0.334307	0.111835	0.436493	0.0290566	0.366607	0.109961	0.211469	0.033445	0.267325	0.0876861	0.550337	0.276492	0.176093	0.39524	0.421672	0.492567	0.538159	0.400002	0.161661	0.261749	0.148123	0.224534	0.147201	0.216733	0.438041
	Ac	BAF86701	1131	AZC_0703	0.433534	0.0812955	0.466507	0.123858	0.465842	0.131706	0.39535	0.0605479	0.531795	0.0903624	0.592671	0.382835	0.325096	0.218902	0.583854	0.596763	0.496762	0.676926	0.223838	0.362421	0.512734	0.310893	0.407635	0.480147	0.707604
	Ac	BAF86702	696	AZC_0704	0.219405	0.0884841	0.421672	0.235537	0.373175	0.119396	0.279493	0.148298	0.5343	0.187747	0.137584	0.124421	0.39621	0.88929	0.237191	0.138534	0.13454	0.500002	0.484983	0	0.333277	0.505202	0.165602	0.780239	0.657061
	Ac	BAF86703	636	AZC_0705	0.140961	0.0787581	0.418419	0.101181	0.20274	0.062922	0.121573	0.121573	0.312299	0.116095	0.150564	0.272319	0	0.389274	0.259567	0.606415	0.147232	0.328303	0.132684	0	0.364719	0	0.543673	0.213461	0.179762
	Ac	BAF86704	1065	AZC_0706	0.947169	0.0767526	0.801167	0.013065	0.29245	0.218066	0.555195	0.332664	0.900221	0.316215	1.07897	0.81312	0.949417	0.813638	0.775045	0.814816	0	0.718876	0.158473	0.128294	0.326706	1.21059	0.432897	0.764854	1.50291
	Ac	BAF86705	474	AZC_0707	0.404045	0.404045	0.648204	0.244039	0	0	0.274594	0.166984	0.466116	0.0182807	1.21213	0	0	1.04463	0.69656	0.203418	0	0	0	0.576509	0	0.247272	0.486324	0.429625	0.482399
	Ac	BAF86706	441	AZC_0708	0.410605	0.110523	0.915385	0.21712	0.550336	0.0838302	0.573746	0.193076	0.760947	0.166454	0.43428	0.589097	0.208437	0.561402	1.3102	0.874557	0.637005	0.631295	0.382708	0.929474	0.525989	0.265775	0.784073	0.461774	1.03699
	Ac	BAF86707	984	AZC_0709	2.84905	0.537371	3.98132	0.472724	4.53058	0.240184	3.26693	0.716361	3.8033	0.448903	2.33558	2.28814	3.92345	3.14505	4.78142	4.0175	4.94844	4.52685	4.11644	2.91594	2.23946	4.64539	2.92832	4.41501	4.06657
	Ac	BAF86708	2595	AZC_0710	0.130979	0.0344148	0.388841	0.0764786	0.352268	0.0584205	0.234711	0.0400179	0.390125	0.018524	0.184506	0.0667417	0.141689	0.524733	0.381699	0.260092	0.469101	0.29503	0.292672	0.210609	0.312857	0.180666	0.355326	0.418533	0.396516
	Ac	BAF86709	1554	AZC_0711	0.232541	0.0548732	0.38096	0.183245	0.278782	0.107066	0.233286	0.070312	0.405999	0.0922846	0.123241	0.278627	0.295755	0.238975	0.159348	0.744555	0.180772	0.492666	0.162909	0.175846	0.373168	0.150845	0.222507	0.480494	0.514994
	Ac	BAF86710	702	AZC_0712	0.0454694	0.0454694	0.503068	0.125033	0.446065	0.1779	0.194634	0.194634	0.606959	0.0576693	0.136408	0	0	0.529014	0.70549	0.274701	0.800339	0.297437	0.240419	0.583901	0	0	0.492559	0.676874	0.651445
	Ac	BAF86711	3048	AZC_0713	0.0875623	0.0442159	0.057197	0.0314172	0.0625098	0.0493186	0.0917156	0.0503144	0.112442	0.000605088	0	0.142056	0.120631	0	0.108323	0.0632677	0	0.159843	0.0276861	0.044827	0.0380513	0.192268	0.113444	0.111353	0.112528
	Ac	BAF86712	3516	AZC_0714	0.0343534	0.0231571	0.216562	0.0522771	0.239673	0.0666552	0.141852	0.0542683	0.307328	0.0314051	0	0.0246295	0.0784307	0.316867	0.140857	0.191962	0.372854	0.178158	0.168006	0.194301	0.197919	0.0333353	0.295031	0.366819	0.260133
	Ac	BAF86713	321	AZC_0715	6.08608	0.353553	8.21696	0.27581	8.73183	0.296102	6.54298	0.820273	5.56739	0.942376	6.5629	5.39547	6.29987	8.09836	8.7428	7.80971	8.45966	9.3234	8.41242	5.10777	7.94882	6.57234	5.02686	7.40133	4.27397
	Ac	BAF86714	606	AZC_0716	0.249062	0.0458039	0.620505	0.250745	0.340851	0.126579	0.342373	0.0770361	0.238812	0.12009	0.158018	0.2858	0.303369	1.02136	0.681042	0.159109	0.309042	0.57426	0.139253	0.450933	0.382774	0.193411	0.380392	0.336043	0
	Ac	BAF86715	630	AZC_0717	0.391572	0.10832	1.10659	0.330968	1.27363	0.416443	0.525002	0.0815588	1.53799	0.284164	0.607991	0.274912	0.291812	1.76842	0.786117	0.765237	0.445903	1.76763	1.60737	0.650632	0.552288	0.372085	1.8295	0.969725	1.81474
	Ac	BAF86716	1164	AZC_0718	3.38393	0.303035	7.67636	0.763984	6.67116	1.23672	6.53324	0.386871	7.55415	0.523442	3.45521	2.82706	3.86952	8.93324	7.80039	6.29546	6.59661	8.84952	4.56734	7.27769	5.97838	6.34367	6.63431	7.58118	8.44696
	Ac	BAF86717	1767	AZC_0719	0.20869	0.0357796	0.327102	0.0539162	0.121774	0.085466	0.179853	0.0549368	0.37089	0.0752008	0.270964	0.147024	0.208083	0.420337	0.233566	0.327402	0	0.0787779	0.286544	0.0773247	0.196911	0.265324	0.326142	0.268911	0.517617
	Ac	BAF86718	237	AZC_0720	0.129284	0.129284	0	0	0	0	0.163123	0.163123	0.73998	0.358287	0	0	0.387851	0	0	0	0	0	0	0	0.489369	0	0.486324	0.286417	1.4472
	Ac	BAF86719	1422	AZC_0721	0.61959	0.0500306	1.18041	0.421066	1.40349	0.154805	1.29239	0.241647	1.44478	0.276321	0.538726	0.608982	0.711061	2.00222	0.928746	0.610253	1.25116	1.71309	1.24622	1.2491	0.897177	1.7309	0.972648	1.43208	1.9296
	Ac	BAF86720	1740	AZC_0722	1.72222	0.201538	2.01701	0.373385	1.68866	0.22913	1.58876	0.149804	1.70054	0.244653	1.32081	1.89121	1.95464	2.27658	1.28083	2.49362	2.045	1.76001	1.26096	1.88459	1.39976	1.48192	2.18594	1.40443	1.51124
	Ac	BAF86721	1197	AZC_0723	0.0533326	0.0533326	0.183981	0.0415148	0.131221	0.0281998	0	0	0.247993	0.116747	0.159998	0	0	0.103416	0.206873	0.241654	0.0782286	0.174437	0.140998	0	0	0	0.0962897	0.170127	0.477563
	Ac	BAF86722	2094	AZC_0724	0.0146324	0.0146324	0.0328449	0.017379	0.0298121	0.0298121	0	0	0.0363988	0.0363988	0	0	0.0438972	0.0591162	0.0394185	0	0.0894362	0	0	0	0	0	0	0	0.109196
	Ac	BAF86723	2094	AZC_0725	0.0298757	0.0149472	0.0306972	0.0306972	0.063931	0.0104358	0.0404074	0.0203804	0.0797692	0.0249493	0.04573	0	0.0438972	0	0	0.0920916	0.0447181	0.0664759	0.0805989	0.0652496	0	0.0559727	0.0550424	0.129667	0.0545982
	Ac	BAF86724	2094	AZC_0726	0.0292648	0.0292648	0	0	0.0110793	0.0110793	0.059065	0.0324635	0.029005	0.0158532	0	0	0.0877944	0	0	0	0	0.033238	0	0.0652496	0	0.111945	0	0.0324168	0.0545982
	Ac	BAF86725	753	AZC_0727	0.161448	0.0810292	0.0365393	0.0365393	0.0616205	0.0616205	0	0	0.030049	0.030049	0.254339	0.230006	0	0	0.109618	0	0	0.184861	0	0	0	0	0	0.0901471	0
	Ac	BAF86726	1617	AZC_0728	0.0357029	0.0357029	0.0794256	0.0123421	0.102093	0.00865876	0.0722313	0.0418495	0.0848891	0.0294983	0	0.107109	0	0.0765549	0.102093	0.0596289	0.115819	0.0860857	0.104375	0	0.0717257	0.144968	0.0712794	0.0419794	0.141408
	Ac	BAF86727	1404	AZC_0729	3.54992	0.465088	1.80014	0.438245	1.81666	0.224738	1.31877	0.299858	1.52773	0.542779	3.61482	2.71388	4.32106	2.64507	1.17582	1.57953	2.13424	1.93334	1.38241	1.45975	0.743465	1.75309	0.656745	1.4021	2.52435
	Ac	BAF86728	1503	AZC_0730	0.164791	0.107564	0.436483	0.0391707	0.446997	0.111216	0.367136	0.178767	0.1666	0.0565527	0.127423	0	0.366949	0.411807	0.384429	0.513213	0.560717	0.555691	0.224583	0.0909067	0.308664	0.701837	0.0766858	0.270981	0.152134
	Ac	BAF86729	939	AZC_0731	1.35135	0.414751	1.15786	0.120138	0.71941	0.0124607	0.753413	0.132587	1.12005	0.215098	2.14157	0.737783	1.17471	0.922816	1.31857	1.2322	0.698059	0.741217	0.718953	1.01856	0.617575	0.624104	1.47296	1.15665	0.730535
	Ac	BAF86730	729	AZC_0732	0.376237	0.0109309	0.578758	0.226662	0.634014	0.0904568	0.26572	0.191054	0.938614	0.267428	0.394068	0.356368	0.378275	1.01884	0.452907	0.264527	0.770697	0.668316	0.463029	0	0.636381	0.160777	0.948632	1.39672	0.470488
	Ac	BAF86731	1110	AZC_0733	0.624404	0.260966	1.24389	0.0611843	0.978337	0.297828	0.875316	0.191676	1.23448	0.116653	0.172538	0.624125	1.07655	1.33826	1.26416	1.12924	0.759241	1.56757	0.608195	0.738555	1.25384	0.63355	1.03837	1.22308	1.44198
	Ac	BAF86732	1338	AZC_0734	1.84491	0.0536007	4.34725	0.0930789	2.72845	0.509265	1.65249	0.264663	1.91132	0.558907	1.93235	1.74748	1.8549	4.53339	4.25667	4.2517	2.16953	3.74531	2.2705	1.12329	1.907	1.92717	1.11985	1.62346	2.99066
	Ac	BAF86733	705	AZC_0735	0.269841	0.208081	0.383846	0.074897	0.16573	0.119807	0.174856	0.00948804	0.355617	0.120808	0.679139	0	0.130384	0.526763	0.351244	0.273532	0.398467	0.0987238	0	0.193805	0.164511	0.166251	0.326975	0.577709	0.162168
	Ac	BAF86734	1593	AZC_0736	0.287763	0.0383274	0.446346	0.158156	0.364119	0.0586512	0.357562	0.125868	0.281483	0.0685842	0.360673	0.271806	0.230812	0.699374	0.155447	0.484218	0.29391	0.480605	0.317842	0.343083	0.582451	0.147152	0.144707	0.340895	0.358847
	Ac	BAF86735	1446	AZC_0737	0.292831	0.0333878	0.789945	0.107266	0.765221	0.0345637	0.561632	0.170698	0.779614	0.014377	0.264892	0.359325	0.254276	0.599256	0.970415	0.800165	0.777093	0.818261	0.700308	0.472451	0.320831	0.891615	0.797087	0.751101	0.790655
	Ac	BAF86736	849	AZC_0738	9.03291	1.00819	12.1346	1.95806	12.3676	0.651725	11.2542	0.497179	14.6541	1.67306	7.89529	8.15993	11.0435	16.0387	9.91675	10.4483	13.3456	12.6248	11.1323	12.07	11.3385	10.354	11.4037	15.591	16.9675
	Ac	BAF86737	1095	AZC_0739	1.03827	0.175223	1.53342	0.166946	1.19054	0.178093	1.35243	0.260077	2.23873	0.304369	1.31176	0.711759	1.0913	1.46964	1.28148	1.84915	1.53928	0.953429	1.07892	1.49734	0.847346	1.71261	1.78941	2.10771	2.81906
	Ac	BAF86738	648	AZC_0740	0.425241	0.0895675	1.23184	0.13949	0.966113	0.102989	0.809984	0.134541	0.786186	0.127497	0.591103	0.400913	0.283706	0.955164	1.40118	1.33917	0.867034	0.859263	1.17204	0.632559	1.07389	0.723499	0.533605	0.942788	0.882166
	Ac	BAF86739	1701	AZC_0741	0.304476	0.0195139	0.728208	0.109637	0.74261	0.0677556	0.472669	0.0757029	0.594279	0.121882	0.337773	0.305458	0.270196	0.509421	0.824938	0.850264	0.770697	0.613759	0.843375	0.3213	0.54547	0.551237	0.474316	0.838034	0.470488
	Ac	BAF86740	582	AZC_0742	2.00085	0.257843	1.12696	0.287381	1.13316	0.182529	1.74006	0.338311	1.08619	0.250216	2.30347	1.48793	2.21115	1.70157	0.850952	0.82835	0.804465	1.43506	1.15996	1.40858	1.39495	2.41663	1.38627	1.28297	0.589323
	Ac	BAF86741	1299	AZC_0743	1.34741	0.24148	0.50503	0.0453222	0.386007	0.0969862	0.249635	0.0196515	0.36169	0.184949	1.54806	0.86664	1.62754	0.476479	0.444801	0.59381	0.576688	0.321479	0.259852	0.210366	0.267853	0.270685	0.177458	0.731586	0.176026
	Ac	BAF86742	2484	AZC_0744	0.126441	0.0676371	0.0886575	0.0200053	0.0718305	0.0404818	0.0155637	0.0155637	0.0798358	0.0125926	0.231301	0	0.148021	0.0498346	0.0996888	0.116449	0.0753943	0.140097	0	0	0.046691	0	0.0928009	0.0546544	0.0920521
	Ac	BAF86743	1227	AZC_0745	1.39717	0.147714	1.60766	0.0719037	1.27297	0.189581	1.0144	0.174769	1.45921	0.0689755	1.6389	1.12922	1.42339	1.6142	1.47998	1.7288	1.45	1.47482	0.894077	0.668131	1.22881	1.14628	1.5969	1.38306	1.39766
	Ac	BAF86744	837	AZC_0746	1.07241	0.313302	0.520852	0.223773	0.709466	0.170648	0.348974	0.0703798	0.571294	0.178459	1.6017	0.517308	1.09822	0.147896	0.493084	0.921576	1.00688	0.415772	0.705746	0.489723	0.277134	0.280064	0.275409	0.892101	0.546373
	Ac	BAF86745	627	AZC_0747	1.06957	0.0594782	4.06736	1.59485	2.7435	0.866744	3.13736	0.390641	0.898486	0.104821	1.06908	0.966796	1.17283	7.10752	1.7114	3.38316	1.34411	4.32921	2.55718	3.26873	2.4047	3.73865	0.735303	0.866102	1.09405
	Ac	BAF86746	483	AZC_0748	1.20548	0.155346	3.39063	0.624691	1.96015	0.401577	3.00737	0.372294	1.04189	0.210345	1.38781	0.896452	1.33219	4.35697	2.22164	3.59329	1.74484	2.7379	1.39772	2.26307	3.36175	3.3973	1.43179	0.983779	0.710116
	Ac	BAF86747	489	AZC_0749	0.365068	0.182777	0.253148	0.253148	0.216242	0.0346441	0.39697	0.209495	0.469504	0.234758	0	0.531272	0.563931	0.759443	0	0	0.191492	0.284664	0.172571	0	0.711537	0.479373	0.707109	0	0.701403
	Ac	BAF86748	501	AZC_0750	0	0	0.0549184	0.0549184	0.201225	0.120523	0.0779819	0.0779819	0.152753	0.0763783	0	0	0	0	0.164755	0	0.186906	0.416768	0	0	0	0.233946	0.230057	0	0.228201
	Ac	BAF86749	387	AZC_0751	0.314136	0.157662	0.0710959	0.0710959	0.439312	0.138729	0.201907	0.201907	0.41396	0.0922422	0.494877	0.447531	0	0	0.213288	0	0.483926	0.179846	0.654164	0	0	0.60572	0.595652	0.350805	0.295423
	Ac	BAF86750	1221	AZC_0752	1.07588	0.0781344	1.37517	0.218017	1.40364	0.2213	1.0673	0.084875	1.78969	0.28136	1.1764	0.922002	1.12925	1.52075	0.946431	1.65833	1.07367	1.82409	1.31315	1.00712	1.23485	0.959925	1.41596	1.61224	2.34088
	Ac	BAF86751	783	AZC_0753	3.4259	0.190513	4.23584	0.276592	3.71605	0.335263	2.90391	0.74526	3.06393	0.0164881	3.42432	3.09671	3.75666	4.58479	3.68963	4.4331	3.10936	4.26669	3.77209	1.57049	4.14745	2.99379	3.09123	3.03426	3.06629
	Ac	BAF86752	981	AZC_0754	0.43134	0.21879	0.67804	0.0487914	0.693017	0.18156	0.615936	0.2304	0.668688	0.0987819	0.0976133	0.353098	0.84331	0.757121	0.588987	0.688012	0.954533	0.780432	0.344086	0.417837	0.35468	1.07529	0.822438	0.484368	0.699258
	Ac	BAF86753	390	AZC_0755	0.722214	0.382334	2.23459	0.330387	2.54707	0.514797	1.91312	0.281626	1.50251	0.169541	1.47321	0.222044	0.471389	2.85667	2.11647	1.73061	1.68071	2.49847	3.46203	2.45238	1.78432	1.50265	1.18214	1.56648	1.7589
	Ac	BAF86754	4305	AZC_0756	1.23628	0.154742	0.932522	0.160884	1.00866	0.141698	1.10341	0.115305	1.12354	0.0275791	1.29013	0.945429	1.47329	0.776378	0.766944	1.25424	1.15282	1.14788	0.725278	1.333	0.969872	1.00735	1.17802	1.10375	1.08884
	Ac	BAF86755	2064	AZC_0757	1.5817	0.177795	2.00928	0.192772	1.66322	0.0550356	2.7406	0.316911	2.38171	0.313245	1.34545	1.92998	1.46966	2.09914	1.63965	2.28904	1.76935	1.58489	1.63541	3.3099	2.69722	2.21466	2.95965	2.30216	1.88332
	Ac	BAF86756	915	AZC_0758	0.616853	0.308668	0.757035	0.130598	0.726151	0.107247	0.511695	0.222048	0.766379	0.0623604	0	0.946419	0.904139	0.541155	0.992312	0.737639	0.511692	0.836725	0.830037	0.895952	0.126755	0.512379	0.881761	0.66768	0.749696
	Ac	BAF86757	2085	AZC_0759	0.237484	0.0706123	0.323396	0.0461019	0.296416	0.0403794	0.277666	0.116477	0.340472	0.0744988	0.367419	0.1246	0.220434	0.415599	0.277121	0.277467	0.224556	0.300433	0.364261	0.327656	0.0556261	0.449714	0.44224	0.19534	0.383837
	Ac	BAF86758	1362	AZC_0760	0	0	0.0404025	0.0404025	0.125737	0.0802548	0.0857548	0.0496847	0.134008	0.0252547	0	0	0	0	0.121208	0	0.275006	0.102203	0	0	0.0851546	0.17211	0.0846246	0.149517	0.167883
	Ac	BAF86759	855	AZC_0761	0.0337611	0.0337611	0.0482609	0.0482609	0.0814039	0.0814039	0.0989628	0.0499142	0	0	0	0.101283	0	0.144783	0	0	0	0.244212	0	0.159804	0	0.137084	0	0	0
	Ac	BAF86760	888	AZC_0762	0.0359454	0.0359454	0.0309844	0.0309844	0.0783787	0.0783787	0.0435362	0.0435362	0.171665	0.171665	0.107836	0	0	0	0.0929531	0	0	0.235136	0	0	0.130609	0	0	0	0.514994
	Ac	BAF86761	483	AZC_0763	0.0634374	0.0634374	0.655347	0.395674	0.116476	0.116476	0.33442	0.209545	0	0	0	0	0.190312	0	1.36716	0.598881	0	0	0.349429	0.282883	0.720376	0	0	0	0
	Ac	BAF86762	795	AZC_0764	0.843183	0.33046	0.121283	0.121283	0.176151	0.102007	0.0572884	0.0572884	0.0479365	0.0479365	0.481804	0.544637	1.50311	0	0	0.363849	0.353357	0.175095	0	0.171865	0	0	0	0	0.14381
	Ac	BAF86763	1455	AZC_0765	0.899535	0.0111861	0.876485	0.101492	0.796342	0.0879405	0.494993	0.128235	0.71771	0.0771566	0.921389	0.892756	0.884461	1.02094	0.680762	0.927752	0.965358	0.669694	0.753974	0.281717	0.47827	0.72499	0.871372	0.653148	0.628611
	Ac	BAF86764	1167	AZC_0766	1.03576	0.14864	1.35212	0.0997996	1.08839	0.243177	0.945496	0.0895149	1.61285	0.29001	0.738498	1.18728	1.1815	1.48505	1.41461	1.15671	1.12336	1.49101	0.6508	0.936642	0.795068	1.10478	2.07406	1.68684	1.07765
	Ac	BAF86765	792	AZC_0767	0.967649	0.129571	1.9456	0.64308	1.16843	0.166381	0.925713	0.0552975	2.08545	0.263669	1.20907	0.76538	0.928493	2.18819	2.91816	0.730454	0.945855	1.49395	1.06549	0.86258	0.87864	1.03592	2.18293	2.48553	1.5879
	Ac	BAF86766	1407	AZC_0768	0	0	0	0	0.0986499	0.0409382	0.0876143	0.00475413	0.0160817	0.0160817	0	0	0	0	0	0	0.0665527	0.0494672	0.17993	0.0971093	0.0824311	0.0833026	0	0.048245	0
	Ac	BAF86767	897	AZC_0769	0.168263	0.0309445	0.230024	0.121711	0.117885	0.0188862	0.180984	0.0407196	0.374802	0.134075	0.106754	0.193082	0.204952	0.414011	0.276061	0	0.104392	0.155185	0.094077	0.152322	0.129298	0.261331	0.642468	0.227026	0.254913
	Ac	BAF86768	828	AZC_0770	0.297935	0.0824171	0.509753	0.190543	0.655669	0.180114	0.705534	0.14229	0.826389	0.235453	0.462602	0.209172	0.222031	0.149504	0.797511	0.582246	0.904731	0.756525	0.30575	0.990092	0.560292	0.566216	0.835208	1.22972	0.414234
	Ac	BAF86769	1587	AZC_0771	0.53667	0.00772713	0.54646	0.236257	0.518953	0.0670976	0.175634	0.0447746	0.778111	0.190491	0.543055	0.545667	0.52129	0.624016	0.104023	0.911341	0.649046	0.482422	0.425392	0.086095	0.219245	0.221563	1.0894	0.812687	0.432244
	Ac	BAF86770	951	AZC_0772	0.0671284	0.0671284	0.357011	0.0976757	0.0867953	0.00736131	0	0	0.287095	0.111712	0.201385	0	0	0.390502	0.173591	0.50694	0.0984645	0.0731864	0.0887351	0	0	0	0.121197	0.499648	0.240439
	Ac	BAF86771	1212	AZC_0773	0	0	0.136301	0.0521153	0.219388	0.0431359	0.101373	0.0555399	0.206857	0.070272	0	0	0	0.102136	0.0681042	0.238663	0.231781	0.28713	0.139253	0.112733	0.191387	0	0.190196	0.336043	0.0943306
	Ac	BAF86772	891	AZC_0774	0.032397	0.032397	0.216142	0.111335	0.0260383	0.0260383	0.225592	0.0361309	0.0939096	0.0474223	0	0.0971911	0	0.277866	0.37056	0	0	0.0781148	0	0.153348	0.260338	0.26309	0.129359	0.15237	0
	Ac	BAF86773	945	AZC_0775	0.0986244	0.0561756	0.106791	0.0128227	0.103417	0.0641732	0.302239	0.0371326	0.129199	0.070788	0.101332	0	0.194541	0.130994	0.0873464	0.102032	0	0.220953	0.0892985	0.28917	0.245461	0.372085	0.243934	0.143663	0
	Ac	BAF86774	1515	AZC_0776	0.242886	0.0934779	0.56924	0.160142	0.626137	0.102009	0.771737	0.179821	0.416655	0.0573496	0.189621	0.11432	0.424717	0.326836	0.871734	0.509148	0.494467	0.826934	0.557011	1.08224	0.459329	0.773642	0.304314	0.492864	0.452787
	Ac	BAF86775	1632	AZC_0777	0.471162	0.116873	0.657673	0.0909733	0.791387	0.181296	0.659978	0.193844	0.61179	0.20985	0.704108	0.371435	0.337944	0.834364	0.606929	0.531727	1.14755	0.554414	0.672201	0.334884	0.639598	1.00545	0.918115	0.707091	0.210163
	Ac	BAF86776	306	AZC_0778	0.792017	0.084427	3.31264	0.583068	3.49059	0.246436	2.13927	0.326959	2.91331	0.788757	0.625873	0.848993	0.901184	4.44994	2.96721	2.52078	3.97816	3.18433	3.3093	2.23256	2.65315	1.53211	2.25998	1.99649	4.48348
	Ac	BAF86777	477	AZC_0779	0.191668	0.00556858	1.82668	0.905703	1.40762	0.284713	1.03374	0.0560928	1.50321	0.23168	0.200752	0.181546	0.192706	3.63323	1.03827	0.808553	1.9631	1.02139	1.23839	1.14577	0.972583	0.982866	1.93306	1.13846	1.4381
	Ac	BAF86778	600	AZC_0780	0.147286	0.0833808	1.04735	0.23305	1.08039	0.254167	0.887618	0.171339	1.40484	0.418615	0	0.288658	0.153201	0.825262	1.51328	0.803499	1.56066	0.696003	0.984516	0.910885	0.579903	1.17207	0.576294	1.92329	1.71493
	Ac	BAF86779	1095	AZC_0781	0.894594	0.234178	0.397999	0.0483598	0.46129	0.107741	0.941473	0.150752	1.17388	0.138705	0.787057	0.55359	1.34313	0.452198	0.301525	0.440274	0.513094	0.254248	0.616527	1.12301	1.05918	0.642229	0.947332	1.42581	1.14851
	Ac	BAF86780	1008	AZC_0782	1.85778	0.289291	0.709864	0.136295	0.629022	0.0786979	0.573122	0.062923	0.436571	0.155468	2.37497	1.37456	1.82383	0.982454	0.573211	0.573928	0.650276	0.483335	0.753456	0.677742	0.46024	0.581383	0.228688	0.740762	0.340264
	Ac	BAF86781	828	AZC_0783	0.0755553	0.0378013	0.072046	0.0363465	0.101917	0.101917	0.10219	0.0515418	0.183036	0.120343	0.115651	0	0.111015	0	0.0996888	0.116449	0	0	0.30575	0.165015	0	0.141554	0.139201	0.409908	0
	Ac	BAF86782	804	AZC_0784	0.222037	0.111167	0.0399751	0.0399751	0	0	0	0	0.123328	0.0194527	0	0.323124	0.342988	0	0	0.119925	0	0	0	0	0	0	0.143357	0.0844288	0.1422
	Ac	BAF86783	1050	AZC_0785	0.149561	0.080005	0.148519	0.0443016	0.066286	0.066286	0.0433755	0.0433755	0.0215494	0.0215494	0.273596	0	0.175087	0.117895	0.235835	0.0918285	0	0.198858	0	0.130126	0	0	0	0.0646483	0
	Ac	BAF86784	831	AZC_0786	0.452639	0.243642	0.408391	0.245703	0.264137	0.0394853	0.258448	0.142881	0.376222	0.159276	0.921864	0.104209	0.331844	0.893785	0.0993289	0.232058	0.338049	0.251265	0.203098	0.493259	0	0.282086	0.277398	0.163371	0.687898
	Ac	BAF86785	1257	AZC_0787	0.123914	0.0649075	0.273679	0.0608758	0.19161	0.0959988	0.0307559	0.0307559	0.272157	0.104816	0.152361	0	0.219381	0.39392	0.196998	0.230119	0.297978	0.276851	0	0	0.0922677	0	0.0916935	0.270011	0.454768
	Ac	BAF86786	1440	AZC_0788	0.208939	0.107997	0.340859	0.00303383	0.342645	0.0637714	0.198344	0.0243683	0.20679	0.0569078	0.265996	0.360822	0	0.343859	0.343926	0.334791	0.455193	0.338335	0.234409	0.189768	0.161084	0.244181	0.320163	0.141418	0.15879
	Ac	BAF86787	354	AZC_0789	0.344819	0.0875731	0.194286	0.102801	0.429782	0.178491	0.23902	0.120555	0.496286	0.152274	0.270505	0.244625	0.519326	0.349687	0.23317	0	0.264519	0.786444	0.238382	0.385968	0	0.331093	0.651179	0.191754	0.645925
	Ac	BAF86788	1386	AZC_0790	0.0451369	0.0225826	0.0496228	0.0262566	0.151256	0.0769076	0.0936137	0.0571319	0.0715412	0.0112842	0.0690899	0	0.0663209	0.089314	0.0595544	0	0.202683	0.251083	0	0.197161	0.08368	0	0.0831593	0.048976	0.0824882
	Ac	BAF86789	1038	AZC_0791	0.147116	0.0593304	0.318051	0.159026	0.388106	0.0722997	0.0815156	0.0411143	0.329578	0.12693	0.092253	0.0834271	0.265667	0.47703	0.477123	0	0.451058	0.469366	0.243893	0.131631	0	0.112916	0.111039	0.326979	0.550716
	Ac	BAF86790	1224	AZC_0792	0.217643	0.105493	0.258487	0.138109	0.128326	0.0275778	0.164218	0.0263012	0.0868467	0.0481674	0.0782342	0.424497	0.150197	0.303405	0.472056	0	0.076503	0.170589	0.137887	0.111628	0.189511	0.191514	0.0941656	0.166374	0
	Ac	BAF86791	1230	AZC_0793	0.17357	0.0256761	0.410246	0.0684342	0.224517	0.116612	0.126721	0.0841014	0.470848	0.0494889	0.155705	0.140809	0.224197	0.301925	0.536861	0.391951	0.15226	0.452685	0.0686074	0	0.0942931	0.28587	0.468531	0.386313	0.557701
	Ac	BAF86792	2058	AZC_0794	0.529745	0.0863821	0.673158	0.0471416	0.817114	0.0847464	0.488834	0.121691	1.05821	0.0297567	0.37224	0.547019	0.669977	0.601503	0.762053	0.655918	0.773506	0.980762	0.697075	0.730301	0.394491	0.341711	1.00809	1.05548	1.11107
	Ac	BAF86793	111	AZC_0795	0.287563	0.287563	0.371739	0.371739	0.815815	0.487845	0	0	0.547175	0.299068	0.86269	0	0	1.11522	0	0	1.6872	0	0.760244	0	0	0	0	0.611538	1.02999
	Ac	BAF86794	777	AZC_0796	0.0410805	0.0410805	0.118139	0.0718918	0.244697	0.0963625	0.0497557	0.0497557	0.215376	0.10876	0.123241	0	0	0	0.106232	0.248185	0.120514	0.179151	0.434425	0	0.149267	0	0.296676	0.34945	0
	Ac	BAF86795	924	AZC_0797	0.259522	0.143996	0.352424	0.073013	0.312877	0.0778644	0.17481	0.109535	0.229416	0.127563	0	0.28116	0.497407	0.401913	0.446658	0.208701	0.304025	0.45195	0.182656	0.147871	0.37656	0	0	0.440784	0.247465
	Ac	BAF86796	519	AZC_0798	0.932985	0.132759	0.751043	0.286345	0.41104	0.135736	0.53863	0.295488	0.586922	0.0732603	0.92253	1.16798	0.708445	0.95406	1.11329	0.18578	0.180423	0.402314	0.650382	0.263262	0.223469	1.12916	0.666236	0.653957	0.440573
	Ac	BAF86797	1167	AZC_0799	0.107215	0.053641	0.467737	0.0860843	0.216758	0.103539	0.0997337	0.0573801	0.2549	0.0402055	0.164111	0	0.157533	0.636448	0.353652	0.41311	0.160479	0.417483	0.0723111	0	0.198767	0.100434	0.296295	0.174501	0.293904
	Ac	BAF86798	882	AZC_0800	0.386814	0.136495	0.920338	0.366687	0.661826	0.185833	0.727978	0.13779	0.544555	0.0568297	0.651419	0.196366	0.312656	0.842104	1.59095	0.327959	0.318502	0.710207	0.95677	0.464737	0.788983	0.930213	0.653394	0.461774	0.518497
	Ac	BAF86799	1020	AZC_0801	0.122181	0.0834129	0.458631	0.195806	0.476702	0.175565	0.127205	0.0776321	0.320215	0.104571	0.281643	0.0848993	0	0.849534	0.242772	0.283588	0.826233	0.272942	0.33093	0.267907	0.113706	0	0.112999	0.399299	0.448348
	Ac	BAF86800	771	AZC_0802	1.14275	0.0922743	2.04691	0.335638	2.6432	0.45969	3.25682	0.232527	3.49595	0.710065	0.993604	1.12318	1.31145	2.24779	1.39176	2.50117	3.52212	2.43736	1.97013	3.72151	3.00857	3.04038	4.18579	4.22604	2.07601
	Ac	BAF86801	741	AZC_0803	4.52549	0.192674	7.44077	1.64596	7.95126	0.313774	15.0901	3.07236	13.3341	0.562859	4.9107	4.32402	4.34174	10.5246	4.9013	6.89643	8.21401	7.32635	8.31344	20.2829	15.3389	9.6486	13.5324	12.2753	14.1947
	Ac	BAF86802	1395	AZC_0804	1.12234	0.18875	1.01281	0.0883874	1.19225	0.209558	1.57958	0.236534	1.46613	0.223765	1.30424	0.744923	1.31786	0.887378	1.1834	0.967655	1.61101	0.997854	0.967881	1.56711	1.99536	1.17627	1.0741	1.84908	1.47521
	Ac	BAF86803	615	AZC_0805	0.389111	0.12132	0.969514	0.175511	0.788612	0.226598	1.22505	0.298115	1.18661	0.328007	0.155705	0.563235	0.448394	1.2077	1.07372	0.627121	1.06582	0.339514	0.960504	1.77734	0.754345	1.14348	0.562238	1.3245	1.6731
	Ac	BAF86804	1098	AZC_0806	0.0581412	0.0581412	0.488821	0.0574642	0.837034	0.141271	0.508627	0.245261	1.11753	0.280413	0.174424	0	0	0.563703	0.375876	0.526885	1.10867	0.633883	0.768553	0.995503	0.316887	0.213491	0.944744	0.741866	1.66599
	Ac	BAF86805	1410	AZC_0807	0.0635823	0.0355249	0.247365	0.118404	0.472105	0.0674301	0.349422	0.0504872	0.46329	0.151294	0.0679139	0.122833	0	0.0877938	0.175622	0.47868	0.464878	0.592343	0.359094	0.387611	0.411278	0.249376	0.163488	0.577709	0.648673
	Ac	BAF86806	978	AZC_0808	0.0652751	0.0652751	0.168913	0.0645846	0.307977	0.1389	0.252093	0.0136791	0.811092	0.127934	0.195825	0	0	0.126574	0.0843991	0.295767	0.0957461	0.569328	0.258856	0.279413	0.237179	0.239687	0.942812	0.555262	0.935204
	Ac	BAF86807	981	AZC_0809	0.0963092	0.0563721	0.38344	0.0730013	0.526615	0.0957725	0.257506	0.130037	0.411589	0.034784	0.195227	0	0.0937011	0.504747	0.252423	0.39315	0.668173	0.567587	0.344086	0.417837	0.35468	0	0.469964	0.415173	0.349629
	Ac	BAF86808	918	AZC_0810	0.0695415	0.0695415	0.384839	0.0748145	0.233735	0.0709097	0.218512	0.080487	0.257878	0.0661877	0.208624	0	0	0.269693	0.359662	0.525163	0.306012	0.303269	0.0919249	0.148837	0.379021	0.127676	0.376663	0.147888	0.249082
	Ac	BAF86809	945	AZC_0811	0.0324236	0.0324236	0.21834	0.115529	0.426941	0.151878	0.549863	0.222355	0.337741	0.211059	0	0	0.0972707	0.392982	0.262039	0	0.198179	0.368256	0.714388	0.28917	0.368192	0.992227	0	0.287326	0.725896
	Ac	BAF86810	1587	AZC_0812	0.477449	0.0630634	1.93671	0.110701	2.4651	0.0373463	1.90902	0.259766	2.17379	0.246922	0.362036	0.4911	0.579211	2.02805	1.71638	2.06571	2.53718	2.41211	2.446	1.46361	1.90012	2.36334	1.8883	1.96756	2.66551
	Ac	BAF86811	930	AZC_0813	0.258691	0.0569351	0.285989	0.189821	0.312842	0.0558275	0.222655	0.113715	0.23022	0.0866138	0.205933	0.372462	0.197679	0.665534	0.0887552	0.103677	0.201376	0.374195	0.362955	0.293834	0.374131	0	0.371802	0.0729901	0.245868
	Ac	BAF86812	435	AZC_0814	0.217194	0.127129	0.073885	0.073885	0.390836	0.123421	0	0	0.139624	0.076314	0.44027	0	0.211312	0	0	0.221655	0.430527	0.160001	0.58198	0	0	0	0	0.156048	0.262824
	Ac	BAF86813	1146	AZC_0815	0.914269	0.232897	0.0840238	0.0432806	0.0474811	0.0245007	0.169031	0.121534	0.225775	0.0894536	1.08627	0.453389	1.20315	0.108019	0.144053	0	0.08171	0.0607332	0	0	0.404819	0.102275	0.100575	0.177698	0.399053
	Ac	BAF86814	849	AZC_0816	0.925309	0.166205	1.15095	0.187155	1.22662	0.290255	0.624885	0.275792	2.41542	0.297035	0.902319	1.22399	0.649617	1.31225	0.777784	1.36283	0.882353	1.80354	0.993959	0.643735	1.09287	0.138053	2.57941	1.83894	2.82792
	Ac	BAF86815	663	AZC_0817	0.133291	0.0754577	0.387619	0.170715	0.429877	0.215684	0.440559	0.0888505	0.435158	0.133623	0	0.261229	0.138644	0.186711	0.248996	0.727149	0.847418	0.314933	0.127281	0.618248	0.349866	0.353565	0.173844	0.614305	0.517324
	Ac	BAF86816	801	AZC_0818	0.188429	0.0346532	0.377967	0.0453836	0.38093	0.109192	0.260044	0.133053	0.352042	0.0427112	0.119549	0.216223	0.229515	0.46363	0.309147	0.361123	0.584517	0.347567	0.210704	0.341155	0	0.438977	0.431681	0.33898	0.285465
	Ac	BAF86817	1131	AZC_0819	0.189895	0.0321686	0.429767	0.196603	0.250159	0.0861411	0.183446	0.0412766	0.161653	0.0310505	0.254002	0.153134	0.162548	0.766158	0.43789	0.0852519	0.0827937	0.369232	0.298451	0.241614	0.205094	0.103631	0.203817	0.180055	0.101086
	Ac	BAF86818	1266	AZC_0820	0	0	0.0833673	0.0445582	0.0690926	0.0385612	0.066835	0.0337098	0.138772	0.0425789	0	0	0	0.0977798	0	0.152322	0.073965	0	0.133313	0.107925	0	0.0925804	0.182083	0.0536183	0.180614
	Ac	BAF86819	2208	AZC_0821	0.861996	0.131982	3.58371	0.830996	1.87131	0.663125	2.37725	0.570813	0.655674	0.0376136	1.08422	0.627517	0.874247	5.04576	2.16823	3.53714	0.933004	3.15219	1.52875	1.42326	2.31121	3.3973	0.730807	0.614862	0.621351
	Ac	BAF86820	1143	AZC_0822	0.641018	0.057851	0.674292	0.0672474	0.615971	0.149369	0.48915	0.268344	0.23289	0.0320292	0.754005	0.606105	0.562944	0.54151	0.722155	0.759212	0.491547	0.91339	0.442977	0.239077	0.202941	1.02543	0.201678	0.296941	0.20005
	Ac	BAF86821	807	AZC_0823	0.264549	0.0391345	0.2388	0.0616163	0.486488	0.106972	0.258111	0.132064	0.198516	0.0442351	0.23732	0.214615	0.341713	0.153394	0.204566	0.358438	0.696206	0.344983	0.418276	0.338619	0	0.435713	0.285647	0.16823	0.141671
	Ac	BAF86822	903	AZC_0824	20.6342	0.899559	35.0382	5.84322	37.903	4.35409	53.7995	11.69	45.827	1.38111	22.3755	19.3717	20.1554	42.771	23.5835	38.7602	42.7238	29.2121	41.773	69.7538	60.6233	31.0215	43.1423	46.6069	47.7319
	Ac	BAF86823	294	AZC_0825	4.44308	0.316048	5.78896	1.08344	6.43927	0.980014	9.88128	2.06635	10.2627	0.55322	3.90852	4.41823	5.00249	7.15788	3.64983	6.55918	7.64406	4.49798	7.17577	13.0126	10.6513	5.97994	11.3691	9.69725	9.72182
	Ac	BAF86824	1170	AZC_0826	1.72366	0.165564	8.86555	1.82352	8.08747	1.05383	14.1494	2.38394	9.69932	0.333154	1.80059	1.40628	1.96412	10.5803	5.22063	10.7957	8.00339	6.30567	9.95335	18.4513	13.7789	10.218	9.45713	9.28284	10.358
	Ac	BAF86825	543	AZC_0827	0.943464	0.20815	6.5722	1.34284	5.86116	0.695019	9.54196	1.84901	5.8648	0.384286	0.529053	1.11636	1.18498	9.11891	4.56035	6.03734	6.7255	4.48621	6.37177	12.3297	10.2524	6.04381	6.58015	5.75049	5.26375
	Ac	BAF86826	1155	AZC_0828	0.491319	0.204557	1.08844	0.316714	1.24193	0.125545	1.93796	0.285283	1.3514	0.084397	0.0829079	0.674784	0.716266	1.17895	0.500257	1.58613	1.45932	1.02442	1.24206	2.48423	1.80749	1.52217	1.39708	1.46928	1.18783
	Ac	BAF86827	174	AZC_0829	0.532787	0.318222	0	0	0.179386	0.179386	0.261749	0.261749	0.569862	0.0898848	1.10067	0.497686	0	0	0	0	0.538159	0	0	0.785246	0	0	0.662407	0.390119	0.657061
	Ac	BAF86828	543	AZC_0830	0.39317	0.0581612	0.397052	0.111701	0.66553	0.103261	0.634474	0.31812	0.420043	0.119678	0.352702	0.318959	0.50785	0.227973	0.608047	0.355138	0.862244	0.512709	0.621636	1.25813	0.213592	0.431701	0.424526	0.625053	0.21055
	Ac	BAF86829	906	AZC_0831	0.235642	0.0348582	0.815188	0.0937602	0.739505	0.276793	0.609268	0.2232	0.512356	0.0722213	0.211388	0.191164	0.304373	0.956429	0.637744	0.85139	1.03355	0.99868	0.186285	1.05566	0.384041	0.388102	0.381651	0.524465	0.630953
	Ac	BAF86830	510	AZC_0832	0.239345	0.060786	0	0	0.0454904	0.0454904	0	0	0	0	0.187762	0.169799	0.360474	0	0	0	0	0.136471	0	0	0	0	0	0	0
	Ac	BAF86831	213	AZC_0833	0.293708	0.146946	0	0	0	0	0.181503	0.181503	0.359292	0.17965	0.449571	0	0.431553	0	0	0	0	0	0	0	0.544509	0	0.541121	0	0.536754
	Ac	BAF86832	1422	AZC_0834	0.0621461	0.0351818	0.141937	0.0170428	0.0756591	0.0531007	0.114165	0.025686	0.0858601	0.0470427	0	0.121796	0.0646419	0.174106	0.116093	0.135612	0	0.0489454	0.178032	0.0960849	0.0815615	0.164848	0.162108	0.0954722	0
	Ac	BAF86833	1029	AZC_0835	0.088849	0.00258135	0.129307	0.0312688	0.166427	0.106226	0.207923	0.115325	0.059326	0.0325047	0.0930599	0.0841568	0.0893302	0.120301	0.0802161	0.187405	0.364003	0.135278	0	0.398346	0.225424	0	0.11201	0.0659677	0
	Ac	BAF86834	657	AZC_0836	0.232429	0.0937366	0.0837568	0.0837568	0.0353122	0.0353122	0.177153	0.101922	0.0344398	0.0344398	0.145751	0.131807	0.41973	0	0.25127	0	0	0.105937	0	0	0.353061	0.178397	0	0.103319	0
	Ac	BAF86835	663	AZC_0837	0.0435381	0.0435381	0.408138	0.2758	0.33385	0.0901018	0.460093	0.302517	0.401965	0.114795	0	0.130614	0	0.933554	0	0.290859	0.282473	0.209956	0.509123	1.03041	0.349866	0	0.521533	0.511921	0.172441
	Ac	BAF86836	612	AZC_0838	0	0	0.164897	0.0197997	0.21573	0.108342	0.137589	0.0694807	0.198485	0.108486	0	0	0	0.20227	0.134873	0.157549	0.306012	0.341178	0	0.223256	0.189511	0	0	0.221833	0.373623
	Ac	BAF86837	756	AZC_0839	0.0422216	0.0422216	0.0545808	0.0545808	0.0784951	0.0394062	0.111922	0.0564506	0.202458	0.101232	0.126665	0	0	0.163742	0	0	0.123862	0	0.111623	0.180731	0	0.155035	0.304917	0	0.302457
	Ac	BAF86838	1944	AZC_0840	0.0315229	0.0315229	0.0636776	0.0636776	0.067915	0.0341076	0.0634122	0.00344088	0.102172	0.0379819	0	0	0.0945687	0.191033	0	0	0.0963371	0.107408	0	0.0702843	0.0596608	0.0602916	0.177868	0.0698362	0.058811
	Ac	BAF86839	999	AZC_0841	0.123964	0.0809154	0.192904	0.0497742	0.0857123	0.0547082	0.0386989	0.0386989	0.1982	0.072806	0.0958545	0	0.276038	0.123913	0.16525	0.289549	0.187467	0.06967	0	0	0.116097	0	0.115374	0.135897	0.343329
	Ac	BAF86840	258	AZC_0842	0.111883	0.111883	0.106644	0.106644	0	0	0	0	0.296625	0.148316	0	0.335648	0	0	0.319932	0	0	0	0	0	0	0	0.446739	0	0.443134
	Ac	BAF86841	1068	AZC_0843	0.0856045	0.00248709	0.171763	0.0880595	0.152846	0.0788701	0.152389	0.0958246	0.198774	0.0912896	0.0896616	0.0810836	0.0860682	0.347723	0.0772868	0.0902808	0.263033	0.195506	0	0.127933	0	0.329233	0.10792	0.381353	0.107049
	Ac	BAF86842	420	AZC_0844	0	0	0	0	0.337821	0.0869877	0.186043	0.186043	0.344571	0.173273	0	0	0	0	0	0	0.445903	0.165715	0.401843	0	0	0.558128	0.548851	0.484863	0
	Ac	BAF86843	633	AZC_0845	0	0	0	0	0.04931	0.04931	0	0	0	0	0	0	0	0	0	0	0.14793	0	0	0	0	0	0	0	0
	Ac	BAF86844	1452	AZC_0846	0.253964	0.0435417	0.382312	0.0412612	0.303609	0.0328557	0.446098	0.0976859	1.02926	0.119998	0.329747	0.17892	0.253225	0.341017	0.341084	0.464834	0.322451	0.23967	0.348707	0.376399	0.639011	0.322884	1.19069	0.794747	1.10234
	Ac	BAF86845	303	AZC_0847	0	0	0	0	0	0	0	0	0.0746763	0.0746763	0	0	0	0	0	0	0	0	0	0	0	0	0	0.224029	0
	Ac	BAF86846	363	AZC_0848	0	0	0	0	0.0774904	0.0774904	0	0	0	0	0	0	0	0	0	0	0	0	0.232471	0	0	0	0	0	0
	Ac	BAF86847	1104	AZC_0849	0.0539004	0.0269861	0.0498444	0.0498444	0.0492874	0.0254327	0.0762721	0.0385165	0.0898153	0.0141666	0	0.0784396	0.0832616	0	0.149533	0	0.0848186	0.0630438	0	0.123762	0.105055	0	0.104401	0.0614862	0.103559
	Ac	BAF86848	1092	AZC_0850	0.0280588	0.0280588	0.142807	0.0425977	0.132755	0.0623709	0.183694	0.0676621	0.257945	0.0300928	0	0	0.0841765	0.11336	0.226765	0.0882966	0.257252	0.0637365	0.0772776	0.125122	0.318628	0.107332	0.211097	0.248647	0.31409
	Ac	BAF86849	1986	AZC_0851	0.111218	0.0702169	0.300292	0.026729	0.286595	0.103039	0.244818	0.0250955	0.268671	0.0694387	0.241084	0	0.0925688	0.311655	0.249373	0.339849	0.424349	0.350455	0.084982	0.206394	0.291995	0.236066	0.232142	0.170898	0.402971
	Ac	BAF86850	798	AZC_0852	0.0783957	0.0392225	0.0919838	0.0470455	0.0391143	0.0391143	0	0	0.0477563	0.0477563	0.119998	0	0.115189	0.155124	0	0.120827	0.117343	0	0	0	0	0	0	0	0.143269
	Ac	BAF86851	1053	AZC_0853	0	0	0	0	0	0	0	0	0.0214881	0.0214881	0	0	0	0	0	0	0	0	0	0	0	0	0	0.0644642	0
	Ac	BAF86852	327	AZC_0854	0.0976133	0.0976133	0	0	0	0	0	0	0.116543	0.116543	0.29284	0	0	0	0	0	0	0	0	0	0	0	0	0	0.349629
	Ac	BAF86853	873	AZC_0855	0.0350977	0.0350977	0	0	0.035754	0.035754	0.0890368	0.0445202	0	0	0	0	0.105293	0	0	0	0.107262	0	0	0	0.132853	0.134257	0	0	0
	Ac	BAF86854	954	AZC_0856	0.0334586	0.0334586	0	0	0.0243188	0.0243188	0.0477403	0.0477403	0	0	0.100376	0	0	0	0	0	0	0.0729563	0	0.143221	0	0	0	0	0
	Ac	BAF86855	906	AZC_0857	0.067092	0.0336727	0	0	0	0	0.0426713	0.0426713	0.0424057	0.0424057	0.105694	0.095582	0	0	0	0	0	0	0	0	0.128014	0	0.127217	0	0
	Ac	BAF86856	231	AZC_0858	0.12496	0.12496	0	0	0	0	0.16913	0.16913	0	0	0	0.37488	0	0	0	0	0	0	0	0	0	0.507389	0	0	0
	Ac	BAF86857	426	AZC_0859	0.06776	0.06776	0	0	0.267032	0.0868753	0.181503	0.181503	0	0	0	0.20328	0	0	0	0	0.439623	0.163381	0.198092	0	0.544509	0	0	0	0
	Ac	BAF86858	381	AZC_0860	1.29756	0.43875	0.349231	0.0844504	1.19692	0.107892	1.78829	0.765761	1.55675	0.218261	1.50801	0.454579	1.9301	0.324906	0.216647	0.506141	0.983094	1.27875	1.32893	3.22754	1.52205	0.615259	1.21007	1.95981	1.50038
	Ac	BAF86859	546	AZC_0861	3.40738	0.148873	4.79708	0.808103	4.21716	0.477879	6.73913	1.53821	6.03285	1.02518	3.68302	3.17206	3.36706	6.34817	3.62823	4.41483	5.14504	3.95167	3.55477	9.75948	5.7353	4.72262	8.02167	5.47024	4.60665
	Ac	BAF86860	303	AZC_0862	0.301735	0.00876637	0.439132	0.10619	0.169403	0.0858651	0.384123	0.220999	0.378345	0.21785	0.316035	0.2858	0.303369	0.408545	0.272417	0.636435	0	0.229704	0.278505	0	0.765548	0.386821	0.380392	0	0.754645
	Ac	BAF86861	768	AZC_0863	0.285291	0.16908	0.597283	0.19215	0.492727	0.0870073	0.380859	0.11699	0.894464	0.229867	0.623429	0.112757	0.119689	0.322368	0.967293	0.502187	0.36578	0.453127	0.659274	0.533722	0.151016	0.457839	1.05054	0.441932	1.19092
	Ac	BAF86862	1071	AZC_0864	0.261797	0.105734	0.676761	0.0310723	0.678669	0.0333635	0.497647	0.158746	0.81763	0.233324	0.447052	0.0808565	0.257481	0.693497	0.616563	0.720223	0.612024	0.714849	0.709135	0.5103	0.216584	0.766057	0.538089	0.633807	1.28099
	Ac	BAF86863	1386	AZC_0865	0.0893509	0.0583222	0.138948	0.0715722	0.143249	0.0790491	0.295309	0.0737464	0.258445	0.0389554	0.0690899	0	0.198963	0.178628	0.238217	0	0.0675611	0.3013	0.0608854	0.295742	0.16736	0.422824	0.249478	0.195904	0.329953
	Ac	BAF86864	642	AZC_0866	4.52802	0.750613	8.27393	0.785731	7.80902	1.27914	5.13685	1.37389	7.32802	0.373499	5.96627	4.18149	3.43629	9.83372	7.32853	7.65953	5.25082	9.10658	9.06964	3.40518	4.15506	7.8503	7.18123	8.03573	6.76712
	Ac	BAF86865	390	AZC_0867	0.393565	0.214135	1.05848	0.220082	0.864983	0.222001	0.215909	0.109031	0.681751	0.193126	0.736605	0.444089	0	0.952225	1.48153	0.741692	0.480204	1.24924	0.865509	0.35034	0.297386	0	0.295535	0.870266	0.879451
	Ac	BAF86866	747	AZC_0868	0.0386423	0.0386423	0.153524	0.096472	0.318299	0.105888	0.225994	0.0699132	0.19332	0.0396485	0	0.115927	0	0	0.331495	0.129076	0.376063	0.465865	0.112968	0.365817	0.155262	0.156903	0.154296	0.272613	0.15305
	Ac	BAF86867	345	AZC_0869	0.25615	0.14501	0.279105	0.143767	1.22484	0.326329	1.27611	0.37623	1.34459	0.381447	0	0.502013	0.266437	0.358809	0.478506	0	1.3571	0.60522	1.7122	0.792074	2.01705	1.01919	0.668167	1.37729	1.98832
	Ac	BAF86868	225	AZC_0870	1.0942	0.615035	1.14218	0.503039	1.5075	0.557409	2.15911	0.4728	2.13603	0.47597	2.12797	1.15463	0	0.550174	0.73371	2.14266	0.416176	1.85601	2.25032	1.82177	3.09281	1.56276	3.07357	1.81015	1.52438
	Ac	BAF86869	309	AZC_0871	1.19339	0.204604	1.94464	0.363522	1.50305	0.500341	0.796563	0.219982	1.70081	0.114701	1.54949	0.840751	1.18991	1.60245	2.67127	1.56019	1.21216	2.47768	0.819292	0.884354	1.12602	0.37931	1.86503	1.75743	1.47998
	Ac	BAF86870	282	AZC_0872	4.82568	1.34973	4.55419	0.819456	6.57463	1.96796	5.2723	1.53431	5.96573	0.26708	7.13096	2.45666	4.8894	6.14556	4.09785	3.41915	3.32056	10.1192	6.28415	3.39159	4.11278	8.31254	5.72207	6.49922	5.67589
	Ac	BAF86871	240	AZC_0873	29.336	3.06584	30.7942	5.08193	42.0844	3.22763	66.0401	11.3897	58.2654	7.65782	34.3135	29.9482	23.7462	35.5894	20.6356	36.1575	43.6985	46.6902	35.8645	88.8113	54.1242	55.1849	46.1035	56.2845	72.4081
	Ac	BAF86872	849	AZC_0874	0	0	0.0810096	0.0428641	0.097223	0.00824571	0.336414	0.0413313	0.143443	0.00823842	0	0	0	0.145806	0.097223	0	0.110294	0.0819792	0.0993959	0.321867	0.273217	0.414158	0.135758	0.159908	0.134663
	Ac	BAF86873	249	AZC_0875	0	0	0	0	0.0931731	0.0931731	0.155262	0.155262	0.15305	0.15305	0	0	0	0	0	0	0	0.279519	0	0	0.465785	0	0	0	0.459151
	Ac	BAF86874	402	AZC_0876	2.25025	0.383424	3.32027	1.70333	1.89341	0.120524	6.55139	1.65623	6.78094	1.03391	1.90564	3.01583	1.82927	6.4666	0.615988	2.87821	2.09641	1.90449	1.67935	9.51671	6.34719	3.79027	5.44755	6.07887	8.81639
	Ac	BAF86875	1668	AZC_0877	0.520233	0.199234	36.6622	10.4458	42.4552	8.7041	29.0502	4.41567	35.4584	2.53368	0.918548	0.311501	0.33065	56.5512	21.1799	32.2556	52.8267	25.1613	49.3776	28.0965	37.1304	21.9236	37.7286	30.3998	38.2466
	Ac	BAF86876	846	AZC_0878	0.247232	0.128982	0.395872	0.130256	0.42134	0.0735456	0.284255	0.135141	0.48498	0.110204	0	0.307083	0.434614	0.146323	0.585407	0.455886	0.553426	0.411349	0.299245	0.161504	0.137093	0.554169	0.272479	0.641898	0.540561
	Ac	BAF86877	801	AZC_0879	0	0	0.641515	0.11002	0.397587	0.198911	0.356063	0.0415882	0.531942	0.0505416	0	0	0	0.46363	0.618295	0.842621	0.584517	0.608242	0	0.341155	0.434384	0.292651	0.431681	0.593215	0.57093
	Ac	BAF86878	1194	AZC_0880	0.303726	0.0352917	0.215128	0.0334292	0.278404	0.0953053	0.244975	0.0752501	0.872558	0.116881	0.2406	0.362635	0.307942	0.207352	0.276524	0.161507	0.15685	0.466334	0.212028	0.343298	0.0971361	0.294489	0.675721	1.08018	0.861774
	Ac	BAF86879	420	AZC_0881	2.43388	0.771577	5.08965	0.453952	4.8164	0.402169	2.96546	0.56551	4.19888	1.19933	3.87594	1.2371	2.18859	5.89473	4.32365	5.05057	5.12789	5.30288	4.01843	1.9519	3.03758	3.90689	1.92098	4.687	5.98864
	Ac	BAF86880	543	AZC_0882	2.02425	0.373483	5.98974	0.417854	5.65345	0.494068	2.47305	0.967037	4.54087	0.489188	2.64527	2.07323	1.35427	5.24337	6.68851	6.03734	4.82857	6.53704	5.59472	0.754877	2.5631	4.10116	3.60847	4.7504	5.26375
	Ac	BAF86881	450	AZC_0883	20.9026	2.53281	16.0967	3.04673	10.2171	0.93377	8.41706	1.21735	10.8865	1.24063	25.3228	16.5497	20.8354	10.7284	21.2776	16.2843	10.6125	11.6001	8.43871	6.07257	9.02071	10.1579	8.45231	12.5202	11.6869
	Ac	BAF86882	699	AZC_0884	13.3512	2.07972	10.0087	0.883442	7.50427	0.881723	6.41314	0.241465	7.43403	0.755275	16.1653	9.29156	14.5969	8.32345	10.3916	11.3111	7.63585	8.96141	5.91555	6.05953	6.30509	6.87479	5.93607	8.35157	8.01445
	Ac	BAF86883	519	AZC_0885	99.3195	22.4529	66.3053	3.31029	49.9292	2.88064	48.6009	7.33196	35.9638	3.36048	138.011	60.2344	99.7137	72.0315	66.3201	60.5643	47.6318	55.6534	46.5023	42.1218	40.4479	63.2329	33.3118	42.638	31.9415
	Ac	BAF86884	378	AZC_0886	59.0243	10.1005	34.6955	0.58481	30.8289	2.81196	20.2502	4.2969	22.5027	2.3108	74.9856	40.3204	61.7669	35.6958	34.7202	33.6704	31.461	35.3525	25.6733	16.2658	15.6482	28.8366	20.4295	27.1164	19.9621
	Ac	BAF86885	4131	AZC_0887	11.7101	1.18202	10.4454	0.537258	8.56181	0.697871	6.13743	0.416819	9.39597	0.669354	12.587	9.37037	13.1729	10.3083	9.59098	11.4369	7.84298	9.95734	7.88512	5.98657	5.50283	6.92289	9.37471	10.5658	8.24738
	Ac	BAF86886	4182	AZC_0888	19.0341	1.71227	16.4668	0.60867	12.3888	0.577427	8.37747	0.196084	9.8402	0.370254	20.608	15.6132	20.8811	17.5235	15.415	16.4619	12.4047	13.3808	11.3808	8.42928	8.01491	8.68821	10.1423	10.2746	9.10364
	Ac	BAF86887	1182	AZC_0889	0.264216	0.120169	0.830383	0.265568	0.557614	0.115307	0.824418	0.239603	0.606847	0.291497	0.486084	0.0732634	0.233301	1.36147	0.558662	0.571015	0.475328	0.412185	0.785328	0.693567	0.490611	1.28908	0.487558	0.172286	1.1607
	Ac	BAF86888	531	AZC_0890	0.404465	0.0685172	0.276471	0.141402	0.0529737	0.0529737	0.3915	0.0890807	0.186735	0.0294538	0.541009	0.326167	0.346218	0.466249	0	0.363164	0	0	0.158921	0.514624	0.218419	0.441457	0.21706	0.127836	0.215308
	Ac	BAF86889	1413	AZC_0891	1.25989	0.251783	1.12675	0.250887	1.18705	0.134564	0.753527	0.0980486	0.711634	0.0196106	1.76201	1.04186	0.975805	0.700859	1.10991	1.56947	0.927782	1.3792	1.25416	0.773575	0.574567	0.912438	0.734132	0.672562	0.728208
	Ac	BAF86890	969	AZC_0892	0.599043	0.0473223	0.591855	0.119182	0.760282	0.0992153	1.57445	0.193028	1.20368	0.178765	0.691755	0.536206	0.569169	0.383248	0.596281	0.796036	0.676448	0.646442	0.957955	1.83305	1.19691	1.69339	1.5463	1.12084	0.94389
	Ac	BAF86891	537	AZC_0893	49.5234	2.40792	58.9766	4.25619	59.2577	8.98144	60.9569	0.253412	40.3757	4.1162	53.8531	49.1847	45.5325	66.3898	51.6466	58.8934	55.1027	76.4696	46.2008	61.0649	60.474	61.3317	41.2098	32.8659	47.0515
	Ac	BAF86892	1242	AZC_0894	0.218775	0.0847039	0.930882	0.216499	0.601748	0.177752	0.4226	0.0701953	0.508238	0.0699554	0.0771003	0.209172	0.370051	0.498346	1.12981	1.16449	0.376971	0.952661	0.475612	0.330031	0.560292	0.377478	0.371204	0.601198	0.552312
	Ac	BAF86893	468	AZC_0895	0.73552	0.367404	1.84266	0.140706	1.37409	0.342001	1.31702	0.0714644	1.55933	0.431034	1.43229	0.185037	0.589236	2.11606	1.76373	1.6482	0.800339	1.33847	1.98346	1.45975	1.23911	1.25221	0.738838	1.74053	2.19863
	Ac	BAF86894	1986	AZC_0896	0.139393	0.0563973	0.210115	0.0939523	0.173895	0.0199645	0.251751	0.0493533	0.214544	0.0203846	0.241084	0.130812	0.0462844	0.373986	0.207811	0.0485498	0.14145	0.210273	0.169964	0.34399	0.175197	0.236066	0.174107	0.239257	0.230269
	Ac	BAF86895	1737	AZC_0897	0.474159	0.084285	0.43038	0.10619	0.505813	0.0674415	0.53082	0.174957	1.08285	0.183879	0.606416	0.498545	0.317516	0.498863	0.570241	0.222038	0.48518	0.400693	0.631567	0.314641	0.400623	0.877195	0.862616	0.937903	1.44803
	Ac	BAF86896	399	AZC_0898	0.680998	0.263665	1.28781	0.336048	0.819763	0.118874	0.585454	0.339201	1.11123	0.477197	0.239997	0.651108	1.15189	1.55124	0.620619	1.69158	0.704058	0.697747	1.05748	0	0.581356	1.17501	1.44435	0.170127	1.71923
	Ac	BAF86897	1200	AZC_0899	1.9666	0.263715	3.47859	0.14517	2.98612	0.227844	3.23383	0.207483	2.66073	0.316385	2.47376	1.58762	1.83842	3.50736	3.71441	3.214	2.65312	3.42201	2.88323	3.1881	2.89951	3.61388	2.59332	2.14956	3.23931
	Ac	BAF86898	972	AZC_0900	0.500503	0.0820907	1.67072	0.113543	1.45799	0.140252	1.21304	0.242635	0.925143	0.0846502	0.394068	0.445459	0.661981	1.78297	1.44364	1.78555	1.34872	1.28889	1.73636	1.12455	1.6705	0.844082	0.948632	0.768198	1.0586
	Ac	BAF86899	138	AZC_0901	1.72122	0.731757	2.92514	0.35123	2.9326	0.109578	1.2732	0.883249	2.04113	0.238125	0.693903	3.13758	1.33219	3.58809	2.39253	2.79478	2.71419	3.0261	3.0575	2.97028	0	0.849325	1.67042	1.96756	2.48541
	Ac	BAF86900	891	AZC_0902	2.0553	0.274303	2.56393	0.294468	3.22904	0.543201	1.69729	0.156353	1.65854	0.26183	1.93452	1.65225	2.57915	3.05652	2.03808	2.59717	3.99361	3.51517	2.17834	1.68682	1.43186	1.97318	1.42295	1.37133	2.18135
	Ac	BAF86901	1233	AZC_0903	0.327437	0.117301	0.848209	0.144923	1.22063	0.078706	0.520412	0.0973658	1.04758	0.321164	0.543642	0.140466	0.298202	0.702777	1.13805	0.703795	1.06322	1.2983	1.30037	0.33244	0.658446	0.570349	0.934783	1.6516	0.556344
	Ac	BAF86902	351	AZC_0904	0.178233	0.0891724	1.50314	0.220563	1.15299	0.043082	0.905414	0.276562	1.65175	0.323763	0.272817	0	0.261883	1.4107	1.17582	1.9229	1.06712	1.18975	1.2021	0.389267	0.991286	1.33569	2.29861	1.35375	1.30289
	Ac	BAF86903	708	AZC_0905	0.0840481	0.0420801	0	0	0.15371	0.0793157	0.064328	0.064328	0.181663	0.111168	0	0.122313	0.129832	0	0	0	0.264519	0.196611	0	0.192984	0	0	0	0.383507	0.161481
	Ac	BAF86904	228	AZC_0906	0	0	0.28193	0.28193	0.622301	0.16024	0.171355	0.171355	0.633377	0.129901	0	0	0	0	0	0.845789	0.821401	0.305264	0.740238	0	0	0.514065	0.505521	0.893168	0.501441
	Ac	BAF86905	1008	AZC_0907	1.12915	0.216283	2.6259	0.156002	2.44617	0.322416	1.33342	0.638677	2.06123	0.258543	1.51998	0.77319	1.0943	2.33333	2.86605	2.67833	1.85793	2.96906	2.51152	0.406645	1.03554	2.55808	1.60082	2.0876	2.49527
	Ac	BAF86906	1698	AZC_0908	0.0187983	0.0187983	0.0324077	0.0324077	0.0136632	0.0136632	0.0728399	0.0400344	0.0226264	0.0226264	0.056395	0	0	0	0.097223	0	0	0.0409896	0	0.0804669	0	0.138053	0.0678791	0	0
	Ac	BAF86907	321	AZC_0909	0.0954525	0.0954525	0.257141	0.257141	0.319808	0.1621	0.120437	0.120437	0.0704888	0.0704888	0	0	0.286358	0	0.771424	0	0	0.433647	0.525776	0	0.36131	0	0	0.211467	0
	Ac	BAF86908	870	AZC_0910	0.105087	0.00305312	0.126483	0.0836554	0.290754	0.138886	0.0893438	0.0446737	0.191996	0.0600503	0.110067	0.0995371	0.105656	0.284573	0.0948762	0	0.215264	0.560002	0.0969967	0	0.133311	0.13472	0.132481	0.312095	0.131412
	Ac	BAF86909	1770	AZC_0911	3.24278	0.0991049	5.30012	0.202252	4.61276	0.297214	3.09278	0.0667101	3.19576	0.133875	3.08375	3.42475	3.21982	4.89562	5.50282	5.50193	4.02069	4.9546	4.86299	3.08775	3.21076	2.97983	2.93031	3.29816	3.35881
	Ac	BAF86910	939	AZC_0912	0.722051	0.162323	1.39222	0.16079	1.32139	0.236525	1.04161	0.247973	1.20155	0.215775	1.01979	0.461115	0.685245	1.7138	1.23066	1.2322	1.19667	1.77892	0.98856	1.01856	1.48218	0.624104	1.5957	1.15665	0.85229
	Ac	BAF86911	1701	AZC_0913	0.451589	0.0763383	0.830528	0.103734	0.624053	0.165143	0.481003	0.0806062	0.855094	0.211899	0.562955	0.305458	0.486353	0.946067	0.92199	0.623527	0.385349	0.941098	0.545713	0.48195	0.340919	0.620142	0.609835	0.678408	1.27704
	Ac	BAF86912	1398	AZC_0914	0.0228323	0.0228323	0.15422	0.0433862	0.0893082	0.0893082	0.0829617	0.0829617	0.0161852	0.0161852	0.0684969	0	0	0.0885474	0.236173	0.13794	0.267925	0	0	0	0.248885	0	0	0.0485556	0
	Ac	BAF86913	2553	AZC_0915	3.00913	0.11231	2.41312	0.35511	2.14524	0.339708	3.85324	0.463753	4.59204	0.442837	3.22571	2.84927	2.95241	3.00624	1.77823	2.45487	2.82423	1.82656	1.78492	4.44204	4.17948	2.9382	3.83744	5.3709	4.56777
	Ac	BAF86914	909	AZC_0916	2.13999	0.111404	4.97588	0.0393245	4.60848	0.173895	3.16878	0.228798	3.86955	0.103646	2.21225	2.2864	1.92134	5.03873	4.90351	4.98541	4.94467	4.51751	4.36325	3.60746	3.06219	2.83669	3.67712	4.03252	3.899
	Ac	BAF86915	930	AZC_0917	0.265791	0.0898729	1.21813	0.257939	1.05356	0.146771	0.545012	0.183608	1.2938	0.152924	0.308899	0.0931154	0.395358	1.33107	1.59759	0.725741	0.906191	1.3471	0.907388	0.881501	0.24942	0.504115	1.11541	1.16784	1.59814
	Ac	BAF86916	738	AZC_0918	0.450938	0.226033	2.71627	0.0706825	2.63365	0.205415	1.6627	0.233076	4.03766	0.918299	0.648771	0.704043	0	2.85151	2.6843	2.61301	2.66454	2.26342	2.97299	1.66625	1.25724	2.06462	5.4662	4.32303	2.32375
	Ac	BAF86917	1050	AZC_0919	0.289179	0.0766049	0.965521	0.137907	0.653509	0.2722	0.35221	0.0191116	0.688803	0.0953945	0.182397	0.247421	0.437718	1.17895	0.707506	1.01011	0.445903	1.19315	0.321475	0.390379	0.331373	0.334877	0.548851	0.646483	0.871075
	Ac	BAF86918	882	AZC_0920	0.272769	0.0600336	0.353745	0.135034	0.219517	0.169232	0.19094	0.0964222	0.232944	0.0533746	0.21714	0.392732	0.208437	0.421052	0.0935854	0.546598	0.106167	0.552383	0	0.309825	0.262994	0	0.261358	0.307849	0.129624
	Ac	BAF86919	852	AZC_0921	0.17715	0.0325788	0.87743	0.216492	0.538348	0.385192	0.571148	0.0611467	0.428813	0.0246282	0.112393	0.20328	0.215776	1.01705	1.16257	0.452676	0.109906	1.30705	0.198092	0.481101	0.544509	0.687833	0.405841	0.478033	0.402566
	Ac	BAF86920	1044	AZC_0922	2.30406	0.105309	1.23891	0.211662	1.60131	0.249542	0.708859	0.0766986	1.01479	0.084805	2.47652	2.32253	2.11312	1.54144	1.34408	0.831206	1.52478	2.06668	1.21246	0.785246	0.555462	0.785869	1.10401	0.845258	1.0951
	Ac	BAF86921	723	AZC_0923	0.127138	0.127138	0.615597	0.172096	0.934891	0.260606	0.404564	0.124272	0.527167	0.0552698	0	0	0.381414	0.342432	0.570832	0.933526	0.777093	1.44399	0.58359	0.566941	0.160416	0.486335	0.637669	0.469438	0.474393
	Ac	BAF86922	459	AZC_0924	0.392794	0.231373	1.34952	0.67916	1.25786	0.585232	1.10338	0.341341	1.72753	0.305974	0	0.37733	0.801053	0	2.15797	1.89059	0.612024	2.42615	0.7354	1.78605	0.758042	0.766057	1.75776	1.18311	2.24174
	Ac	BAF86923	1653	AZC_0925	0.648091	0.0668616	1.28479	0.181391	1.09692	0.317106	0.707061	0.148602	1.48002	0.284754	0.753093	0.52388	0.667302	1.64753	1.09857	1.10827	0.849725	1.72632	0.714712	0.991889	0.491145	0.638149	1.95236	1.51941	0.968301
	Ac	BAF86924	315	AZC_0926	0.668056	0.182618	1.4415	0.272347	1.74498	0.168865	1.13162	0.348962	0.917872	0.28313	0.303996	0.824736	0.875436	1.57193	1.83427	0.918285	2.08088	1.54667	1.60737	0.433755	1.47277	1.48834	1.0977	1.29297	0.362948
	Ac	BAF86925	795	AZC_0927	0.183778	0.130313	1.06181	0.223014	1.17073	0.333962	0.448378	0.138268	0.706726	0.205664	0	0.43571	0.115624	0.622839	1.34975	1.21283	0.8245	1.8385	0.849178	0.171865	0.58355	0.58972	0.434939	1.11	0.575238
	Ac	BAF86926	1944	AZC_0928	0.297684	0.0320775	1.0124	0.0908543	0.730356	0.127363	0.333827	0.0443843	0.790954	0.0399654	0.34481	0.311822	0.236422	0.955164	0.891661	1.19037	0.529854	0.966671	0.694544	0.281137	0.298304	0.422041	0.711474	0.838034	0.823354
	Ac	BAF86927	981	AZC_0929	0.128847	0.0863428	0.752865	0.086592	0.693017	0.18156	0.370382	0.0580802	0.395806	0.0814663	0.29284	0	0.0937011	0.883307	0.588987	0.786299	0.954533	0.780432	0.344086	0.278558	0.35468	0.477907	0.469964	0.484368	0.233086
	Ac	BAF86928	945	AZC_0930	0	0	0	0	0	0	0	0	0	0	0	0	0	0	0	0	0	0	0	0	0	0	0	0	0
	Ac	BAF86929	933	AZC_0931	0.0656812	0.0656812	1.57355	0.290337	1.34771	0.122537	1.4957	0.126465	1.27176	0.164448	0	0	0.197043	1.59214	1.06164	2.06688	1.104	1.49197	1.44715	1.61089	1.24309	1.63311	1.11182	1.60062	1.10285
	Ac	BAF86930	924	AZC_0932	0.259835	0.137662	1.54408	0.154376	1.23239	0.173144	1.08111	0.26976	1.58552	0.28872	0.310905	0.4686	0	1.60765	1.25064	1.77396	0.912075	1.5065	1.27859	0.591484	1.12968	1.52217	1.99582	1.0285	1.73225
	Ac	BAF86931	762	AZC_0933	0.163549	0.111655	1.04772	0.253375	1.12824	0.174861	0.485328	0.0263349	1.3419	0.325409	0.377002	0.113645	0	0.649812	0.974909	1.51842	1.47464	0.91339	0.996698	0.537924	0.456616	0.461444	1.51258	0.712659	1.80045
	Ac	BAF86932	150	AZC_0934	0.600975	0.354001	1.4672	0.970403	1.24293	0.621486	1.08228	0.243503	1.72906	0.292054	0	0.577315	1.22561	3.30105	1.10056	0	1.87279	1.85601	0	0.910885	0.773203	1.56276	2.30517	1.35762	1.52438
	Ac	BAF86933	588	AZC_0935	11.4495	0.275589	8.58178	0.429421	7.95295	1.57175	6.60788	0.11502	4.89836	0.428018	11.7255	10.8983	11.7246	7.78946	9.26496	8.69091	8.91807	10.0613	4.87953	6.73869	6.70636	6.3786	4.90046	4.15596	5.63866
	Ac	BAF86934	765	AZC_0936	1.52723	0.305322	1.82279	0.491349	0.900481	0.151944	0.789313	0.21914	1.98431	0.447947	2.12797	1.13199	1.32174	2.75087	1.07898	1.63851	0.856834	1.18275	0.66186	0.535815	0.606434	1.22569	2.10931	1.15353	2.69009
	Ac	BAF86935	531	AZC_0937	0.166425	0.0942156	0.224686	0.113352	0.199138	0.0319039	0.158577	0.0800795	0.646011	0.126377	0	0.326167	0.173109	0	0.310894	0.363164	0.176346	0.262148	0.158921	0.257312	0.218419	0	0.868239	0.639178	0.430616
	Ac	BAF86936	1095	AZC_0938	0.112644	0.0311605	0.594776	0.123222	0.358901	0.14696	0.551065	0.108764	0.395077	0.145279	0.174902	0.0790843	0.0839459	0.678297	0.753811	0.352219	0.427579	0.572057	0.0770658	0.374336	0.529591	0.749267	0.105259	0.557924	0.522049
	Ac	BAF86937	717	AZC_0939	0.125727	0.0740588	0.294424	0.157356	0.227671	0.11748	0.162898	0.0943802	0.307711	0.0924485	0	0.120777	0.256404	0	0.345365	0.537907	0.391798	0.291215	0	0	0.161758	0.326937	0.160751	0.28402	0.478363
	Ac	BAF86938	786	AZC_0940	0.614427	0.0832889	0.49038	0.24519	0.256014	0.0843503	0.414125	0.260409	0.350065	0.12307	0.487321	0.771223	0.584738	0	0.73511	0.73603	0.357403	0.08855	0.322088	0.347666	0	0.894708	0.586559	0.172725	0.290913
	Ac	BAF86939	474	AZC_0941	0.437519	0.222948	0.561185	0.329319	0.384212	0.207492	0.38434	0.38434	0.447216	0.248667	0	0.730779	0.581777	0.261159	1.21898	0.203418	0	0.440508	0.712127	1.15302	0	0	0	0.85925	0.482399
	Ac	BAF86940	657	AZC_0942	0.700429	0.100252	0.670201	0.171283	0.928842	0.26625	0.979151	0.403329	1.01973	0.0786476	0.874508	0.527229	0.699549	0.565248	1.00508	0.440274	1.42526	0.847492	0.513772	0.623894	0.529591	1.78397	1.05259	1.13651	0.870081
	Ac	BAF86941	450	AZC_0943	1.36261	0.437459	1.23356	0.344394	1.36333	0.479303	1.51499	0.61308	1.20299	0.167291	2.12797	1.34707	0.612805	1.65052	0.550282	1.49987	0.832353	2.32001	0.937634	2.73265	1.03094	0.781379	1.53678	1.05592	1.01625
	Ac	BAF86942	849	AZC_0944	0.406952	0.249881	0.259394	0.0585315	0.372188	0.14158	0.290878	0.0816063	0.376661	0.0821863	0.902319	0.101999	0.216539	0.145806	0.291669	0.340706	0.110294	0.409896	0.596375	0.321867	0.136608	0.414158	0.271516	0.319815	0.538651
	Ac	BAF86943	393	AZC_0945	0.077965	0.077965	0	0	0.210031	0.0178132	0	0	0.348487	0.266825	0	0	0.233895	0	0	0	0.238269	0.1771	0.214725	0	0	0	0	0.172725	0.872738
	Ac	BAF86944	1293	AZC_0946	0.453052	0.130846	0.489672	0.101747	0.281877	0.0765307	0.256117	0.0405065	0.170873	0.0067015	0.518415	0.200922	0.63982	0.47869	0.319189	0.671136	0.434523	0.215314	0.195794	0.317013	0.179398	0.271942	0.178281	0.157496	0.176842
	Ac	BAF86945	1911	AZC_0947	1.18945	0.209558	1.64896	0.365886	1.30674	0.112673	0.887543	0.2329	1.62545	0.129661	1.40306	0.770358	1.39493	1.36032	2.37563	1.21093	1.32301	1.49326	1.10397	1.07247	0.424837	1.16532	1.68877	1.81157	1.37601
	Ac	BAF86946	2973	AZC_0948	0.0517946	0.0113578	0.114157	0.0293956	0.225562	0.0171713	0.241977	0.0530858	0.256298	0.0140011	0.0644189	0.0291279	0.0618371	0.166551	0.111056	0.0648637	0.220477	0.257519	0.198691	0.137874	0.31209	0.275966	0.271379	0.228324	0.26919
	Ac	BAF86947	1149	AZC_0949	0.934598	0.158323	0.658679	0.0782746	0.587398	0.185286	0.603375	0.115408	0.88267	0.116429	1.25011	0.753675	0.800007	0.754155	0.718384	0.503498	0.814967	0.726896	0.220332	0.594572	0.807523	0.408031	1.00312	0.649859	0.995027
	Ac	BAF86948	564	AZC_0950	0.599496	0.124982	0.471834	0.114098	0.403389	0.131237	0.287116	0.0628723	0.647232	0.121975	0.848924	0.460624	0.48894	0.438969	0.292703	0.683829	0.664111	0.24681	0.299245	0.242257	0.411278	0.207813	0.408719	0.722136	0.810841
	Ac	BAF86949	1107	AZC_0951	0.269927	0.0932798	0.530392	0.147755	0.373182	0.138585	0.40429	0.0170539	0.309315	0.059158	0.0865028	0.391135	0.332144	0.335472	0.820204	0.435501	0.338355	0.628729	0.152461	0.370278	0.41908	0.423511	0.208236	0.306598	0.413112
	Ac	BAF86950	1416	AZC_0952	0.193698	0.00562757	0.174957	0.0445553	0.237527	0.0827028	0.110076	0.0730542	0.128679	0.0703318	0.202878	0.183469	0.194747	0.0874218	0.23317	0.204279	0.396778	0.196611	0.119191	0	0.0819071	0.248319	0	0.143815	0.242222
	Ac	BAF86951	783	AZC_0953	0.352556	0.0720611	0.46875	0.0864893	0.731632	0.055939	0.647333	0.218079	0.719478	0.0839369	0.366891	0.221194	0.469583	0.474288	0.316254	0.615708	0.837136	0.711114	0.646644	1.04699	0.296246	0.598758	0.588806	0.693545	0.876082
	Ac	BAF86952	315	AZC_0954	0.383449	0.258478	0.130994	0.130994	0.0736511	0.0736511	0.391344	0.0212351	0.750545	0.190138	0	0.274912	0.875436	0.392982	0	0	0	0.220953	0	0.433755	0.368192	0.372085	0.731802	0.430989	1.08884
	Ac	BAF86953	885	AZC_0955	0.19971	0.113059	0.33701	0.107296	0.25359	0.0489944	0.154387	0.154387	0.516091	0.197324	0	0.3914	0.207731	0.27975	0.186536	0.544745	0.317423	0.157289	0.286058	0.463162	0	0	0.260472	0.383507	0.904294
	Ac	BAF86954	1011	AZC_0956	0.586239	0.252136	1.96461	0.121174	1.80304	0.277655	1.3078	0.306139	2.83205	0.453717	1.04188	0.17131	0.545524	2.20396	1.87782	1.81205	1.29669	1.85876	2.25366	1.62175	1.60606	0.695589	2.28009	2.48426	3.7318
	Ac	BAF86955	669	AZC_0957	0.690517	0.151421	1.13147	0.0901395	1.445	0.354228	0.669593	0.106603	1.29787	0.0536014	0.858822	0.388329	0.824402	1.11022	0.987053	1.29713	2.09954	1.35247	0.882974	0.612703	0.520092	0.875985	1.37828	1.31906	1.19626
	Ac	BAF86956	525	AZC_0958	0.0583624	0.0583624	0.113627	0.0573236	0.151349	0.0932754	0.457279	0.118465	0.304557	0.0664535	0	0	0.175087	0	0.157223	0.183657	0	0.132572	0.321475	0.260253	0.44183	0.669753	0.21954	0.258593	0.435538
	Ac	BAF86957	786	AZC_0959	19.1077	1.75651	38.8382	5.07765	39.204	2.66724	36.8894	3.24201	35.5572	0.512318	22.0513	15.9753	19.2963	48.8227	32.2398	35.4521	37.4082	44.4521	35.7518	32.1591	35.4139	43.0951	34.7536	35.4085	36.5095
	Ac	BAF86958	423	AZC_0960	1.39511	0.50033	12.9495	1.05349	12.4298	0.779453	6.442	0.670229	8.55264	0.455668	2.03742	0.409444	1.73845	11.7058	12.0984	15.0442	11.7326	13.9859	11.5708	7.75221	6.03208	5.54169	8.17438	8.02373	9.45982
	Ac	BAF86959	396	AZC_0961	0.935683	0.249554	13.1253	0.620135	14.7099	1.30617	6.59399	1.95028	10.5058	0.927366	1.20907	0.43736	1.16062	12.504	12.5064	14.3656	14.8972	16.8728	12.3597	10.351	3.80744	5.62356	10.4781	8.91363	12.1258
	Ac	BAF86960	537	AZC_0962	0.448012	0.0986027	30.9481	1.46043	41.1961	2.26015	22.7599	0.853136	22.6774	0.0888722	0.356643	0.645045	0.342349	33.4254	31.0494	28.3694	45.6864	39.4013	38.5006	24.426	22.2458	21.608	22.7513	22.5005	22.7806
	Ac	BAF86961	1569	AZC_0963	0.353013	0.104619	28.395	0.606506	38.4889	0.895374	17.2376	0.438915	20.5364	0.626997	0.36619	0.165578	0.52727	27.535	29.5658	28.0841	37.5394	40.2786	37.6488	16.7199	18.1104	16.8826	19.8342	19.9878	21.7873
	Ac	BAF86962	303	AZC_0964	1.43779	0.575872	9.39994	2.01285	9.47217	1.29134	6.55492	0.816892	5.07653	1.05442	2.52828	0.571599	1.21348	12.6649	9.80701	5.72792	10.1984	11.2555	6.96263	8.1168	5.35884	6.18914	3.80392	4.25655	7.16912
	Ac	BAF86963	789	AZC_0965	0.195165	0.042797	1.72679	0.306519	1.98197	0.189877	0.608546	0.157653	0.92762	0.204225	0.242734	0.109756	0.233006	2.19651	1.15078	1.83308	2.13627	2.20533	1.60432	0.346344	0.587987	0.891306	0.876492	0.602237	1.30413
	Ac	BAF86964	1191	AZC_0966	0.432292	0.0386194	0.689409	0.131656	0.431172	0.0384702	0.304389	0.0917421	0.574739	0.165607	0.402009	0.508968	0.385898	0.935435	0.485135	0.647657	0.471736	0.467508	0.35427	0.229442	0.486904	0.196821	0.290324	0.569948	0.863944
	Ac	BAF86965	525	AZC_0967	6.20068	0.301413	8.72744	1.75569	8.11405	0.851409	4.80604	1.05158	5.63863	0.415208	6.56631	6.43294	5.60279	11.5537	9.11896	5.50971	6.59937	9.54518	8.1976	2.86278	5.08105	6.47428	4.82989	6.20624	5.87976
	Ac	BAF86966	963	AZC_0968	0.129413	0.0883501	1.08124	0.362268	1.06122	0.394411	0.647622	0.147358	0.775768	0.269881	0.298313	0.0899245	0	0.642727	1.79999	0.800996	1.84751	0.722745	0.613406	0.851294	0.36131	0.73026	0.598436	0.422933	1.30593
	Ac	BAF86967	606	AZC_0969	0.0526725	0.0526725	0.249914	0.138251	0.528567	0.126701	0.342373	0.0770361	0.312976	0.123549	0.158018	0	0	0	0.272417	0.477326	0.618084	0.689112	0.278505	0.450933	0.382774	0.193411	0.190196	0.560072	0.188661
	Ac	BAF86968	525	AZC_0970	0.22331	0.144869	0.253442	0.0612868	0.442743	0.168841	0.074417	0.074417	0.0731802	0.0731802	0	0.494842	0.175087	0.235789	0.157223	0.367314	0.713445	0.132572	0.482212	0	0	0.223251	0.21954	0	0
	Ac	BAF86969	405	AZC_0971	27.8424	2.24774	17.6801	2.78119	21.9221	2.33346	33.8969	3.02753	43.1003	3.34059	32.156	24.5894	26.7819	22.9239	13.4513	16.6652	26.589	19.5912	19.5861	39.809	32.0736	29.8081	37.5658	49.1088	42.6262
	Ac	BAF86970	396	AZC_0972	7.54096	1.83961	4.88814	0.375635	5.16275	0.23037	6.79788	1.03801	10.8237	1.16041	8.70533	3.93624	9.9813	5.31418	5.21101	4.13924	5.20221	4.74548	5.54057	8.6258	6.73624	5.0316	9.02278	10.4564	12.9919
	Ac	BAF86971	711	AZC_0973	3.53463	0.444879	1.74831	0.293164	2.27797	0.164322	2.40823	0.618145	3.11108	0.551684	4.17513	2.67952	3.74923	1.56695	2.32187	1.35612	2.50233	1.95781	2.37376	3.45906	2.44685	1.31878	2.1074	4.00983	3.216
	Ac	BAF86972	1257	AZC_0974	0.0717154	0.0422436	0.0985951	0.0684396	0.29891	0.139166	0.397429	0.0774493	0.557372	0.0854991	0	0.0688921	0.146254	0	0.0656661	0.230119	0.0744946	0.553702	0.268535	0.543487	0.369071	0.27973	0.458468	0.48602	0.727629
	Ac	BAF86973	1344	AZC_0975	0.473903	0.0255093	0.406138	0.0747473	0.438913	0.0464679	0.516136	0.0486632	0.810426	0.0265795	0.427494	0.51546	0.478754	0.552631	0.307077	0.358705	0.348362	0.466073	0.502304	0.508306	0.604065	0.436037	0.85758	0.808104	0.765594
	Ac	BAF86974	1002	AZC_0976	0.415999	0.183348	0.805887	0.218565	0.891396	0.109998	0.479184	0.12414	1.0549	0.182653	0.286702	0.77782	0.183475	0.370626	0.988531	1.0585	1.02798	0.972459	0.673749	0.27272	0.462996	0.701837	0.690172	1.21941	1.2551
	Ac	BAF86975	1299	AZC_0977	0.305717	0.0879173	0.68871	0.11091	0.23804	0.0700565	0.249635	0.0196515	0.584949	0.124796	0.442303	0.333323	0.141525	0.667071	0.508344	0.890715	0.144172	0.375059	0.194889	0.210366	0.267853	0.270685	0.354915	0.783842	0.61609
	Ac	BAF86976	789	AZC_0978	0.232378	0.116865	0.313971	0.108903	0.313849	0.0266183	0.156758	0.0861578	0.646868	0.180951	0.121367	0.109756	0.466012	0.470681	0.104616	0.366616	0.356044	0.26464	0.320863	0.173172	0	0.297102	0.876492	0.774305	0.289806
	Ac	BAF86977	882	AZC_0979	0.96363	0.0714097	1.52916	0.133629	1.08345	0.177786	1.14496	0.356313	1.67788	0.355485	0.977129	1.08001	0.833749	1.26316	1.68454	1.63979	1.38018	1.10477	0.765416	0.929474	1.84096	0.664438	1.8295	1.00051	2.20361
	Ac	BAF86978	3168	AZC_0980	1.08253	0.127991	0.754465	0.0829099	0.905185	0.0902648	1.1563	0.171269	1.30472	0.367934	1.32998	0.902055	1.01554	0.781498	0.599266	0.882632	1.00497	0.725003	0.985582	1.337	1.31796	0.813936	0.800408	1.09278	2.02096
	Ac	BAF86979	474	AZC_0981	607.768	25.0028	260.774	37.4943	340.022	8.3226	432.904	38.7282	302.81	5.37591	633.34	557.767	632.198	296.676	185.807	299.837	353.618	341.541	324.908	489.456	450.464	358.791	303.223	311.908	293.299
	Ac	BAF86980	1527	AZC_0982	0.200521	0.0253404	1.92254	0.261221	1.14479	0.47595	1.40607	0.130837	0.149946	0.114302	0.250841	0.170132	0.180591	2.43201	1.5676	1.76801	0.674549	2.09667	0.66316	1.16321	1.44311	1.61188	0.0754805	0	0.374357
	Ac	BAF86981	2265	AZC_0983	0.192904	0.0947033	2.67719	0.610558	1.92548	0.614461	1.2811	0.152674	0.495107	0.110324	0.380498	0.0764656	0.121749	3.88037	1.89501	2.25618	1.03355	3.10359	1.63931	1.26679	1.02411	1.55241	0.712416	0.419572	0.353334
	Ac	BAF86982	1176	AZC_0984	5.2117	0.642904	2.77342	0.0529382	2.63956	0.192698	2.02715	0.634339	4.82258	0.329628	6.26991	4.05004	5.31515	2.73684	2.87775	2.70566	2.38877	3.01838	2.51152	1.5104	1.2821	3.28897	4.21439	4.90635	5.347
	Ac	BAF86983	1587	AZC_0985	1.27621	0.1872	0.222529	0.0553076	0.260839	0.0885388	0.392207	0.0882493	0.963236	0.125786	1.56882	0.927633	1.33219	0.234006	0.312069	0.121512	0.41303	0.263139	0.106348	0.51657	0.43849	0.221563	0.726268	1.15487	1.00857
	Ac	BAF86984	2757	AZC_0986	1.30808	0.122149	0.525791	0.0711393	0.629683	0.0690288	1.08088	0.220637	1.35354	0.271997	1.38932	1.06794	1.467	0.6286	0.389209	0.559564	0.611358	0.757348	0.520341	0.792936	1.51444	0.935274	1.04515	1.89584	1.11965
	Ac	BAF86985	927	AZC_0987	0.223181	0.121957	0.395796	0.0973323	0.354833	0.141356	0.559865	0.341682	0.425566	0.15803	0.103299	0.467084	0.0991594	0.53415	0.445212	0.208026	0.202027	0.225244	0.637227	1.17914	0.500455	0	0.124335	0.659036	0.493328
	Ac	BAF86986	873	AZC_0988	0.177852	0.0756283	0.131366	0.0825482	0.185568	0.0543414	0.192908	0.0974163	0.173246	0.114205	0.329067	0.0991951	0.105293	0	0.283651	0.110447	0.107262	0.159451	0.28999	0.313019	0.265706	0	0	0.388779	0.130961
	Ac	BAF86987	558	AZC_0989	0.0572035	0.0572035	0.238454	0.0576623	0.472497	0.206425	0.221653	0.121825	0.314292	0.152176	0.17161	0	0	0.221845	0.147925	0.345591	0.839065	0.124732	0.453694	0.244862	0	0.420096	0.206557	0.12165	0.61467
	Ac	BAF86988	156	AZC_0990	0	0	0.735039	0.461857	0.677836	0.108596	0.247822	0.247822	0.246279	0.246279	0	0	0	1.58704	0	0.618076	0.600254	0.892312	0.540943	0	0.743465	0	0.738838	0	0
	Ac	BAF86989	1269	AZC_0991	0.286783	0.0365494	1.21102	0.0403263	1.01287	0.256124	0.602468	0.115674	0.937646	0.147896	0.30184	0.341203	0.217307	1.17058	1.17081	1.29168	0.959272	1.48086	0.59849	0.430678	0.822557	0.554169	1.08992	0.641898	1.08112
	Ac	BAF86990	2100	AZC_0992	0.694414	0.128353	2.10553	0.704896	1.64018	0.100452	1.23023	0.12114	2.49427	0.293646	0.820788	0.824736	0.437718	3.47789	1.13987	1.69883	1.78361	1.69029	1.44664	1.30126	0.994119	1.39532	2.79914	1.90713	2.77655
	Ac	BAF86991	756	AZC_0993	0.0787117	0.0394083	0.339935	0.149714	0.166479	0.0846312	0.275523	0.140973	0.241838	0.0464525	0	0.114547	0.121588	0.163742	0.218366	0.637698	0	0.276192	0.223246	0.361462	0	0.465106	0.304917	0.269368	0.151228
	Ac	BAF86992	711	AZC_0994	0.169186	0.037236	0.245176	0.0682607	0.434901	0.127994	0.355293	0.179419	1.11444	0.243866	0.134682	0.243593	0.129284	0.348212	0.116093	0.271223	0.263403	0.685235	0.356064	0.576509	0.489369	0	1.45897	1.24114	0.643199
	Ac	BAF86993	690	AZC_0995	0.225021	0.0956862	0.152961	0.0817546	0.216027	0.117348	0.290715	0.107083	0.851872	0.233653	0.416342	0.125503	0.133219	0.179405	0	0.279478	0	0.40348	0.2446	0.198018	0.504263	0.169865	1.00225	0.393512	1.15986
	Ac	BAF86994	1206	AZC_0996	0.255365	0.055998	0.49836	0.0988522	0.29148	0.0767291	0.247906	0.106478	0.643923	0.132535	0.317607	0.143611	0.304878	0.307933	0.547545	0.639601	0.388224	0.34627	0.139945	0.453177	0.0961696	0.194373	0.764569	0.788002	0.3792
	Ac	BAF86995	1362	AZC_0997	2.04279	0.24478	9.99266	2.40732	7.7737	0.590857	4.16073	0.398358	12.005	1.71651	2.10922	1.58952	2.42962	14.2694	5.93917	9.76942	8.80021	7.76743	6.75345	3.4108	4.76865	4.30275	9.30871	11.5128	15.1935
	Ac	BAF86996	1119	AZC_0998	0.30533	0.114079	1.13563	0.273298	0.879477	0.219569	0.32434	0.049444	1.69176	0.331088	0.427876	0.0773881	0.410727	1.43812	0.590115	1.37866	1.00418	1.18177	0.452478	0.244205	0.414586	0.314227	1.03002	2.00185	2.04341
	Ac	BAF86997	1218	AZC_0999	0.0775693	0.0454032	0.139322	0.0358757	0.0868165	0.0139088	0.266236	0.0209583	0.305569	0.0750351	0.157239	0	0.0754686	0.203266	0.135537	0.0791625	0.0768799	0.114286	0.0692833	0.224356	0.285666	0.288687	0.189259	0.445851	0.281598
	Ac	BAF86998	1140	AZC_1000	0.0559992	0.0559992	0.197125	0.0600338	0.149135	0.0470948	0.136725	0.090741	0.0198482	0.0198482	0.167998	0	0	0.217174	0.289622	0.0845789	0.16428	0.0610529	0.222071	0	0.101737	0.308439	0	0.0595445	0
	Ac	BAF86999	1179	AZC_1001	0.437777	0.0634328	0.684778	0.0432402	0.671553	0.240889	0.241906	0.0282546	0.445497	0.0281151	0.487321	0.514149	0.31186	0.629971	0.770115	0.654249	1.0325	0.767433	0.214725	0.231777	0.295116	0.198824	0.391039	0.460599	0.484854
	Ac	BAF87000	1539	AZC_1002	1.40961	0.158271	2.21151	0.476008	1.9592	0.316293	1.48282	0.130399	1.89451	0.0693888	1.43109	1.12537	1.67237	3.13696	1.55538	1.94218	1.76449	2.57779	1.53531	1.42048	1.7333	1.29468	1.79741	2.02892	1.85719
	Ac	BAF87001	1785	AZC_1003	0.139913	0.0660587	0.293056	0.0967769	0.197966	0.00617141	0.271928	0.0957511	0.349803	0.0181344	0.268231	0.0485139	0.102992	0.208049	0.184969	0.486151	0.209837	0.194959	0.189103	0.229635	0.454825	0.131324	0.322854	0.342256	0.384298
	Ac	BAF87002	1104	AZC_1004	0.305106	0.0351235	0.20367	0.073635	0.208112	0.0892279	0.112031	0.0615747	0.194497	0.164713	0.346952	0.235319	0.333046	0.112128	0.149533	0.349348	0.169637	0.378263	0.0764376	0.123762	0	0.212331	0.522005	0.0614862	0
	Ac	BAF87003	1029	AZC_1005	7.44226	0.943977	6.10727	0.710048	8.97485	0.930903	14.5553	1.2083	19.012	0.24544	8.37539	5.55435	8.39704	7.45863	5.05361	5.80956	10.7381	7.57554	8.61093	16.5978	14.6525	12.4155	18.5937	18.9987	19.4436
	Ac	BAF87004	2703	AZC_1006	4.83335	0.671198	5.39154	1.0776	7.02657	0.183124	12.0161	1.73683	10.9407	0.649759	3.86152	4.51728	6.12125	7.32752	3.6034	5.2437	7.13643	6.66906	7.27421	14.2041	13.2586	8.58562	10.6603	12.1799	9.98208
	Ac	BAF87005	813	AZC_1007	2.11943	0.231805	2.88896	0.507454	4.52914	0.558967	7.49049	0.310658	4.93634	0.429282	1.76676	2.55638	2.03515	3.65429	1.92903	3.08354	5.52854	3.59559	4.46328	7.5627	7.98882	6.91996	5.38725	5.34363	4.07814
	Ac	BAF87006	975	AZC_1008	1.90894	0.190688	1.76001	0.408537	2.17252	0.450421	3.40602	0.635554	2.93417	0.286587	2.25892	1.86517	1.60272	1.26963	1.4392	2.5712	3.0733	1.71324	1.73102	4.48436	3.44968	2.28403	2.36428	3.2722	3.16602
	Ac	BAF87007	2427	AZC_1009	2.68088	0.185862	2.43619	0.221279	2.13086	0.0728545	1.74138	0.207585	1.69278	0.236728	2.99862	2.35493	2.68907	2.85628	2.34669	2.10559	2.27637	2.06478	2.05144	1.8578	1.33805	2.0283	1.23475	1.81798	2.0256
	Ac	BAF87008	663	AZC_1010	0.33122	0.17207	0.387425	0.0602028	0.584716	0.137689	0.626492	0.098932	0.285601	0.150722	0.577729	0	0.415931	0.373422	0.497993	0.290859	0.847418	0.524889	0.381842	0.82433	0.524799	0.530347	0	0.511921	0.344883
	Ac	BAF87009	663	AZC_1011	0.728416	0.0987407	1.39746	0.197211	0.88696	0.0849218	1.36961	0.170386	1.00106	0.385254	0.577729	0.9143	0.693219	1.6804	1.49398	1.01801	0.847418	1.04978	0.763684	1.64866	1.39946	1.06069	0.869221	0.409537	1.72441
	Ac	BAF87010	1137	AZC_1012	0.24435	0.0947945	0.145292	0.055553	0.237104	0.108133	0.102006	0.102006	0.1608	0.0308866	0.252661	0.076163	0.404225	0.108874	0.0725966	0.254406	0.0823568	0.183642	0.445314	0	0.306017	0	0.202742	0.179105	0.100553
	Ac	BAF87011	1119	AZC_1013	1.52523	0.240449	3.57098	0.724592	3.26633	0.232107	1.98241	0.276198	3.4645	0.566642	1.88265	1.62515	1.06789	4.09312	2.13917	4.48064	3.26358	3.66972	2.86569	1.46523	2.07293	2.40908	2.88404	2.91177	4.59767
	Ac	BAF87012	1335	AZC_1014	1.84839	0.431545	3.55976	0.172185	2.11232	0.116962	1.07064	0.281633	2.11951	0.251466	2.51053	1.03787	1.99678	3.89449	3.46245	3.32233	1.89384	2.29394	2.14918	1.02347	0.608137	1.58032	1.64039	2.4915	2.22663
	Ac	BAF87013	267	AZC_1015	7.00701	1.0235	7.37027	0.656165	5.80373	0.487994	6.2766	1.40751	9.89031	2.89775	8.96616	5.51369	6.54118	6.95445	8.65613	6.50022	5.26066	6.77756	5.37296	6.1408	3.90946	8.77953	5.61185	8.64399	15.4151
	Ac	BAF87014	987	AZC_1016	1.75288	0.458272	2.62623	0.493212	2.29458	0.277042	1.45386	0.211731	2.47619	0.0703337	2.4255	0.877379	1.95576	2.88465	1.67259	3.32146	2.18208	2.82068	1.88097	1.52276	1.05757	1.78126	2.33554	2.54467	2.54836
	Ac	BAF87015	687	AZC_1017	0.404404	0.156887	0.280511	0.072379	0.416323	0.0996906	0.0662944	0.0662944	0.60672	0.306684	0.41816	0.126051	0.669001	0.180188	0.240298	0.421048	0.272605	0.607863	0.368503	0.198883	0	0	0	0.988075	0.832086
	Ac	BAF87016	1212	AZC_1018	1.45193	0.370849	1.61984	0.279836	1.27854	0.107504	0.670403	0.25771	1.38119	0.160214	2.13324	0.857399	1.36516	1.32777	2.17934	1.35242	1.15891	1.49308	1.18365	0.563666	0.28708	1.16046	1.33137	1.68022	1.13197
	Ac	BAF87017	345	AZC_1019	0.627667	0.188577	1.52858	0.749573	1.27002	0.376682	0.60257	0.137107	2.45205	0.297493	0.832684	0.251007	0.799311	1.43524	2.87104	0.279478	0.814258	2.0174	0.978401	0.792074	0.336175	0.67946	3.00675	2.36107	1.98832
	Ac	BAF87018	840	AZC_1020	0.685881	0.0593428	1.39806	0.162876	0.835488	0.0663735	0.571598	0.148081	0.82451	0.0834864	0.569992	0.721644	0.766007	1.62105	1.08091	1.49221	0.891807	0.911433	0.703226	0.325316	0.552288	0.837191	0.823277	0.969725	0.680528
	Ac	BAF87019	1137	AZC_1021	0.134306	0.0541644	0.580956	0.110843	0.453624	0.140786	0.387928	0.0800425	0.53609	0.121638	0.0842204	0.076163	0.242535	0.435494	0.798563	0.508812	0.329427	0.734568	0.296876	0.240339	0.408023	0.515421	0.709597	0.597016	0.301659
	Ac	BAF87020	1485	AZC_1022	0.840096	0.0493206	0.339702	0.109711	0.31192	0.0999529	0.187698	0.0478501	0.262485	0.0886035	0.902775	0.87472	0.742794	0.500159	0.389088	0.129858	0.126114	0.468689	0.340958	0.0920086	0.234304	0.236781	0.388077	0.0914219	0.307956
	Ac	BAF87021	168	AZC_1023	0.182383	0.182383	0.436923	0.223466	0.323889	0.167129	0	0	0.134684	0.134684	0	0	0.547148	0.736841	0	0.573928	0.557379	0.414288	0	0	0	0	0	0.404052	0
	Ac	BAF87022	894	AZC_1024	4.58698	0.563093	4.44393	0.386157	3.63459	0.358531	2.78068	0.323056	2.39033	0.358936	4.92718	3.48714	5.34662	3.7386	4.52413	5.06906	4.08495	3.89263	2.92617	2.59816	2.33518	3.4087	1.67602	2.80938	2.68557
	Ac	BAF87023	1308	AZC_1025	0.624406	0.0624254	0.417426	0.0903837	0.525889	0.152864	0.247917	0.0195163	0.44277	0.0465377	0.51247	0.728265	0.632482	0.28392	0.378635	0.589724	0.78749	0.532112	0.258065	0.208919	0.26601	0.268823	0.440592	0.363276	0.524443
	Ac	BAF87024	1473	AZC_1026	0.183793	0.0670769	0.286432	0.112177	0.278091	0.0332325	0.119004	0.0828154	0.248241	0.0476824	0.195028	0.293949	0.0624038	0.504233	0.224148	0.130916	0.254283	0.236254	0.343736	0.278274	0.0787376	0	0.31299	0.2765	0.155232
	Ac	BAF87025	960	AZC_1027	0.156705	0.0809974	0.14342	0.0872818	0.165538	0.10202	0.209378	0.033534	0.237264	0.0674027	0.199497	0.270617	0	0.128947	0	0.301312	0	0.145001	0.351613	0.142326	0.241626	0.244181	0.120061	0.353546	0.238185
	Ac	BAF87026	891	AZC_1028	2.70535	0.314085	3.48072	0.53159	2.79094	0.553053	2.77205	0.465312	3.12426	0.418728	2.57936	2.2354	3.30131	3.61226	2.50128	4.32862	3.15285	3.51517	1.70479	3.2203	3.25422	1.84163	2.71654	3.96162	2.69461
	Ac	BAF87027	933	AZC_1029	1.38032	0.18583	1.23915	0.168078	1.21482	0.476799	0.68687	0.216725	1.77318	0.195469	1.64216	1.02098	1.47783	1.19411	0.973168	1.55016	1.80655	1.56657	0.271341	0.439334	1.11878	0.502494	1.97657	1.38235	1.96062
	Ac	BAF87028	1434	AZC_1030	0.127511	0.00370462	0.140749	0.0169002	0.1313	0.0080653	0.0269597	0.0269597	0.180864	0.0305496	0.133555	0.120777	0.128202	0.172649	0.115122	0.134477	0.130599	0.145607	0.117695	0	0.080879	0	0.241127	0.14201	0.159454
	Ac	BAF87029	1266	AZC_1031	0.270888	0.111692	0.210302	0.163862	0.150181	0.0591419	0.0305373	0.0305373	0.138772	0.0425789	0.453832	0.0684023	0.290429	0.0977798	0	0.533128	0.073965	0.109953	0.266626	0	0.0916118	0	0.182083	0.0536183	0.180614
	Ac	BAF87030	2235	AZC_1032	0.398086	0.0605719	0.855846	0.0477501	0.748097	0.186086	0.366262	0.0914653	0.795464	0.181536	0.51414	0.309968	0.370151	0.941574	0.849429	0.776536	0.96363	0.903091	0.377571	0.366799	0.207571	0.524415	0.567269	1.15412	0.664999
	Ac	BAF87031	276	AZC_1033	0.335887	0.200618	3.07423	0.669364	2.98907	0.901631	3.48295	0.823655	1.6571	0.242996	0.693903	0.313758	0	3.58809	3.88786	1.74674	2.03565	4.79133	2.14025	4.95046	2.1011	3.3973	1.67042	1.22972	2.07117
	Ac	BAF87032	297	AZC_1034	0.291573	0.291573	0.277866	0.277866	0.27792	0.0235711	0.524805	0.348299	0.280685	0.14188	0	0.87472	0	0.833598	0	0	0.315285	0.234344	0.284132	0	0.390507	1.18391	0	0.457109	0.384945
	Ac	BAF87033	465	AZC_1035	0	0	0.256577	0.12944	0.127618	0.0640669	0.0831401	0.0831401	0.327824	0.327824	0	0	0	0	0.355021	0.414709	0.201376	0	0.181478	0	0.24942	0	0	0	0.983472
	Ac	BAF87034	396	AZC_1036	0.157979	0.0790392	0.162323	0.162323	0.0585861	0.0585861	0.32868	0.199874	0	0	0.241815	0	0.232123	0	0	0.486969	0	0.175758	0	0.690064	0	0.295977	0	0	0
	Ac	BAF87035	1368	AZC_1037	0.0879323	0.0193529	0.103933	0.0386339	0.172902	0.0536966	0.146334	0.100615	0.116654	0.0728986	0.069999	0.126604	0.0671936	0.180978	0.060338	0.0704824	0.0684501	0.20351	0.246746	0.0998777	0.339124	0	0	0.0992409	0.250721
	Ac	BAF87036	1683	AZC_1038	0.0732888	0.0202737	0.130853	0.0295266	0.0352598	0.0177012	0.14625	0.0403888	0.108265	0.059174	0.113795	0.0514541	0.0546172	0.0735527	0.147134	0.171872	0.0556386	0	0.0501409	0.162368	0.206739	0.0696416	0	0.121	0.203794
	Ac	BAF87037	1560	AZC_1039	0.0196412	0.0196412	0.117602	0.0472943	0.0560713	0.0312939	0.104066	0.0234138	0.0635616	0.0100256	0	0	0.0589236	0.0793521	0.211647	0.0618076	0.0600254	0	0.108189	0.0875851	0.0743465	0.150265	0.0738838	0.0435133	0.0732876
	Ac	BAF87038	1503	AZC_1040	0	0	0.03969	0.0200232	0.0878422	0.0441152	0.10774	0.0235928	0	0	0	0	0	0	0.0549184	0.0641516	0.124604	0.138923	0	0.0909067	0.154332	0.0779819	0	0	0
	Ac	BAF87039	891	AZC_1041	0	0	0	0	0	0	0	0	0.025395	0.025395	0	0	0	0	0	0	0	0	0	0	0	0	0	0.0761849	0
	Ac	BAF87040	615	AZC_1042	0	0	0	0	0.0457383	0.0457383	0	0	0	0	0	0	0	0	0	0	0	0	0.137215	0	0	0	0	0	0
	Ac	BAF87041	198	AZC_1043	0	0	0	0	0	0	0.197318	0.197318	0.194038	0.194038	0	0	0	0	0	0	0	0	0	0	0	0.591953	0.582115	0	0
	Ac	BAF87042	1482	AZC_1044	0.0832288	0.0230234	0.0278428	0.0278428	0.0367161	0.0189459	0.0527246	0.0527246	0.041192	0.0225691	0.129229	0.0584327	0.0620248	0.0835285	0	0	0.0631847	0.0469638	0	0	0	0.158174	0.0777724	0.0458035	0
	Ac	BAF87043	783	AZC_1045	0.0782638	0.0782638	0.0351394	0.0351394	0.0797273	0.0797273	0	0	0.146806	0.0849877	0	0	0.234791	0	0.105418	0	0.239182	0	0	0	0	0	0.294403	0	0.146014
	Ac	BAF87044	1335	AZC_1046	0.0671544	0.0375207	0.0446847	0.022543	0.0655216	0.0365681	0.0926458	0.0509202	0.103053	0.0362297	0.0717293	0.129734	0	0	0.0618295	0.0722247	0.0701421	0	0.126423	0.102347	0	0.175591	0.172672	0.050847	0.0856394
	Ac	BAF87045	1281	AZC_1047	0.0249177	0.0249177	0.0214786	0.0214786	0.046325	0.0232561	0	0	0	0	0.074753	0	0	0	0.0644359	0	0.0730989	0	0.065876	0	0	0	0	0	0
	Ac	BAF87046	873	AZC_1048	0	0	0	0	0	0	0.0964541	0.0487081	0	0	0	0	0	0	0	0	0	0	0	0.156509	0.132853	0	0	0	0
	Ac	BAF87047	1848	AZC_1049	0.425369	0.0461776	0.344967	0.129021	0.326429	0.0630422	0.246127	0.0606182	0.102464	0.054074	0.362722	0.51546	0.397925	0.60287	0.223329	0.208701	0.253354	0.45195	0.273984	0.295742	0.12552	0.317118	0	0.18366	0.123732
	Ac	BAF87048	546	AZC_1050	0	0	0	0	0.042491	0.042491	0.0708062	0.0708062	0	0	0	0	0	0	0	0	0	0.127473	0	0	0.212418	0	0	0	0
	Ac	BAF87049	555	AZC_1051	0.0552077	0.0552077	0.0579099	0.0579099	0.041802	0.041802	0.15172	0.0766166	0.21887	0.119627	0	0	0.165623	0	0	0.17373	0	0.125406	0	0.246185	0.208974	0	0	0.244615	0.411995
	Ac	BAF87050	888	AZC_1052	0.0995178	0.0563384	0	0	0	0	0	0	0.137143	0.0078766	0	0.195039	0.103514	0	0	0	0	0	0	0	0	0	0.129796	0.152885	0.128748
	Ac	BAF87051	861	AZC_1053	0.526805	0.111746	0.671299	0.11065	0.969427	0.224993	0.50476	0.190733	0.858346	0.105493	0.55609	0.704043	0.320281	0.862643	0.47934	0.671916	1.41384	0.808366	0.686074	0.158691	0.538818	0.816772	0.803197	0.709555	1.06229
	Ac	BAF87052	207	AZC_1054	0.441669	0.0128319	0.997392	0.30491	0.782611	0.229179	0.406785	0.205421	0.55381	0.318881	0.462602	0.418344	0.444062	1.19603	0.398755	1.39739	0.452366	0.672467	1.223	0.660061	0.560292	0	0.556806	0	1.10462
	Ac	BAF87053	876	AZC_1055	0.175217	0.095334	0.115202	0.0138327	0.0977472	0.0623899	0.0887318	0.0443678	0.0693339	0.0378956	0.327941	0.197711	0	0.141312	0.0942264	0.110068	0.213789	0.0794524	0	0	0.132398	0.133798	0	0.0774894	0.130512
	Ac	BAF87054	882	AZC_1056	0.0347395	0.0347395	0.234082	0.0715606	0.169001	0.0918025	0	0	0.0435596	0.0435596	0	0	0.104219	0.280701	0.0935854	0.327959	0	0.315648	0.191354	0	0	0	0.130679	0	0
	Ac	BAF87055	930	AZC_1057	0.526701	0.181432	1.17389	0.0855458	0.779581	0.0769905	0.418984	0.233986	0.492786	0.190504	0.82373	0.558692	0.197679	1.33107	1.15382	1.03677	0.805503	0.898068	0.635172	0.881501	0.24942	0.126029	0.867539	0.36495	0.245868
	Ac	BAF87056	825	AZC_1058	0.332457	0.00965895	0.839582	0.202393	0.634889	0.153522	0.542484	0.0228832	0.443599	0.163574	0.348213	0.314899	0.334257	1.20038	0.500257	0.818108	0.567513	0.928004	0.40915	0.496846	0.56233	0.568275	0.698538	0.493678	0.13858
	Ac	BAF87057	1257	AZC_1059	0.0975028	0.0975028	0.0730263	0.0444391	0.124958	0.0268538	0.0310811	0.0310811	0	0	0	0	0.292508	0	0.0656661	0.153413	0.0744946	0.166111	0.134267	0	0	0.0932433	0	0	0
	Ac	BAF87058	963	AZC_1060	0.346607	0.0249763	0.295303	0.0686236	0.40169	0.124668	0.424175	0.0336723	0.894215	0.0594608	0.298313	0.359698	0.38181	0.257091	0.428569	0.200249	0.291712	0.65047	0.262888	0.425647	0.481747	0.36513	0.957497	0.775377	0.949771
	Ac	BAF87059	639	AZC_1061	0.145853	0.0830765	0.129149	0.129149	0.315535	0.18899	0.242644	0.159951	0.238557	0.238557	0.149857	0	0.287702	0.387447	0	0	0.293082	0.653524	0	0	0.544509	0.183422	0	0	0.715672
	Ac	BAF87060	306	AZC_1062	0.394727	0.26608	0.194948	0.0983493	0.691127	0.110725	0.553027	0.278932	0.544859	0.275414	0	0.282998	0.901184	0	0.269746	0.315098	0.612024	0.909808	0.55155	0.893024	0	0.766057	0	0.88733	0.747246
	Ac	BAF87061	615	AZC_1063	0.448864	0.091746	0.365403	0.111282	0.351892	0.0315376	0.50622	0.276685	0.74418	0.111194	0.467115	0.281617	0.597859	0.402567	0.536861	0.15678	0.304519	0.339514	0.411644	0	0.565759	0.952901	0.937063	0.551876	0.743601
	Ac	BAF87062	849	AZC_1064	0.178359	0.130719	0.313312	0.18386	0.120917	0.0612889	0.290397	0.0157575	0.251454	0.144499	0	0.101999	0.433078	0.145806	0.680561	0.113569	0	0.163958	0.198792	0.321867	0.273217	0.276106	0.135758	0.0799538	0.538651
	Ac	BAF87063	894	AZC_1065	0.100281	0.0560293	0.354045	0.0554583	0.377341	0.096846	0.0946456	0.0477367	0.466932	0.150624	0.107113	0.19373	0	0.276933	0.461646	0.323557	0.209485	0.544969	0.377571	0.152833	0	0.131104	0.25785	0.759293	0.383653
	Ac	BAF87064	1089	AZC_1066	3.82081	0.483008	3.021	0.844745	1.92431	0.231462	1.6281	0.281996	1.33569	0.0379558	3.07764	3.65792	4.72687	1.59141	2.95606	4.51553	2.06368	2.23692	1.47232	1.88199	1.06502	1.9373	1.37591	1.37133	1.25982
	Ac	BAF87065	729	AZC_1067	0.533547	0.201493	0.585479	0.304204	0.592898	0.241749	0.507298	0.027527	0.627806	0.0938059	0.131356	0.712735	0.75655	0.339614	0.226454	1.19037	0.899147	0.763789	0.115757	0.562275	0.477286	0.482332	0.790526	0.465574	0.627318
	Ac	BAF87066	630	AZC_1068	0.346539	0.177143	0.67014	0.27712	0.273426	0.159483	0.257686	0.057977	0.482035	0.263465	0.455993	0	0.583624	0.392982	0.393059	1.22438	0	0.552383	0.267896	0.216877	0.184096	0.372085	0	0.538736	0.90737
	Ac	BAF87067	678	AZC_1069	12.7427	1.36272	5.48091	1.05131	6.4584	0.370313	10.6186	2.29361	10.9725	1.18864	12.5701	10.4734	15.1846	6.20772	3.40883	6.82619	6.21502	7.18587	5.97431	14.5097	10.7769	6.56911	9.0099	13.1156	10.7921
	Ac	BAF87068	189	AZC_1070	11.5444	2.01497	6.93995	2.22205	10.4629	0.852977	9.13237	2.8018	12.6622	1.32147	15.1998	8.24736	11.1861	11.1345	6.11425	3.57111	9.41351	12.1524	9.82284	14.4585	7.97749	4.96113	15.2459	11.8522	10.8884
	Ac	BAF87069	357	AZC_1071	1.34064	0.417995	0.62943	0.378948	1.35965	0.20711	1.07219	0.460233	2.58313	0.180436	0.536463	1.94056	1.54489	1.38699	0.231211	0.270084	1.57378	1.55967	0.945514	1.91362	0.974626	0.32831	2.90568	2.28171	2.56199
	Ac	BAF87070	639	AZC_1072	0.427226	0.0802528	0.150691	0.0776205	0.250635	0.0600789	0.599655	0.234732	0.57459	0.24027	0.299714	0.40656	0.575404	0.193723	0.258348	0	0.293082	0.326762	0.132061	1.06911	0.363006	0.366844	0.901868	0.10623	0.715672
	Ac	BAF87071	957	AZC_1073	0.0653707	0.0327059	0.0862342	0.0862342	0.188372	0.0560553	0.203695	0.147313	0.0472872	0.0472872	0.100061	0	0.096051	0.258703	0	0	0.0978471	0.29091	0.176358	0	0.121192	0.489893	0	0.141862	0
	Ac	BAF87072	1299	AZC_1074	0.117175	0.0235609	0.3637	0.0567087	0.499335	0.120963	0.425422	0.284336	0.503833	0.0806645	0.147434	0.133329	0.0707627	0.476479	0.317715	0.296905	0.648774	0.589379	0.259852	0.105183	0.178569	0.992513	0.532373	0.627074	0.352051
	Ac	BAF87073	507	AZC_1075	0.785241	0.166771	0.778196	0.0894749	0.432935	0.0647185	0.0898308	0.0898308	0.240203	0.0137957	0.755492	0.51241	1.08782	0.732481	0.651222	0.950887	0.554081	0.411836	0.332888	0.269493	0	0	0.227335	0.267774	0.2255
	Ac	BAF87074	2076	AZC_1076	0.417235	0.125354	0.267266	0.124422	0.196023	0.0726875	0.21266	0.0638933	0.27912	0.0301482	0.553518	0.166854	0.531334	0.47703	0.278322	0.046445	0.0902116	0.335262	0.162596	0.131631	0.167602	0.338748	0.333118	0.228885	0.275358
	Ac	BAF87075	927	AZC_1077	0.89475	0.167954	0.395778	0.202907	0.311864	0.0776124	0.140407	0.0853832	0.131039	0.0716216	1.03299	0.5605	1.09075	0.801225	0.178085	0.208026	0.303041	0.450487	0.182065	0.294785	0	0.126437	0	0.146453	0.246664
	Ac	BAF87076	2205	AZC_1078	0.13748	0.00992168	0.106118	0.055466	0.0689989	0.0286557	0.0588429	0.0359114	0.187318	0.0893513	0.130284	0.157093	0.125062	0	0.187171	0.131184	0.042467	0.126259	0.0382708	0.12393	0.0525989	0	0.365901	0.0923548	0.103699
	Ac	BAF87077	939	AZC_1079	0.557535	0.186512	0.664441	0.14221	0.948812	0.174884	0.745647	0.123206	1.19328	0.0983653	0.917814	0.461115	0.293677	0.395493	0.879045	0.718785	1.2964	0.741217	0.808822	0.873053	0.864604	0.499283	1.35021	1.01207	1.21756
	Ac	BAF87078	1275	AZC_1080	1.79204	0.116737	1.12255	0.0287067	1.26354	0.158681	1.78557	0.278634	1.79361	0.188048	1.72741	1.63007	2.01865	1.06799	1.1653	1.13435	1.5423	1.25553	0.992789	2.25042	1.8193	1.28698	2.16958	1.59719	1.61405
	Ac	BAF87079	666	AZC_1081	4.25703	0.309074	2.32794	0.166626	3.12647	0.232973	2.05549	0.320401	2.24211	0.426791	4.16967	3.77075	4.83067	2.60218	2.35481	2.02685	3.3744	3.34416	2.66085	2.66701	1.91559	1.58388	1.90367	1.73269	3.08996
	Ac	BAF87080	810	AZC_1082	0.113482	0.113482	0.220782	0.15096	0.313328	0.139577	0.200423	0.0450932	0.461725	0.105166	0	0	0.340447	0.152826	0.509521	0	0.578023	0.257779	0.104182	0.168682	0.143186	0.289399	0.569179	0.25141	0.564586
	Ac	BAF87081	666	AZC_1083	1.0522	0.0534878	2.01083	0.566365	1.25141	0.175129	1.02213	0.203366	1.0725	0.27701	1.15025	1.04021	0.966134	2.04457	2.9745	1.01342	1.5466	0.940545	1.26707	0.615463	1.21901	1.2319	0.519184	1.325	1.37332
	Ac	BAF87082	1986	AZC_1084	2.41273	0.299265	1.24267	0.0332317	1.45996	0.213188	0.643136	0.15082	0.977534	0.0279547	1.88046	2.44182	2.91592	1.30895	1.2053	1.21375	1.886	1.26164	1.23224	0.34399	0.759188	0.826231	0.92857	1.02539	0.978644
	Ac	BAF87083	432	AZC_1085	2.92728	0.699639	1.30611	0.0842909	2.57331	0.693631	1.26184	0.326657	1.02358	0.161052	4.21161	1.80411	2.76613	1.43275	1.14642	1.33917	3.90165	2.25557	1.56272	1.89768	1.07389	0.813936	1.33401	0.942788	0.793949
	Ac	BAF87084	543	AZC_1086	7.35555	0.667985	6.55487	1.04657	6.03618	1.41899	4.3	0.207732	5.9452	0.944799	7.05404	6.37918	8.63344	6.83918	8.20863	4.61679	6.89795	7.947	3.26359	4.52926	4.48543	3.88531	4.66978	5.37546	7.79035
	Ac	BAF87085	375	AZC_1087	0.235658	0.133409	0.0857066	0.0857066	0.365215	0.0792631	0.329819	0.181276	0.102452	0.102452	0	0.461852	0.245122	0	0	0.25712	0.499412	0.371202	0.225032	0.364354	0	0.625103	0.307357	0	0
	Ac	BAF87086	498	AZC_1088	0.23898	0.119649	0.0645381	0.0645381	0.109264	0.056381	0.403619	0.0646439	0.0765252	0.0765252	0	0.34778	0.36916	0	0	0.193614	0.188032	0.13976	0	0.274363	0.465785	0.47071	0	0	0.229576
	Ac	BAF87087	519	AZC_1089	0.061502	0.061502	0.0530137	0.0530137	0.0989001	0.0501293	0.0752773	0.0752773	0.147455	0.0737293	0.184506	0	0	0	0.159041	0	0	0.134105	0.162596	0	0	0.225832	0.222079	0	0.220286
	Ac	BAF87088	411	AZC_1090	0.0745505	0.0745505	0.62497	0.0971155	0.610003	0.153267	0.189122	0.0945649	0.646917	0.183258	0	0	0.223652	0.602381	0.803332	0.469197	0.911335	0.508031	0.410643	0	0.282191	0.285175	0.280435	0.8258	0.834516
	Ac	BAF87089	471	AZC_1091	0.388219	0.011279	1.08113	0.191674	0.716228	0.183822	0.53807	0.181269	0.971042	0.142393	0.406618	0.367717	0.390322	1.31411	0.700996	1.22828	0.397621	1.0344	0.716663	0.870272	0.246243	0.497693	0.978843	0.720602	1.21368
	Ac	BAF87090	423	AZC_1092	1.30823	0.245358	0.791402	0.287293	0.780542	0.0661996	0.476149	0.178111	1.24244	0.0837889	1.58466	0.818887	1.52115	1.17058	0.975678	0.227943	0.885482	0.658159	0.797987	0.323009	0.274186	0.831254	1.3624	1.2838	1.08112
	Ac	BAF87091	1662	AZC_1093	0.143215	0.0717032	0.695534	0.114645	0.686265	0.117865	0.719685	0.230547	0.518101	0.257043	0	0.208417	0.221229	0.893785	0.496645	0.696173	0.450733	0.795671	0.812391	0.822098	0.279135	1.05782	0.277398	0.245057	1.03185
	Ac	BAF87092	921	AZC_1094	0.0998054	0.0998054	0.468011	0.247513	0.321685	0.180765	0.366596	0.11341	0.371783	0.0711053	0	0	0.299416	0.940852	0.35849	0.10469	0.101672	0.680133	0.183251	0.59341	0.251858	0.254521	0.25029	0.368517	0.496541
	Ac	BAF87093	348	AZC_1095	0	0	0.382348	0.0924586	0.642493	0.349008	0.241967	0.12219	0.414971	0.0851075	0	0	0	0.355716	0.237191	0.554137	0	1.20001	0.727475	0.392623	0.333277	0	0.331203	0.585179	0.328531
	Ac	BAF87094	1158	AZC_1096	0.560143	0.174867	0.764329	0.320089	1.16671	0.0202082	0.946546	0.0603847	0.933625	0.17855	0.909624	0.373909	0.396895	1.38969	0.570241	0.333057	1.13209	1.20208	1.16597	0.825932	1.00156	1.01215	0.696728	0.820665	1.28348
	Ac	BAF87095	624	AZC_1097	2.79074	0.220458	4.94057	0.952341	4.82916	0.269807	8.19374	1.42268	9.97642	0.751068	3.22265	2.498	2.65156	5.75303	3.04243	6.02624	5.25223	4.90771	4.32754	10.9481	7.43465	6.19844	10.159	8.59388	11.1764
	Ac	BAF87096	576	AZC_1098	0.258953	0.0960564	0.541672	0.206771	0.524376	0.0642083	0.901032	0.549894	0.884998	0.0878392	0.166248	0.451028	0.159585	0.644736	0.143303	0.836978	0.650276	0.483335	0.439516	1.89768	0.80542	0	0.800408	1.06064	0.793949
	Ac	BAF87097	2163	AZC_1099	0.393032	0.125503	0.835652	0.114091	0.803101	0.202863	0.921228	0.140631	1.87988	0.121806	0.221356	0.320286	0.637453	0.915685	0.610577	0.980693	1.16887	0.772264	0.468167	1.20019	0.750683	0.812807	1.70517	1.8202	2.11426
	Ac	BAF87098	594	AZC_1100	2.67328	0.173623	3.68373	0.948336	4.42872	0.0901816	6.02998	0.441515	5.71551	0.341044	2.90178	2.33259	2.78548	5.20998	1.94544	3.89575	4.57163	4.45254	4.26197	6.90064	5.46709	5.72222	5.045	5.94242	6.15912
	Ac	BAF87099	336	AZC_1101	11.1033	2.24109	15.2359	4.89363	25.5331	4.16734	28.8519	3.9085	23.2686	3.02304	6.8399	14.4329	12.0372	23.5789	6.63287	15.4961	33.7214	22.7858	20.0922	36.5981	25.8885	24.0693	22.2971	18.5864	28.9224
	Ac	BAF87100	1539	AZC_1102	0.195311	0.0698513	0.599103	0.0234333	0.435736	0.0331711	0.256473	0.10583	0.404911	0.192871	0.0622213	0.225074	0.298638	0.643479	0.589971	0.563859	0.425912	0.497468	0.383827	0.0887802	0.452166	0.228473	0.074892	0.396963	0.742876
	Ac	BAF87101	1251	AZC_1103	0.169634	0.0646569	0.256709	0.0320712	0.28641	0.0337529	0.259213	0.0204055	0.28538	0.114681	0.0765457	0.138445	0.293911	0.197904	0.263924	0.308297	0.299407	0.222543	0.337279	0.218438	0.278131	0.281071	0.2764	0.488351	0.0913898
	Ac	BAF87102	771	AZC_1104	0.20304	0.150417	0.166744	0.166744	0.364053	0.105861	0.302448	0.15123	0.415571	0.0926011	0.496802	0.112318	0	0	0	0.500233	0.364357	0.180546	0.547257	0	0.451286	0.456058	0.59797	0.35217	0.296572
	Ac	BAF87103	1311	AZC_1105	0.347711	0.0381115	0.216903	0.0806273	0.338616	0.0478267	0.0694802	0.0694802	0.231878	0.0765201	0.29217	0.330272	0.42069	0.377694	0.125923	0.147094	0.428557	0.265447	0.321842	0.20844	0	0	0.0879167	0.258889	0.348829
	Ac	BAF87104	810	AZC_1106	0.552434	0.20492	0.203947	0.07798	0.334355	0.0109417	0.312373	0.105119	0.186721	0.123087	0.354662	0.962192	0.340447	0.152826	0.101904	0.357111	0.346814	0.343705	0.312545	0.506047	0.286372	0.1447	0	0.419017	0.141146
	Ac	BAF87105	1287	AZC_1107	0.374251	0.0765071	0.32064	0.169658	0.605613	0.0746247	0.479553	0.109039	0.705911	0.162591	0.223214	0.471003	0.428535	0.577106	0.384813	0	0.654823	0.703033	0.458982	0.530819	0.270351	0.637488	0.985118	0.421947	0.710668
	Ac	BAF87106	804	AZC_1108	0.193115	0.0821188	0.291013	0.0453805	0.282974	0.0920619	0.152817	0.0837243	0.417	0.147316	0.357308	0.107708	0.114329	0.307933	0.205329	0.359776	0.465869	0.173135	0.209918	0.169941	0.288509	0	0.286713	0.253286	0.710999
	Ac	BAF87107	1173	AZC_1109	0.10146	0.0507974	0.0782558	0.0476214	0.253292	0.0550938	0.0992236	0.0570866	0.214488	0.136921	0	0.147651	0.156728	0	0.0703686	0.164399	0.319317	0.296676	0.143883	0	0.19775	0.0999205	0.0982598	0.0578694	0.487334
	Ac	BAF87108	186	AZC_1110	0	0	0.221845	0.221845	0.292545	0.150956	0	0	0	0	0	0	0	0.665534	0	0	0.503439	0.374195	0	0	0	0	0	0	0
	Ac	BAF87109	183	AZC_1111	0	0	0.175628	0.175628	0.153711	0.153711	0	0	0.208249	0.208249	0	0	0	0	0	0.526885	0	0	0.461132	0	0	0	0	0	0.624747
	Ac	BAF87110	339	AZC_1112	0	0	0.189616	0.189616	0.228948	0.12087	0.575032	0.415867	0.112418	0.112418	0	0	0	0	0	0.568849	0.276223	0.410621	0	0	0.342125	1.38297	0	0	0.337253
	Ac	BAF87111	1245	AZC_1113	0.144416	0.0380687	0.423558	0.207665	0.367283	0.0819786	0.265992	0.0420682	0.396262	0.151851	0.0769146	0.208668	0.147664	0.795433	0.397794	0.0774457	0.451276	0.447231	0.203342	0.329235	0.186314	0.282426	0.0925773	0.545227	0.550981
	Ac	BAF87112	768	AZC_1114	0.555967	0.0822436	0.454126	0.254122	0.596493	0.250603	0.288081	0.216308	0.871134	0.219716	0.498743	0.451028	0.718131	0.483552	0	0.878827	1.09734	0.362502	0.329637	0.711629	0	0.152613	0.450229	0.97225	1.19092
	Ac	BAF87113	585	AZC_1115	0.10172	0.0509277	0.0940653	0.0940653	0.154796	0.0925655	0.144638	0.0729515	0	0	0	0.14803	0.15713	0	0.282196	0	0.320136	0	0.144251	0.23356	0	0.200353	0	0	0
	Ac	BAF87114	330	AZC_1116	0.282424	0.160866	0.0973939	0.0973939	0.57056	0.0350474	0.118391	0.118391	0.349269	0.349269	0.290178	0	0.557096	0	0	0.292182	0.567513	0.63273	0.511437	0	0	0.355172	1.04781	0	0
	Ac	BAF87115	414	AZC_1117	0.146824	0.0736896	0.144092	0.0726929	0.0560389	0.0560389	0.281133	0.161745	0.163963	0.163963	0.231301	0.209172	0	0	0.199378	0.232898	0	0.168117	0	0	0.560292	0.283108	0	0.491889	0
	Ac	BAF87116	408	AZC_1118	0.0750987	0.0750987	0.337143	0.17839	0.056863	0.056863	0.0947553	0.0947553	0.166374	0.166374	0	0	0.225296	0.60681	0.404619	0	0	0.170589	0	0	0.284266	0	0	0.499123	0
	Ac	BAF87117	360	AZC_1119	0.165295	0.0827574	0.165706	0.0835969	0	0	0.44868	0.28114	0.232426	0.11737	0	0.240548	0.255336	0	0.229284	0.267833	0	0	0	0.379535	0.966504	0	0.320163	0.377115	0
	Ac	BAF87118	168	AZC_1120	0.364765	0.364765	0.436923	0.223466	0	0	0.50365	0.254028	0.361527	0.197599	0	0	1.0943	0.736841	0	0.573928	0	0	0	0.81329	0	0.697659	0	0.404052	0.680528
	Ac	BAF87119	666	AZC_1121	0.874245	0.112661	0.502864	0.16546	0.595624	0.0914	0.185095	0.0100436	0.434594	0.218543	1.00647	0.65013	0.966134	0.18587	0.743625	0.579099	0.4218	0.731535	0.633537	0.205154	0.174145	0.175986	0.692245	0.611538	0
	Ac	BAF87120	582	AZC_1122	2.99787	0.60081	2.60118	0.378727	2.85482	0.297632	1.97412	0.192228	1.82293	0.447917	4.11334	2.82706	2.05321	2.97775	1.84373	2.98206	2.89607	3.34847	2.31992	2.11288	1.59423	2.21525	2.17843	0.933069	2.35729
	Ac	BAF87121	765	AZC_1123	0.35454	0.0585167	1.72688	0.123935	1.93143	0.414325	1.60213	0.641535	2.55143	0.299727	0.250349	0.452796	0.360474	1.94179	1.72638	1.51247	2.32569	2.3655	1.1031	2.67907	1.66769	0.459634	2.86264	1.95213	2.83954
	Ac	BAF87122	621	AZC_1124	0.250024	0.106318	0.118201	0.0604546	0.181185	0.181185	0	0	0.134241	0.0678557	0.462602	0.139448	0.148021	0.199339	0	0.155266	0	0	0.543556	0	0	0	0	0.218618	0.184104
	Ac	BAF87123	885	AZC_1125	0.0326167	0.0326167	0.0674057	0.0340055	0.0262148	0.0262148	0	0	0.0689791	0.0377936	0	0.0978501	0	0	0.0932682	0.108949	0	0.0786444	0	0	0	0	0.130236	0.0767014	0
	Ac	BAF87124	438	AZC_1126	0.0699549	0.0699549	0.0628176	0.0628176	0.206748	0.123632	0.29623	0.180787	0.175432	0.175432	0	0	0.209865	0	0.188453	0	0.427579	0	0.192665	0.623894	0.264796	0	0.526296	0	0
	Ac	BAF87125	3900	AZC_1127	0.117339	0.0239773	0.0647091	0.0193945	0.0918714	0.0108269	0.118077	0.033219	0.0896298	0.0181282	0.098214	0.0888178	0.164986	0.0317408	0.0634941	0.0988922	0.0960407	0.0713849	0.108189	0.17517	0.118954	0.060106	0.0591071	0.121837	0.0879451
	Ac	BAF87126	1476	AZC_1128	0.0607392	0.0339364	0.108788	0.0135911	0.145372	0.0441024	0.0837955	0.0460559	0.180137	0.0510292	0.0648771	0.117341	0	0.083868	0.111846	0.13065	0.190325	0.188619	0.0571728	0.0925696	0	0.158817	0.0780886	0.229948	0.232375
	Ac	BAF87127	672	AZC_1129	1.47061	0.413534	2.27982	0.214024	2.30535	0.10428	2.24078	0.277664	2.87833	0.0951707	1.85247	0.644325	1.91502	2.39473	2.57945	1.86527	2.22952	2.17501	2.51152	2.03323	1.89849	2.79064	2.74426	2.82836	3.06237
	Ac	BAF87128	1395	AZC_1130	0.28814	0.0962415	0.588696	0.0874799	0.461152	0.105125	0.375957	0.103715	0.278341	0.0572892	0.480509	0.186231	0.197679	0.532427	0.473361	0.7603	0.671252	0.349249	0.362955	0.293834	0.581981	0.252058	0.330491	0.34062	0.163912
	Ac	BAF87129	414	AZC_1131	0.739605	0.0934656	1.30769	0.515141	0.744466	0.334859	0.766647	0.231927	1.2702	0.243934	0.925204	0.627517	0.666093	0.299008	1.99378	1.63029	1.3571	0.672467	0.203834	0.330031	1.12058	0.849325	1.67042	1.31171	0.828468
	Ac	BAF87130	1170	AZC_1132	0.105423	0.029163	0.258762	0.0310703	0.43997	0.150927	0.199655	0.115676	0.371037	0.156817	0.16369	0.0740148	0.0785648	0.317408	0.211647	0.247231	0.640271	0.535387	0.144251	0	0.198257	0.400707	0.197024	0.232071	0.684018
	Ac	BAF87131	525	AZC_1133	0.456759	0.253433	1.00471	0.136925	0.881527	0.284952	1.01131	0.317862	0.536525	0.0625929	0	0.494842	0.875436	1.17895	1.10056	0.734628	0.535084	0.66286	1.44664	1.04101	1.54641	0.446502	0.439081	0.517187	0.653307
	Ac	BAF87132	1986	AZC_1134	0.290101	0.0250997	0.676785	0.0660365	0.558285	0.0888429	0.447855	0.10068	0.410056	0.038473	0.241084	0.305227	0.323991	0.560978	0.78968	0.679697	0.471499	0.735955	0.467401	0.34399	0.350394	0.649182	0.406249	0.478515	0.345404
	Ac	BAF87133	486	AZC_1135	0.316842	0.069479	0.330394	0.0412768	0.611341	0.132973	0.585163	0.344642	0.265282	0.161892	0.394068	0.178184	0.378275	0.25471	0.33968	0.39679	0.770697	0.716052	0.347272	0.562275	1.19322	0	0.237158	0.558689	0
	Ac	BAF87134	1578	AZC_1136	48.6684	2.42951	27.4622	1.77705	28.0425	4.93429	25.4615	1.34918	19.0901	0.658205	49.4571	44.1218	52.4263	30.8296	24.7941	26.7629	25.9319	37.4465	20.7492	28.1405	24.4015	23.8424	18.2603	20.39	18.6201
	Ac	BAF87135	717	AZC_1137	3.2106	0.424997	2.32891	0.243688	2.313	0.212173	1.92906	0.474973	2.1744	0.33671	2.40398	3.38176	3.84606	2.58973	1.84195	2.55506	2.22019	2.718	2.00081	2.85843	1.29406	1.63468	1.92902	2.8402	1.754
	Ac	BAF87136	1785	AZC_1138	0.499161	0.0993594	0.544837	0.0649076	0.394768	0.118756	0.41005	0.0939885	0.349976	0.0197725	0.697402	0.388111	0.41197	0.624147	0.41618	0.594184	0.157378	0.506893	0.520033	0.382725	0.584776	0.262648	0.387424	0.342256	0.320248
	Ac	BAF87137	2991	AZC_1139	0.286367	0.0276226	0.633407	0.13948	0.528522	0.0387383	0.533699	0.159123	0.554486	0.0891704	0.320156	0.231621	0.307325	0.869132	0.386357	0.644734	0.500914	0.605018	0.479632	0.274088	0.504094	0.822916	0.385352	0.59007	0.688036
	Ac	BAF87138	735	AZC_1140	1.85578	0.146187	5.37382	0.97634	7.52367	0.255057	8.28127	1.65862	6.32479	0.622423	1.56341	2.00293	2.001	6.73683	3.48138	5.90326	8.02626	7.19677	7.34799	11.5255	7.25864	6.05967	7.5271	6.00306	5.44422
	Ac	BAF87139	1524	AZC_1141	0.236604	0.13937	0.668257	0.118476	0.640237	0.0725315	0.689735	0.203624	0.403831	0.0917641	0	0.22729	0.482524	0.812265	0.433293	0.759212	0.73732	0.685042	0.498349	1.07585	0.608822	0.384537	0.226887	0.534494	0.450113
	Ac	BAF87140	708	AZC_1142	0.508602	0.19283	0.764439	0.149159	0.707039	0.147932	0.91892	0.484003	1.62635	0.241669	0.135252	0.611563	0.77899	1.04906	0.699511	0.544745	0.661297	0.983055	0.476763	0.771936	0.163814	1.82101	1.79074	1.15052	1.93777
	Ac	BAF87141	687	AZC_1143	1.47018	0.17238	2.09663	0.218378	1.63128	0.235671	1.18858	0.192377	0.817375	0.274039	1.81203	1.26051	1.338	1.80188	2.52313	1.96489	2.04453	1.62097	1.22834	1.1933	1.5194	0.853033	0.335542	1.2845	0.832086
	Ac	BAF87142	444	AZC_1144	1.01869	0.173577	0.640778	0.236635	0.721422	0.17293	0.556206	0.156044	0.96035	0.0943778	0.86269	1.36527	0.828115	0.278805	0.557718	1.08581	0.843601	0.940545	0.380122	0.615463	0.261217	0.791938	1.03837	1.07019	0.772491
	Ac	BAF87143	3324	AZC_1145	1.42153	0.207337	2.12532	0.0396148	1.53619	0.152646	1.10241	0.166711	2.22688	0.225642	1.78611	1.06814	1.41034	2.0855	2.08591	2.20455	1.60573	1.75885	1.24397	0.780993	1.18632	1.33991	1.80309	2.5731	2.30446
	Ac	BAF87144	474	AZC_1146	5.17475	0.761709	5.84539	0.409356	6.02777	0.641377	6.44924	0.705556	7.86989	0.394095	5.85865	3.65389	6.0117	5.22317	6.61732	5.69569	7.30943	5.43293	5.34096	7.78288	5.38306	6.18179	7.78118	8.5925	7.23599
	Ac	BAF87145	486	AZC_1147	0.448198	0.179516	0.858884	0.222961	1.56995	0.0889841	0.907559	0.18726	1.15415	0.579134	0.788137	0.178184	0.378275	1.27355	0.509521	0.79358	1.54139	1.4321	1.73636	0.562275	0.954572	1.20583	0	1.81574	1.64671
	Ac	BAF87146	960	AZC_1148	1.03937	0.113076	2.07835	0.31161	2.13005	0.0952894	1.83653	0.354689	2.25274	0.0565862	0.897737	1.26288	0.957508	2.57894	2.14954	1.50656	2.04837	2.32001	2.02177	1.13861	2.29545	2.07554	2.28116	2.3334	2.14366
	Ac	BAF87147	891	AZC_1149	1.09798	0.331986	3.52623	1.02174	3.13291	0.141546	2.00423	0.450932	3.20277	0.311439	0.859786	0.680338	1.75382	5.55732	2.316	2.70538	2.94266	3.04648	3.40958	1.68682	1.43186	2.89399	2.58718	3.42832	3.59282
	Ac	BAF87148	681	AZC_1150	5.23322	0.125982	5.47005	0.433868	5.42175	0.313753	9.65304	1.38928	8.10339	1.0026	5.48397	5.08648	5.12921	5.45327	4.72709	6.22977	5.63763	4.80354	5.82407	10.8343	11.2404	6.88439	8.29321	6.27972	9.73724
	Ac	BAF87149	297	AZC_1151	0.406689	0.274143	1.12764	0.371032	0.518476	0.262799	0.830123	0.0450442	0.690728	0.156957	0	0.291573	0.928493	0.416799	1.66752	1.29858	0	0.703033	0.852395	0.920086	0.781013	0.789271	0.388077	0.914219	0.76989
	Ac	BAF87150	465	AZC_1152	0.576708	0.209513	0.848485	0.0975565	0.499871	0.190627	0.447068	0.101724	0.537828	0.271861	0.205933	0.931154	0.593037	0.79864	0.710042	1.03677	0.805503	0.149678	0.544433	0.587668	0.24942	0.504115	0	0.875881	0.737604
	Ac	BAF87151	2106	AZC_1153	0.146607	0.0671691	0.355041	0.0810759	0.352059	0.0997789	0.234331	0.0349802	0.315022	0.0649137	0.272817	0.123358	0.0436471	0.235117	0.509521	0.320484	0.40017	0.495729	0.160279	0.259511	0.165214	0.278269	0.43783	0.290089	0.217148
	Ac	BAF87152	798	AZC_1154	0.194567	0.0827362	0.304815	0.17442	0.0972599	0.051347	0.0974049	0.0487045	0.217884	0.151984	0.359995	0.108518	0.115189	0	0.31031	0.604135	0.117343	0.174437	0	0	0.145339	0.146876	0	0.510382	0.143269
	Ac	BAF87153	1416	AZC_1155	0.368264	0.063395	0.382208	0.161061	0.33555	0.0654387	0.114937	0.0722745	0.258234	0.0496018	0.405757	0.244625	0.454411	0.699374	0.174878	0.272373	0.462908	0.245764	0.297977	0.096492	0	0.248319	0.32559	0.28763	0.161481
	Ac	BAF87154	921	AZC_1156	0.656363	0.101539	0.657458	0.0790172	0.908709	0.180323	0.26022	0.0662932	0.52858	0.0770948	0.623835	0.846228	0.499027	0.53763	0.806603	0.628143	1.11839	1.05799	0.549753	0.148353	0.377787	0.254521	0.375436	0.589626	0.620677
	Ac	BAF87155	708	AZC_1157	10.8005	0.60131	10.4572	1.87104	9.63798	0.538065	6.93773	0.277603	9.2307	1.32935	10.5497	9.90732	11.9445	13.8126	7.34487	10.214	10.713	9.14241	9.0585	7.14041	6.38876	7.28404	6.67459	9.87531	11.1422
	Ac	BAF87156	978	AZC_1158	14.6096	1.16629	14.6619	1.15076	12.0247	0.673388	7.85086	0.389328	12.8965	0.458569	15.0786	12.3963	16.354	16.9609	13.4195	13.6053	13.3087	11.0307	11.7348	7.82355	8.53844	7.1906	12.6101	12.2852	13.7943
	Ac	BAF87157	2475	AZC_1159	14.3441	1.35616	12.7695	1.27314	12.5478	0.628797	6.19115	0.326127	9.90009	1.26664	14.9345	11.7562	16.3415	15.3049	11.706	11.2977	13.7338	12.3171	11.5926	5.90695	6.84168	5.82482	7.82362	9.68158	12.1951
	Ac	BAF87158	675	AZC_1160	20.4349	3.4058	22.1402	2.81198	20.5367	0.845105	14.2263	0.964502	15.8192	0.176949	25.2519	13.8556	22.1972	27.6921	18.5873	20.141	20.5314	19.0756	22.0032	13.1572	16.1514	13.3703	15.8801	15.4869	16.0907
	Ac	BAF87159	690	AZC_1161	0.489305	0.202018	0.41214	0.0957747	0.523743	0.081262	0.573824	0.23959	0.951149	0.196776	0.832684	0.502013	0.133219	0.358809	0.598133	0.279478	0.678548	0.40348	0.489201	0.198018	0.504263	1.01919	1.33633	0.688645	0.828468
	Ac	BAF87160	1104	AZC_1162	0.804301	0.118835	0.398813	0.195753	0.291808	0.0188752	0.293358	0.0642391	0.400813	0.122085	1.04085	0.705956	0.666093	0.784895	0.149533	0.262011	0.254456	0.315219	0.30575	0.247523	0.420219	0.212331	0.626406	0.368917	0.207117
	Ac	BAF87161	1248	AZC_1163	0.461651	0.0399423	0.408022	0.0723386	0.349288	0.0129741	0.359268	0.110096	0.237151	0.102575	0.383648	0.485722	0.515581	0.49595	0.264559	0.463557	0.375159	0.334617	0.338089	0.328444	0.185866	0.563494	0.18471	0.435133	0.0916095
	Ac	BAF87162	366	AZC_1164	23.8695	2.20173	17.8475	2.99365	22.2477	0.981027	30.8323	4.67327	31.086	2.60246	28.2566	22.0042	21.3477	22.9991	12.6294	17.9141	21.2352	21.2985	24.2094	38.078	32.3224	22.0964	32.1213	26.1508	34.9858
	Ac	BAF87163	1572	AZC_1165	2.47601	0.0981645	2.26426	0.62458	2.26842	0.271708	3.2943	0.610374	2.98916	0.00850591	2.55844	2.58911	2.28048	3.46484	1.3652	1.96275	2.50182	1.72673	2.57671	3.73741	4.05784	2.08765	3.00611	2.9795	2.98185
	Ac	BAF87164	2118	AZC_1166	0.127686	0.0752127	0.29233	0.110766	0.189809	0.0863014	0.153298	0.0344905	0.262463	0.0851006	0	0.122659	0.260399	0.233785	0.506634	0.136572	0.0884228	0.361475	0.119528	0.129021	0.109519	0.221354	0.163256	0.192297	0.431836
	Ac	BAF87165	567	AZC_1167	0.425181	0.139424	0.922131	0.207062	0.481609	0.25311	0.49159	0.125322	0.821885	0.296529	0.168886	0.458187	0.648471	1.09162	1.16462	0.510158	0.165149	0.982015	0.297662	0.240975	0.613653	0.620142	1.01639	0.239438	1.20983
	Ac	BAF87166	528	AZC_1168	0.289216	0.116638	1.39879	0.160884	0.482578	0.177128	0.946153	0.184382	0.867975	0.335546	0.181361	0.16401	0.522277	1.64115	1.09431	1.46091	0.177348	0.790913	0.479472	1.29387	0.87864	0.665948	1.52805	0.64281	0.433063
	Ac	BAF87167	567	AZC_1169	0.0540393	0.0540393	0.177984	0.0213711	0.213279	0.145359	0.274177	0.137094	0.283091	0.177392	0	0	0.162118	0.218323	0.145577	0.170053	0	0.491007	0.148831	0	0.409102	0.413428	0.609835	0.239438	0
	Ac	BAF87168	3009	AZC_1170	0.263109	0.040865	0.164666	0.0419344	0.136546	0.0296347	0.245673	0.0254679	0.0913397	0.0231122	0.318241	0.287794	0.183292	0.0822793	0.219455	0.192263	0.186719	0.138784	0.0841347	0.272448	0.269812	0.19476	0.114914	0.0451185	0.113987
	Ac	BAF87169	309	AZC_1171	0	0	0	0	0.0750812	0.0750812	0	0	0	0	0	0	0	0	0	0	0	0.225244	0	0	0	0	0	0	0
	Ac	BAF87170	1254	AZC_1172	0.489997	0.20019	0.0951421	0.0479982	0.0931737	0.0673558	0.289097	0.087133	0.066478	0.0336032	0.839988	0.483398	0.146604	0	0.131646	0.15378	0.224018	0.0555026	0	0.217915	0.462442	0.186933	0	0.108263	0.0911712
	Ac	BAF87171	1260	AZC_1173	0.097893	0.0270799	0.49147	0.105221	0.638149	0.105559	1.0966	0.0674741	0.537139	0.0816158	0.151998	0.068728	0.072953	0.687718	0.327549	0.459142	0.668855	0.441907	0.803687	0.975948	1.10458	1.20928	0.457376	0.700357	0.453685
	Ac	BAF87172	1125	AZC_1174	0	0	0.236546	0.057201	0.16936	0.133621	0.25891	0.130195	0.351493	0.13072	0	0	0	0.22007	0.146742	0.342826	0	0.433069	0.0750108	0.364354	0.412375	0	0.409809	0.543046	0.101625
	Ac	BAF87173	1011	AZC_1175	0.153575	0.0653051	0.181463	0.0729764	0.142561	0.103666	0.243864	0.0132326	0.354921	0.108246	0.28415	0.0856551	0.0909207	0.122442	0.326577	0.0953708	0	0.344215	0.0834689	0.270292	0.229437	0.231863	0.570023	0.268569	0.226169
	Ac	BAF87174	2061	AZC_1176	0.0598472	0.0165554	0.218064	0.0775348	0.183801	0.0775015	0.276567	0.0647153	0.258894	0.0669118	0.0929244	0.0420171	0.0446001	0.360376	0.200248	0.0935662	0.0908682	0.337702	0.122834	0.265178	0.393917	0.170607	0.223695	0.164679	0.388307
	Ac	BAF87175	1935	AZC_1177	0.0149177	0.0149177	0.120917	0.0188558	0.177525	0.0481777	0.164449	0.0706515	0.133875	0.0220567	0	0.0447531	0	0.127948	0.0853151	0.149488	0.19357	0.251784	0.0872218	0.0706112	0.119876	0.30286	0.11913	0.105241	0.177254
	Ac	BAF87176	1191	AZC_1178	0	0	0.0346457	0.0346457	0.15809	0.00971087	0.174548	0.0397161	0.0832544	0.0131318	0	0	0	0.103937	0	0	0.157245	0.175316	0.141708	0.229442	0.0973808	0.196821	0.0967748	0.0569948	0.0959938
	Ac	BAF87177	771	AZC_1179	0.0374394	0.0374394	0.148724	0.0934496	0.0902728	0.0902728	0.159888	0.00867583	0.167221	0.102048	0	0.112318	0	0.321113	0	0.125058	0	0.270818	0	0.177215	0.150429	0.152019	0.149493	0.35217	0
	Ac	BAF87178	924	AZC_1180	0.100866	0.0574523	0.0297772	0.0297772	0.0893316	0.00757641	0.0422824	0.0422824	0.048976	0.048976	0.103635	0	0.198963	0	0.0893315	0	0.101342	0.075325	0.091328	0	0	0.126847	0	0.146928	0
	Ac	BAF87179	978	AZC_1181	0.0966047	0.0565451	0.0421913	0.0421913	0.0606772	0.0304613	0	0	0.147658	0.0302836	0.195825	0	0.0939885	0.126574	0	0	0.0957461	0	0.0862854	0	0	0	0.117851	0.208223	0.1169
	Ac	BAF87180	1278	AZC_1182	0.0475628	0.0238713	0.021529	0.021529	0.0363069	0.0363069	0.127028	0.0285802	0	0	0.0749285	0.06776	0	0	0.0645871	0	0	0.108921	0	0.106911	0.0907516	0.183422	0	0	0
	Ac	BAF87181	1689	AZC_1183	0.164491	0.0638137	0.206418	0.0574699	0.0900785	0.0374102	0.149806	0.0504123	0.455001	0.0594132	0.170086	0.0512713	0.272116	0.293166	0.0977411	0.228348	0.0554409	0.164832	0.0499628	0.242687	0.137336	0.0693942	0.341204	0.482279	0.541521
	Ac	BAF87182	2103	AZC_1184	0.116931	0.0528097	0.266095	0.0758952	0.244187	0.021787	0.197705	0.0449851	0.415976	0.045829	0.0910686	0.041178	0.218547	0.412042	0.156999	0.229244	0.26716	0.264766	0.200635	0.259882	0.1103	0.222933	0.328841	0.484171	0.434916
	Ac	BAF87183	1089	AZC_1185	0.0851284	0.0508453	0.783229	0.462089	0.767384	0.0386586	0.692034	0.357158	2.57894	0.228102	0.175865	0.07952	0	1.70509	0.378982	0.26562	0.773882	0.830858	0.697414	0.250932	0.426007	1.39916	2.54014	2.99199	2.20468
	Ac	BAF87184	918	AZC_1186	0	0	0.239897	0.0541321	0.201744	0.051784	0.304965	0.234516	0.448918	0.118751	0	0	0	0.134847	0.269746	0.315098	0.102004	0.227452	0.275775	0.148837	0	0.766057	0.502217	0.221833	0.622705
	Ac	BAF87185	1224	AZC_1187	0.0250329	0.0250329	0.239774	0.133933	0.21321	0.0790087	0.396896	0.0869117	0.8719	0.138901	0	0	0.0750987	0.505675	0.134873	0.0787744	0.229509	0.341178	0.0689437	0.334884	0.568532	0.287272	1.12999	0.831872	0.65384
	Ac	BAF87186	1374	AZC_1188	0.0853257	0.0553539	0.297064	0.0895395	0.105509	0.0495699	0.151598	0.0775659	0.399834	0.111526	0	0.189077	0.0669001	0.45047	0.300372	0.140349	0.204453	0.0506552	0.0614171	0.198883	0	0.25591	0.419428	0.197615	0.58246
	Ac	BAF87187	819	AZC_1189	0.0352451	0.0352451	0.0392429	0.0392429	0.315903	0.128308	0.19822	0.0445977	0.195608	0.043587	0	0.105735	0	0	0	0.117729	0.571671	0.169964	0.206073	0.166829	0.141612	0.286219	0.281462	0.165765	0.139595
	Ac	BAF87188	852	AZC_1190	0.250577	0.0370675	0.129155	0.0854228	0.170151	0.0799402	0.191022	0.120118	0.330605	0.0385696	0.224786	0.20328	0.323665	0.290585	0.0968807	0	0.329717	0.0816905	0.0990459	0.160367	0	0.4127	0.27056	0.318689	0.402566
	Ac	BAF87189	498	AZC_1191	0.128191	0.128191	0.193356	0.0995974	0.268818	0.0438806	0.169906	0.085696	0.0771478	0.0771478	0.384573	0	0	0.248573	0.331495	0	0.188032	0.279519	0.338904	0.274363	0	0.235355	0.231443	0	0
	Ac	BAF87190	1044	AZC_1192	1.08947	0.213205	0.474612	0.25419	0.713947	0.266773	0.896754	0.361834	0.902652	0.183257	1.28412	0.663581	1.3207	0	0.869699	0.554137	1.16601	0.733337	0.242492	0.785246	0.333277	1.57174	0.552005	1.17036	0.985592
	Ac	BAF87191	1542	AZC_1193	0.518853	0.100313	0.261876	0.10322	0.456326	0.0196282	0.379112	0.0883364	0.754042	0.206037	0.683103	0.336955	0.536503	0.0802784	0.267647	0.437704	0.425083	0.451364	0.492532	0.531645	0.225643	0.380048	0.672716	1.14455	0.444859
	Ac	BAF87192	603	AZC_1194	0.398976	0.0878104	1.415	0.023075	0.881918	0.173402	1.33471	0.312793	1.91941	0.201578	0.317607	0.574443	0.304878	1.43702	1.36886	1.4391	0.931738	1.15423	0.559782	0.906353	1.15403	1.94373	2.10256	2.13886	1.5168
	Ac	BAF87193	981	AZC_1195	2.3041	0.182869	2.20682	0.4306	1.80021	0.131701	1.96456	0.0970406	1.2581	0.246356	2.44033	1.94204	2.52993	3.02848	2.01938	1.5726	1.62271	2.0575	1.72043	2.08919	1.7734	2.03111	1.05742	0.968736	1.74814
	Ac	BAF87194	813	AZC_1196	0.635111	0.309224	0.953522	0.0851184	1.61488	0.404024	1.11096	0.294883	1.04124	0.278899	0.235569	0.426063	1.2437	0.913574	1.11681	0.830184	2.41874	1.28414	1.14177	1.17642	0.57063	1.58582	0.992388	0.584459	1.54688
	Ac	BAF87195	651	AZC_1197	0.336565	0.199468	1.36694	0.0980804	1.04998	0.0548008	0.746865	0.0765586	0.852554	0.147226	0.735473	0.133022	0.141199	1.52122	1.39472	1.18488	1.15072	0.962216	1.03702	0.629644	0.890787	0.720165	0.708195	1.14699	0.70248
	Ac	BAF87196	390	AZC_1198	0.610318	0.305566	1.24674	0.44672	1.89692	0.161411	2.09372	0.338879	1.79486	0.601255	0	0.888178	0.942777	0.634817	2.11647	0.988922	1.92081	1.60616	2.16377	2.10204	2.67647	1.50265	0.886606	1.56648	2.9315
	Ac	BAF87197	975	AZC_1199	1.44839	0.294417	3.94738	0.832348	4.34538	0.289693	2.99519	0.215489	2.74824	0.174075	1.57142	0.888178	1.88555	5.33246	2.45511	4.05458	4.80204	4.42587	3.80824	3.36327	2.617	3.0053	2.71892	3.06334	2.46246
	Ac	BAF87198	702	AZC_1200	6.4725	0.264857	13.2257	1.19024	12.3987	2.09799	11.9124	0.986628	12.9809	0.472014	6.95682	6.04454	6.41612	15.5177	11.523	12.6362	8.40356	13.2855	15.507	13.819	11.3998	10.5186	12.4782	13.9243	12.5403
	Ac	BAF87199	393	AZC_1201	1.21657	0.387812	1.94934	0.212403	3.1619	0.458351	2.65822	0.605943	1.71251	0.9129	0.730982	1.98314	0.935581	1.57493	2.31035	1.96275	2.62096	4.0733	2.79143	3.82433	2.36093	1.78942	3.51935	1.03635	0.581825
	Ac	BAF87200	537	AZC_1202	0.3372	0.0907646	0.743306	0.372288	1.09089	0.178271	0.700736	0.169849	0.597235	0.252527	0.356643	0.483784	0.171175	1.1526	0	1.07732	1.395	0.777657	1.10002	1.01775	0.647936	0.436524	1.07317	0.505629	0.212903
	Ac	BAF87201	840	AZC_1203	0.145316	0.0369058	0.398661	0.214846	0.273043	0.0970636	0.687746	0.0755076	0.570676	0.200458	0.113998	0.103092	0.218859	0.736841	0	0.459142	0.334427	0.0828575	0.401843	0.81329	0.552288	0.697659	0.274426	0.484863	0.952739
	Ac	BAF87202	1209	AZC_1204	0.196467	0.0835257	0.421184	0.0746722	0.468734	0.0495707	0.300195	0.0457633	0.53543	0.0314508	0.0792048	0.358136	0.152061	0.511949	0.273093	0.478511	0.387261	0.460548	0.558393	0.226026	0.383724	0.290836	0.572004	0.561462	0.472823
	Ac	BAF87203	1098	AZC_1205	0.191204	0.0674264	0.376081	0.0870078	0.460394	0.056378	0.407232	0.0623677	0.452095	0.141356	0.174424	0.315473	0.0837166	0.225481	0.375876	0.526885	0.42641	0.570494	0.384276	0.373313	0.528144	0.320237	0.734801	0.309111	0.312373
	Ac	BAF87204	984	AZC_1206	0.217466	0.124834	0.615234	0.18164	0.676492	0.0966224	0.34271	0.126068	0.502896	0.215681	0.0973157	0.0880054	0.467077	0.62901	0.922729	0.293963	0.666136	0.848784	0.514555	0.555418	0.353599	0.119113	0.234266	0.344923	0.929501
	Ac	BAF87205	1065	AZC_1207	0.0875118	0.0498459	0.18095	0.0466896	0.206101	0.0308097	0.0363006	0.0363006	0.186209	0.0293708	0.0899142	0	0.172621	0.116234	0.155009	0.271605	0.263774	0.196057	0.158473	0	0.108902	0	0.216448	0.127476	0.214702
	Ac	BAF87206	483	AZC_1208	1.31869	0.0709823	2.39316	0.597818	2.28452	0.0917832	1.08669	0.180502	2.56567	0.576519	1.18955	1.43432	1.33219	1.79405	3.5888	1.79664	2.13258	2.4497	2.27129	0.84865	1.44075	0.970657	1.43179	2.95134	3.31387
	Ac	BAF87207	699	AZC_1209	0.820987	0.170023	1.50964	0.400812	1.55301	0.219233	1.07842	0.311391	1.15483	0.00590013	0.821962	1.11499	0.526013	0.708379	1.88938	1.93116	1.33962	1.99142	1.32798	1.56375	0.49777	1.17374	1.15424	1.16533	1.14492
	Ac	BAF87208	1545	AZC_1210	0.0758819	0.0492274	0.26719	0.0555546	0.0782715	0.0533452	0.138746	0.0632808	0.177289	0.135744	0	0.16815	0.0594957	0.240367	0.373978	0.187223	0	0.180195	0.0546195	0.265306	0.0750683	0.075862	0	0.0878715	0.443995
	Ac	BAF87209	2625	AZC_1211	0.0783274	0.0477964	0.0734138	0.0189426	0.119993	0.0364348	0.170651	0.0271684	0.159597	0.0290946	0	0.164947	0.0700349	0.0471578	0.0628894	0.110194	0.178361	0.0530288	0.12859	0.156152	0.132549	0.223251	0.131724	0.129297	0.217769
	Ac	BAF87210	1122	AZC_1212	0.138823	0.0727172	0.290231	0.0601284	0.0958888	0.0672987	0.0754128	0.0380362	0.142783	0.0318162	0.170693	0	0.245778	0.330987	0.367836	0.171872	0	0.0620324	0.225634	0.121776	0	0.104462	0.205452	0.121	0.101897
	Ac	BAF87211	1710	AZC_1213	19.2509	1.67648	71.4546	2.85626	51.9348	3.04869	45.3531	2.13179	101.749	3.87561	19.0397	16.4586	22.2545	74.9975	73.564	65.8024	52.5149	56.9013	46.3882	42.2683	49.4443	44.3467	103.059	94.4773	107.71
	Ac	BAF87212	2412	AZC_1214	0.174492	0.0476986	0.384188	0.0402916	0.239717	0.0596573	0.147786	0.0455734	0.440933	0.124907	0.0794018	0.215416	0.228659	0.307933	0.44488	0.399751	0.232935	0.34627	0.139945	0.0566471	0.192339	0.194373	0.191142	0.562859	0.568799
	Ac	BAF87213	102	AZC_1215	0	0	0	0	0	0	0	0	0	0	0	0	0	0	0	0	0	0	0	0	0	0	0	0	0
	Ac	BAF87214	567	AZC_1216	0	0	0.129459	0.0662122	0.177802	0.106494	0.285597	0.0625396	0.202731	0.117364	0	0	0	0.218323	0	0.170053	0.165149	0.368256	0	0.240975	0.409102	0.206714	0.406556	0	0.201638
	Ac	BAF87215	480	AZC_1217	0	0	0	0	0.155269	0.0843436	0	0	0.126534	0.0691596	0	0	0	0	0	0	0	0.290001	0.175806	0	0	0	0	0.141418	0.238185
	Ac	BAF87216	930	AZC_1218	0.0672686	0.0336554	0.384727	0.170574	0.160278	0.0870643	0.251179	0.145528	0.196257	0.0369859	0.102966	0	0.0988396	0.133107	0.710042	0.311032	0	0.299356	0.181478	0	0.24942	0.504115	0.123934	0.21897	0.245868
	Ac	BAF87217	768	AZC_1219	0.435903	0.262422	0.686836	0.194041	0.549649	0.284126	0.101742	0.101742	0.990538	0.346866	0.124686	0.225514	0.957508	0.483552	1.07477	0.502187	0.121927	1.0875	0.439516	0	0	0.305226	0.450229	0.883864	1.63752
	Ac	BAF87218	297	AZC_1220	0.832274	0.28142	1.43616	0.53385	1.39581	0.310933	2.09711	0.348707	3.45766	0.884594	0.967259	0.291573	1.23799	2.50079	0.833761	0.973939	1.26114	0.937378	1.98892	2.76026	1.95253	1.57854	1.94038	3.42832	5.00428
	Ac	BAF87219	3516	AZC_1221	0.540289	0.143724	0.675807	0.0326887	0.472203	0.0323092	0.645135	0.0900015	0.989401	0.0951017	0.490232	0.320183	0.810451	0.739355	0.657334	0.630733	0.426119	0.534473	0.456017	0.544044	0.824662	0.566699	1.01622	1.13907	0.812917
	Ac	BAF87220	1509	AZC_1222	0.504672	0.0421925	1.26447	0.201132	1.06978	0.165934	1.0062	0.0474428	1.15059	0.00986514	0.571125	0.516485	0.426405	1.31254	1.5863	0.894552	1.24108	0.737975	1.2303	1.08654	0.92231	1.00973	1.14571	1.16958	1.13647
	Ac	BAF87221	1809	AZC_1223	0.0865362	0.0641081	0.253564	0.0201817	0.281369	0.142473	0.311514	0.0692796	0.185333	0.0654738	0.211738	0.0478703	0	0.273719	0.273772	0.2132	0.258816	0.538642	0.0466485	0.226588	0.448791	0.259164	0.127428	0.112572	0.316
	Ac	BAF87222	909	AZC_1224	4.46076	0.833203	5.10641	0.754047	3.12172	0.86559	2.91384	0.429269	3.37421	0.394361	6.11001	3.4296	3.84267	5.992	5.72076	3.60647	3.91453	4.0581	1.39253	2.7056	2.29664	3.73927	2.66274	3.43511	4.02477
	Ac	BAF87223	2085	AZC_1225	0.10471	0.0535254	0.268323	0.162872	0.169482	0.00528343	0.186885	0.104368	0.179226	0.0513887	0.137782	0	0.176347	0.593713	0.118766	0.0924891	0.179644	0.166907	0.161894	0.393188	0.111252	0.0562143	0.16584	0.0976701	0.274169
	Ac	BAF87224	447	AZC_1226	0.763243	0.269326	1.91917	0.143256	0.743656	0.254574	1.30689	0.26357	1.94037	0.366557	1.28535	0.38746	0.616918	1.93853	1.66193	2.15705	0.41897	1.24564	0.566356	1.834	1.03786	1.04883	1.28925	1.97416	2.55769
	Ac	BAF87225	1041	AZC_1227	1.08087	0.1239	1.25149	0.11658	1.52386	0.200775	0.472887	0.130594	1.20673	0.33532	0.919872	0.99824	1.32451	1.42697	1.03079	1.29671	1.16937	1.53776	1.86446	0.525006	0.668476	0.225181	0.775035	0.978109	1.86704
	Ac	BAF87226	873	AZC_1228	0.0696281	0.0349456	0.126048	0.0833679	0.295401	0.0916802	0.558345	0.199598	0.209782	0.114939	0.109689	0.0991951	0	0.283595	0.0945502	0	0.214524	0.478353	0.193327	0.469528	0.265706	0.939802	0.396078	0.233267	0
	Ac	BAF87227	960	AZC_1229	0.0300685	0.0300685	0.17208	0.0657956	0.215162	0.079903	0.0881387	0.0444548	0.0235697	0.0235697	0	0.0902055	0	0.128947	0.0859816	0.301312	0.195083	0.362502	0.0879032	0.142326	0	0.12209	0	0.0707091	0
	Ac	BAF87228	966	AZC_1230	0.0616004	0.0308413	0.156779	0.0867288	0.168986	0.087198	0.0800418	0.0800418	0.0795436	0.0795436	0	0.0896452	0.0951561	0	0.170895	0.299441	0.290806	0.21615	0	0	0.240125	0	0.238631	0	0
	Ac	BAF87229	1050	AZC_1231	0.0566724	0.028374	0.397556	0.0372656	0.890562	0.237096	0.54403	0.0668387	0.601173	0.0827473	0	0.0824736	0.0875436	0.353684	0.47167	0.367314	1.33771	0.530288	0.803687	0.520506	0.44183	0.669753	0.439081	0.711132	0.653307
	Ac	BAF87230	1083	AZC_1232	0.0577653	0.0289008	0.0593536	0.0593536	0.260318	0.0866583	0.0777511	0.0392634	0.189424	0.0430436	0.0884198	0	0.0848761	0	0	0.178061	0.432316	0.192799	0.15584	0.126161	0.107092	0	0.106425	0.250714	0.211133
	Ac	BAF87231	897	AZC_1233	0.0355848	0.0355848	0.112505	0.0135088	0.0517282	0.0517282	0.0430994	0.0430994	0.0424856	0.0424856	0.106754	0	0	0.138004	0.0920204	0.107492	0	0.155185	0	0	0.129298	0	0	0	0.127457
	Ac	BAF87232	807	AZC_1234	0	0	0.0340943	0.0340943	0.0961753	0.0507744	0	0	0.0472237	0.0472237	0	0	0	0	0.102283	0	0.116034	0.172491	0	0	0	0	0	0	0.141671
	Ac	BAF87233	1131	AZC_1235	0.109496	0.0714717	0.182419	0.182419	0.0757087	0.0483232	0.108995	0.00591429	0.181385	0.0412168	0.0846672	0	0.243822	0.547256	0	0	0.165587	0.0615387	0	0.120807	0.102547	0.103631	0.101909	0.240073	0.202173
	Ac	BAF87234	261	AZC_1236	0	0	0	0	0	0	0.174499	0.174499	0.0866932	0.0866932	0	0	0	0	0	0	0	0	0	0.523497	0	0	0	0.26008	0
	Ac	BAF87235	1428	AZC_1237	0.0214568	0.0214568	0.0739097	0.0395033	0.164933	0.0838991	0.113685	0.0255781	0.330287	0.0542925	0	0	0.0643703	0.0866871	0	0.135042	0.32787	0.0487397	0.118189	0.0956812	0.0812188	0.164155	0.322854	0.42782	0.240186
	Ac	BAF87236	1128	AZC_1238	0.0826242	0.047062	0.0853646	0.0439712	0.15619	0.0880143	0.103182	0.059364	0.237045	0.147204	0.0848924	0	0.16298	0.109742	0.146352	0	0.332056	0.0617024	0.0748113	0	0.205639	0.103907	0.204359	0	0.506776
	Ac	BAF87237	1146	AZC_1239	0.051925	0.0259971	0.320286	0.106185	0.245275	0.0900496	0.107925	0.059318	0.251483	0.126372	0	0.0755648	0.0802101	0.108019	0.432159	0.42068	0.16342	0.425133	0.147272	0.119226	0	0.204549	0	0.355397	0.399053
	Ac	BAF87238	783	AZC_1240	0.155895	0.0395924	0.574168	0.050175	0.326488	0.0867859	0.206812	0.0452873	0.610298	0.240374	0.122297	0.110597	0.234791	0.474288	0.632508	0.615708	0.478364	0.177779	0.323322	0.174499	0.296246	0.149689	0.147201	0.953625	0.730068
	Ac	BAF87239	624	AZC_1241	0.290981	0.0835435	0.96315	0.166539	0.722915	0.0874882	0.777871	0.273903	0.584501	0.213869	0.153459	0.277555	0.441927	0.991901	0.661397	1.23615	0.600254	0.892312	0.676179	0.656888	1.30106	0.375663	0.18471	0.6527	0.916095
	Ac	BAF87240	2187	AZC_1242	1.05312	0.172294	1.75759	0.25327	1.76992	0.114323	1.19785	0.092458	1.36445	0.294747	1.26978	0.712735	1.17686	2.26409	1.50969	1.49898	1.54139	1.87765	1.8907	1.2495	1.32579	1.01826	0.948632	1.21049	1.93423
	Ac	BAF87241	900	AZC_1243	1.32224	0.310547	2.20179	0.158158	2.00239	0.0860828	1.80017	0.260039	2.3351	0.0395872	1.06398	0.962192	1.94055	2.2007	2.47627	1.9284	1.87279	2.16534	1.96903	1.51814	2.31961	1.56276	2.30517	2.41354	2.28657
	Ac	BAF87242	483	AZC_1244	0.945409	0.190097	1.03541	0.267784	1.20009	0.205162	1.27697	0.158688	1.14974	0.242256	1.18955	1.07574	0.570937	0.512585	1.19627	1.39739	1.16323	0.8646	1.57243	1.41442	0.960501	1.45598	1.19315	1.54594	0.710116
	Ac	BAF87243	528	AZC_1245	0.05467	0.05467	0.338669	0.203455	0.244209	0.0757924	0.441643	0.22083	0.273504	0.0560936	0	0.16401	0	0.703348	0.31266	0	0.177348	0.395456	0.159824	0	0.65898	0.665948	0.218293	0.385686	0.216532
	Ac	BAF87244	912	AZC_1246	0.877272	0.169609	4.48609	0.842844	5.36958	0.326281	3.93962	0.137393	4.35831	0.100226	1.15498	0.569719	0.907113	6.10802	4.07281	3.27743	5.13376	4.96055	6.01443	3.89523	4.19666	3.72697	4.17055	4.39141	4.51297
	Ac	BAF87245	888	AZC_1247	0.0345048	0.0345048	0.0826611	0.0422774	0.0929531	0.00788356	0.146113	0.089172	0.0938777	0.0474531	0	0	0.103514	0.139402	0	0.108581	0.10545	0.0783787	0.0950305	0.307731	0.130609	0	0	0.152885	0.128748
	Ac	BAF87246	711	AZC_1248	0.220174	0.163111	0.483869	0.107684	0.390437	0.162025	0.247119	0.171432	0.967044	0.283369	0.538726	0.121796	0	0.348212	0.69656	0.406835	0.263403	0.195781	0.712127	0.576509	0	0.164848	1.45897	0.477361	0.964799
	Ac	BAF87247	1356	AZC_1249	0.248405	0.0285961	0.368702	0.0496898	0.176706	0.0200315	0.186594	0.0627923	0.157437	0.0904718	0.282474	0.191587	0.271153	0.45645	0.365232	0.284425	0.138112	0.205311	0.186697	0.302285	0.171063	0.0864357	0.0849991	0.0500596	0.337253
	Ac	BAF87248	468	AZC_1250	0	0	0.088169	0.088169	0.0495729	0.0495729	0.0826072	0.0826072	0.0820931	0.0820931	0	0	0	0.264507	0	0	0	0.148719	0	0	0.247822	0	0.246279	0	0
	Ac	BAF87249	636	AZC_1251	0.433264	0.0912575	0.785924	0.368372	0.488135	0.257704	0.375543	0.275206	0.443373	0.0537919	0.602256	0.408478	0.289059	0.778549	1.42762	0.151604	0.588929	0.875475	0	0.214831	0.911796	0	0.543673	0.426923	0.359524
	Ac	BAF87250	606	AZC_1252	1.8956	0.207324	2.97509	0.187237	3.04803	0.566315	3.35095	0.274877	1.81012	0.321793	1.58018	2.2864	1.82021	2.85982	2.72417	3.34128	2.78138	4.13467	2.22804	2.93106	3.25358	3.86821	1.52157	1.45619	2.45259
	Ac	BAF87251	387	AZC_1253	10.4804	2.59561	10.9173	0.693617	10.6021	1.99203	8.0356	1.22802	11.9425	1.30577	15.5886	8.72686	7.12564	9.59606	11.9441	11.2116	8.95263	14.5675	8.28607	10.2386	5.99382	7.87436	10.1261	11.2258	14.4757
	Ac	BAF87252	1353	AZC_1254	0.613978	0.118486	0.65099	0.220208	0.778965	0.0524066	0.766288	0.18714	1.14698	0.266759	0.778525	0.384024	0.679385	0.274477	1.03712	0.641374	0.692089	0.771622	0.873185	0.40394	1.02865	0.866273	0.6815	1.15392	1.6055
	Ac	BAF87253	1368	AZC_1255	0.0447957	0.0447957	0.231372	0.0362425	0.19437	0.0382169	0	0	0.138643	0.0547299	0	0	0.134387	0.180978	0.30169	0.211447	0.20535	0.254387	0.123373	0	0	0	0.0842535	0.248102	0.0835736
	Ac	BAF87254	2106	AZC_1256	0.0454694	0.0454694	0.0740481	0.0220877	0.0807282	0.0254929	0.0801603	0.0247983	0.140806	0.09658	0.136408	0	0	0.0587793	0.117582	0.0457834	0.0889266	0.0330486	0.12021	0.129756	0.0550715	0.0556537	0	0.0966962	0.325723
	Ac	BAF87255	495	AZC_1257	0.184698	0.00536608	0.203873	0.0244796	0.364185	0.108374	0.17011	0.0859035	0.599693	0.282316	0.193452	0.174944	0.185699	0.250079	0.166752	0.194788	0.189171	0.562427	0.340958	0.276026	0.234304	0	0.232846	0.411398	1.15483
	Ac	BAF87256	1185	AZC_1258	0.184898	0.109581	0.689118	0.062276	0.37462	0.0529121	0.311395	0.114029	0.353275	0.115879	0.404045	0.0730779	0.0775703	0.626781	0.626904	0.81367	0.474125	0.293672	0.356064	0.345906	0.489369	0.0989087	0.19453	0.286417	0.578879
	Ac	BAF87257	468	AZC_1259	0.19262	0.113462	0.225519	0.120536	0.1268	0.0636562	0	0	0.0820931	0.0820931	0	0.185037	0.392824	0.264507	0	0.412051	0.200085	0	0.180314	0	0	0	0.246279	0	0
	Ac	BAF87258	855	AZC_1260	0.105434	0.0621054	0.241474	0.0738204	0.29323	0.0736755	0.197447	0.061082	0.168538	0.0846911	0	0.101283	0.215019	0.289565	0.0965407	0.338316	0.43808	0.244212	0.197397	0.319609	0.13565	0.137084	0	0.238178	0.267435
	Ac	BAF87259	1314	AZC_1261	2.54072	0.294016	2.63234	0.142276	2.09607	0.304596	2.07027	0.395426	3.05908	0.705912	3.06078	2.04301	2.51838	2.3552	2.82679	2.71502	1.85284	2.70138	1.73398	1.7677	1.58877	2.85435	2.10518	2.63464	4.43741
	Ac	BAF87260	522	AZC_1262	0.755878	0.0377659	1.23043	0.153721	0.951137	0.274417	1.16759	0.0855938	1.25438	0.298692	0.733783	0.829476	0.704374	0.948576	1.26502	1.4777	1.43509	0.933337	0.484983	1.04699	1.33311	1.12267	1.54562	1.56048	0.657061
	Ac	BAF87261	1155	AZC_1263	0.187485	0.056328	0.266128	0.0617023	0.382027	0.114384	0.174736	0.120527	0.396252	0.0592073	0.248724	0.074976	0.238755	0.32153	0.14293	0.333922	0.324293	0.6026	0.219187	0.118297	0	0.405911	0.498956	0.293856	0.395943
	Ac	BAF87262	612	AZC_1264	0.890867	0.397327	1.34905	0.280496	1.24234	0.237851	1.05906	0.13505	1.1195	0.105788	0.312937	0.707494	1.65217	1.21362	1.88822	0.945293	0.918036	1.70589	1.1031	0.893024	1.32657	0.957572	0.941656	1.10916	1.30768
	Ac	BAF87263	489	AZC_1265	0.688827	0.0792973	0.69408	0.245887	0.737308	0.219407	0.411884	0.154071	0.718549	0.22047	0.783302	0.531272	0.751908	0.506295	1.18159	0.394355	0.382984	1.13866	0.690283	0.279413	0.237179	0.71906	0.942812	0.277631	0.935204
	Ac	BAF87264	414	AZC_1266	0.297935	0.0824171	0.798054	0.305139	0.586227	0.0892974	0.22002	0.22002	0.679627	0.238806	0.462602	0.209172	0.222031	0.598016	0.398755	1.39739	0.678548	0.672467	0.407667	0.660061	0	0	0.278403	0.655853	1.10462
	Ac	BAF87265	1077	AZC_1267	0.140141	0.0257727	0.33663	0.182401	0.1794	0.0306696	0.149977	0.0939742	0.247449	0.0706679	0.0889124	0.160812	0.170698	0	0.383205	0.626685	0.17389	0.129248	0.235062	0.126864	0.323065	0	0.321055	0.315138	0.106155
	Ac	BAF87266	3726	AZC_1268	1.8213	0.194919	3.62195	0.144465	2.72813	0.512636	2.26166	0.105406	3.38928	0.153372	2.21021	1.65014	1.60356	3.8871	3.5888	3.38996	2.38749	3.73593	2.06098	2.09019	2.24117	2.4536	3.09336	3.60719	3.46729
	Ac	BAF87267	357	AZC_1269	2.57308	0.325166	2.53086	0.62331	2.06991	0.382402	1.83595	0.107027	1.74988	0.0988626	3.21878	2.18313	2.31733	2.77399	3.46817	1.35042	1.31148	2.53446	2.36378	1.91362	1.62438	1.96986	1.93712	1.71128	1.60124
	Ac	BAF87268	543	AZC_1270	3.39501	0.668672	3.26084	0.123022	2.4257	0.397598	2.16325	0.324741	3.79786	0.430612	3.87972	2.07323	4.23208	3.41959	3.34426	3.01867	1.89694	3.20443	2.17573	1.76138	1.92233	2.80606	2.97168	4.00034	4.42155
	Ac	BAF87269	429	AZC_1271	4.91353	0.580565	3.486	0.606519	2.85593	0.0999633	3.35383	0.735777	3.42451	0.458163	6.02677	4.64275	4.07108	4.32829	2.30888	3.82084	3.05584	2.75805	2.75389	1.91095	4.32561	3.82493	2.68668	3.32283	4.26401
	Ac	BAF87270	1296	AZC_1272	2.93664	0.164171	2.94535	0.461677	1.56752	0.0323043	1.56125	0.148158	1.90138	0.247745	2.80774	2.73958	3.26262	2.48343	2.48391	3.8687	1.51731	1.55741	1.62784	1.26512	1.70033	1.71831	1.42295	2.25222	2.02898
	Ac	BAF87271	792	AZC_1273	1.11792	0.0683744	1.29177	0.188807	0.822374	0.241266	0.599097	0.368043	0.805247	0.258833	1.20907	0.98406	1.16062	0.937797	1.35486	1.58265	1.30055	0.527275	0.639296	0.172516	0.29288	1.3319	0.291057	1.1142	1.01048
	Ac	BAF87272	744	AZC_1274	0.413939	0.090771	0.585613	0.217753	0.224905	0.171351	0.480762	0.311098	0.266549	0.0420429	0.514831	0.232788	0.494198	0.49915	0.998496	0.259193	0	0.561293	0.113424	0.183646	0.155888	1.10275	0.309835	0.182475	0.307335
	Ac	BAF87273	1305	AZC_1275	0.471986	0.1035	0.200374	0.0106404	0.154503	0.0925399	0.164262	0.0749186	0.0933203	0.00535971	0.587026	0.265432	0.563499	0.189715	0.189752	0.221655	0.143509	0.320001	0	0.314098	0.0888739	0.0898136	0.0883209	0.104032	0.0876082
	Ac	BAF87274	414	AZC_1276	0.59278	0.0875865	0.930661	0.144618	0.534644	0.144293	0.37649	0.249866	0.31067	0.190113	0.693903	0.418344	0.666093	0.897023	1.19627	0.698695	0.452366	0.336233	0.815334	0	0.280146	0.849325	0	0.655853	0.276156
	Ac	BAF87275	807	AZC_1277	0.379425	0.0479489	0.858468	0.278014	0.713695	0.117637	0.314041	0.105797	0.301817	0.0173344	0.47464	0.321923	0.341713	1.07376	0.306849	1.19479	0.928275	0.689966	0.522844	0.507928	0.143718	0.290475	0.285647	0.33646	0.283342
	Ac	BAF87276	3111	AZC_1278	0.0400593	0.0273485	0.101782	0.0436289	0.16705	0.0464055	0.12922	0.020696	0.137061	0.0134695	0.092342	0.0278358	0	0.0397908	0.0795972	0.185959	0.240796	0.178979	0.0813762	0.0878385	0.149123	0.1507	0.148195	0.152737	0.110249
	Ac	BAF87277	1179	AZC_1279	0.0270734	0.0270734	0.0466736	0.0466736	0.0393556	0.0393556	0.0983719	0.0983719	0.128282	0.0845639	0.0812202	0	0	0	0.140021	0	0	0.118067	0	0	0.295116	0	0	0.287874	0.0969709
	Ac	BAF87278	588	AZC_1280	0.206753	0.103767	0.280729	0.140364	0.179834	0.0288111	0.419992	0.117829	0.232918	0.178337	0.32571	0.294549	0	0.421052	0.421134	0	0.159251	0.236736	0.143515	0.464737	0.197246	0.597994	0	0.115443	0.583309
	Ac	BAF87279	1902	AZC_1281	0.22703	0.0724328	0.149515	0.0347447	0.18741	0.0327127	0.129625	0.00703372	0.216042	0.049502	0.251731	0.0910592	0.338299	0.130167	0.216988	0.101388	0.246161	0.182966	0.133103	0.143673	0.121956	0.123246	0.242395	0.285513	0.120219
	Ac	BAF87280	372	AZC_1282	0.0858052	0.0858052	0.39464	0.20184	0.376451	0.217998	0.33138	0.0179814	0.40978	0.40978	0.257416	0	0	0.665534	0	0.518387	0.755159	0.374195	0	0.367292	0.311776	0.315072	0	0	1.22934
	Ac	BAF87281	441	AZC_1283	0.0723799	0.0723799	0.426461	0.243155	0.205341	0.122791	0.103275	0.103275	0.31126	0.10816	0.21714	0	0	0.842104	0	0.437279	0.42467	0	0.191354	0.309825	0	0	0.261358	0.153925	0.518497
	Ac	BAF87282	357	AZC_1284	0.0894105	0.0894105	0.0770703	0.0770703	0.0649863	0.0649863	0	0	0	0	0.268231	0	0	0	0.231211	0	0	0.194959	0	0	0	0	0	0	0
	Ac	BAF87283	1533	AZC_1285	0.220235	0.0909279	0.430864	0.112006	0.390836	0.0622486	0.257744	0.0868638	0.418213	0.134606	0.374789	0.225955	0.0599614	0.645997	0.269218	0.377377	0.488661	0.408612	0.275235	0.0891277	0.37828	0.305823	0.676666	0.354237	0.223735
	Ac	BAF87284	378	AZC_1286	0.990393	0.518186	1.09242	0.252737	0.960919	0.227708	0.654403	0.359674	0.906672	0.00487913	2.02664	0.458187	0.486353	0.654969	1.09183	1.53047	0.990896	0.552383	1.33948	0.722924	0	1.24028	0.914752	0.897894	0.90737
	Ac	BAF87285	621	AZC_1287	0.097883	0.0491264	0	0	0.1997	0.131707	0.135595	0.0684738	0	0	0.154201	0.139448	0	0	0	0	0.150789	0.448311	0	0.22002	0.186764	0	0	0	0
	Ac	BAF87286	171	AZC_1288	0	0	0	0	0	0	0	0	0	0	0	0	0	0	0	0	0	0	0	0	0	0	0	0	0
	Ac	BAF87287	111	AZC_1289	0	0	0	0	0	0	0	0	0	0	0	0	0	0	0	0	0	0	0	0	0	0	0	0	0
	Ac	BAF87288	834	AZC_1290	0	0	0	0	0	0	0	0	0	0	0	0	0	0	0	0	0	0	0	0	0	0	0	0	0
	Ac	BAF87289	819	AZC_1291	0.219533	0.05787	0.408923	0.13455	0.651577	0.0582034	0.412752	0.151983	0.242518	0.0901547	0.116921	0.317206	0.224471	0.151147	0.604706	0.470915	0.571671	0.764838	0.61822	0.667315	0.141612	0.429329	0.422193	0.165765	0.139595
	Ac	BAF87290	564	AZC_1292	0.0511804	0.0511804	0.121945	0.0645242	0.0910091	0.0461297	0.137093	0.137093	0.175259	0.120211	0	0.153541	0	0.219484	0.146352	0	0	0.123405	0.149623	0	0.411278	0	0	0.120356	0.405421
	Ac	BAF87291	405	AZC_1293	0.0788137	0.0788137	0.407894	0.15596	0.268708	0.138656	0.0964665	0.0964665	0.149967	0.0819669	0.236441	0	0	0.305652	0.203808	0.714222	0.462418	0.343705	0	0	0	0.289399	0	0.167607	0.282293
	Ac	BAF87292	273	AZC_1294	0.105735	0.105735	1.93261	0.28358	1.57562	0.63461	0.714051	0.516406	1.0001	0.389151	0	0.317206	0	1.81376	1.51176	2.47231	0.686005	2.80441	1.23644	0	0.424837	1.71732	0.422193	1.74053	0.837573
	Ac	BAF87293	891	AZC_1295	0.414979	0.215229	1.48282	0.0968879	1.64814	0.170429	1.22292	0.157122	1.37855	0.235753	0.32242	0.0971911	0.825327	1.52826	1.29696	1.62323	1.47133	1.48418	1.98892	0.920086	1.30169	1.447	1.68167	0.914219	1.53978
	Ac	BAF87294	387	AZC_1296	0	0	0	0	0.132633	0.0672277	0	0	0.0992754	0.0992754	0	0	0	0	0	0	0	0.179846	0.218055	0	0	0	0.297826	0	0
	Ac	BAF87295	789	AZC_1297	0.0365853	0.0365853	0.0756072	0.0381431	0.0294044	0.0294044	0	0	0	0	0	0.109756	0	0	0.104616	0.122205	0	0.0882133	0	0	0	0	0	0	0
	Ac	BAF87296	366	AZC_1298	0	0	0	0	0.0633883	0.0633883	0.105629	0.105629	0	0	0	0	0	0	0	0	0	0.190165	0	0	0.316887	0	0	0	0
	Ac	BAF87297	687	AZC_1299	0.0420171	0.0420171	0.0467831	0.0467831	0	0	0.122568	0.0618955	0.233191	0.0519618	0	0.126051	0	0	0	0.140349	0	0	0	0.198883	0.168822	0	0.335542	0.197615	0.166417
	Ac	BAF87298	1221	AZC_1300	0.0759254	0.0453485	0.244376	0.195883	0.116204	0.029922	0.100961	0.00547835	0.262666	0.111062	0.156853	0.0709233	0	0.101383	0	0.631744	0.153382	0.0570027	0.138226	0.111902	0.0949881	0.0959925	0.471985	0.222378	0.0936353
	Ac	BAF87299	5508	AZC_1301	0.0614762	0.015543	0.108296	0.048077	0.14281	0.0298782	0.128219	0.0428562	0.11747	0.00643169	0.0695415	0.0314442	0.083443	0.134847	0.0149859	0.175054	0.119005	0.20218	0.107246	0.173644	0.168454	0.0425587	0.104628	0.12324	0.124541
	Ac	BAF87300	804	AZC_1302	0.0359027	0.0359027	0	0	0	0	0.0485932	0.0485932	0.0281429	0.0281429	0	0.107708	0	0	0	0	0	0	0	0	0	0.14578	0	0.0844288	0
	Ac	BAF87301	2127	AZC_1303	0.18467	0.0331707	0.345056	0.0312313	0.201175	0.015352	0.198134	0.077458	0.296334	0.126989	0.180082	0.24428	0.129649	0.407393	0.310455	0.31732	0.176097	0.229056	0.198371	0.321186	0.218111	0.0551043	0.0541884	0.351052	0.48376
	Ac	BAF87302	1041	AZC_1304	0.175174	0.0879179	0.326022	0.0839511	0.361738	0.0222203	0.305676	0.131326	0.381003	0.0600959	0.275961	0.24956	0	0.475655	0.317166	0.185245	0.359807	0.401154	0.324254	0.131251	0.222825	0.562953	0.442877	0.260829	0.439303
	Ac	BAF87303	1455	AZC_1305	0.103733	0.0190771	0.308997	0.123336	0.166803	0.0254083	0.249441	0.038026	0.381026	0.111947	0.0658135	0.119034	0.126352	0.0850785	0.510571	0.33134	0.193072	0.191341	0.115996	0.187811	0.318847	0.241663	0.158431	0.513188	0.471458
	Ac	BAF87304	1149	AZC_1306	0.130928	0.0676741	0.135723	0.0404845	0.375094	0.0409385	0.220566	0.0743062	0.243569	0.155098	0.166682	0.226103	0	0.107736	0.215515	0.0839164	0.407483	0.424023	0.293776	0.356743	0.10094	0.204015	0	0.531703	0.199005
	Ac	BAF87305	1482	AZC_1307	0.128366	0.0989861	0.324956	0.0724264	0.245363	0.0653976	0.052173	0.052173	0.127769	0.0674284	0.323072	0	0.0620248	0.334114	0.445573	0.195182	0.189554	0.37571	0.170824	0	0.156519	0	0	0.229017	0.15429
	Ac	BAF87306	927	AZC_1308	0.501629	0.161686	0.133694	0.0928032	0.290164	0.0999089	0.231243	0.105468	0.196893	0.0371056	0.723096	0.186833	0.594957	0	0.0890424	0.312039	0.404055	0.375406	0.0910325	0.442177	0.125114	0.126437	0.124335	0.219679	0.246664
	Ac	BAF87307	1572	AZC_1309	0	0	0.0992019	0.0295908	0.213167	0.0411023	0	0	0.339427	0.0877259	0	0	0	0.0787463	0.157524	0.0613358	0.238269	0.132825	0.268407	0	0	0	0.293279	0.215906	0.509097
	Ac	BAF87308	2436	AZC_1310	0.0757905	0.0224614	0.116733	0.0433918	0.0868165	0.0139088	0.0186963	0.0186963	0.0751804	0.0411913	0.0786196	0.035549	0.113203	0.203266	0.0677687	0.0791625	0.0768799	0.114286	0.0692833	0.056089	0	0	0.141944	0.083597	0
	Ac	BAF87309	918	AZC_1311	0.0347707	0.0347707	0.114971	0.0614495	0.152549	0.0883393	0.0425587	0.0425587	0.0418514	0.0418514	0.104312	0	0	0.134847	0	0.210065	0.306012	0.151635	0	0	0	0.127676	0.125554	0	0
	Ac	BAF87310	549	AZC_1312	0.055811	0.055811	0.217319	0.109635	0.113709	0.113709	0.224542	0.0121841	0.139397	0.0697004	0	0	0.167433	0	0.300701	0.351257	0.341128	0	0	0.248876	0.211258	0.213491	0.209943	0	0.208249
	Ac	BAF87311	987	AZC_1313	0.0646799	0.0646799	0.0418066	0.0418066	0.219264	0.0196511	0.164066	0.035927	0.0618506	0.0338879	0.19404	0	0	0.12542	0	0	0.189746	0.211551	0.256496	0.138432	0.235016	0.118751	0.116777	0.0687748	0
	Ac	BAF87312	954	AZC_1314	0.80199	0.0839433	1.62057	0.249692	1.33955	0.296904	1.1706	0.170264	1.18298	0.281583	0.903383	0.63541	0.867177	1.81661	1.12479	1.92031	0.883393	1.89686	1.23839	1.43221	0.85101	1.22858	1.69143	1.13846	0.719048
	Ac	BAF87313	738	AZC_1315	0.0847694	0.0424113	0.242474	0.122329	0.0737308	0.0380457	1.22054	0.227583	1.56185	0.491185	0.129754	0	0.124554	0.335472	0	0.391951	0.126883	0.0943094	0	1.29597	1.57155	0.794084	1.71795	0.643855	2.32375
	Ac	BAF87314	903	AZC_1316	0.136595	0.0377859	0.101655	0.0618604	0.117101	0.0187607	0.0432657	0.0432657	0.169843	0.112633	0.21209	0.0958996	0.101795	0	0.091409	0.213555	0.103698	0.154153	0.0934519	0	0	0.129797	0.382919	0	0.12661
	Ac	BAF87315	2094	AZC_1317	0.0589041	0.0162945	0.0635421	0.0153656	0.126981	0.0249669	0.228904	0.0583152	0.166784	0.0559251	0.09146	0.041355	0.0438972	0.0591162	0.0394185	0.0920916	0.134154	0.16619	0.0805989	0.130499	0.332322	0.223891	0.0550424	0.226918	0.218393
	Ac	BAF87316	903	AZC_1318	0.0353483	0.0353483	0.15233	0.0806016	0.0770767	0.0770767	0.0932496	0.0470899	0.0847499	0.042376	0.106045	0	0	0.274173	0.182818	0	0	0.23123	0	0.15131	0.128439	0	0.12764	0	0.12661
	Ac	BAF87317	801	AZC_1319	0.0382525	0.0382525	0.183279	0.0937386	0.122009	0.07571	0.0568592	0.0568592	0	0	0	0	0.114758	0.309087	0	0.240749	0	0.260675	0.105352	0.170578	0	0	0	0	0
	Ac	BAF87318	549	AZC_1320	0.0581412	0.0581412	0.0585428	0.0585428	0	0	0	0	0.0694163	0.0694163	0.174424	0	0	0	0	0.175628	0	0	0	0	0	0	0	0	0.208249
	Ac	BAF87319	810	AZC_1321	0	0	0	0	0.0732621	0.0367791	0.0482332	0.0482332	0.0470488	0.0470488	0	0	0	0	0	0	0.115605	0	0.104182	0	0	0.1447	0	0	0.141146
	Ac	BAF87320	609	AZC_1322	0.0998117	0.0500944	0.0903583	0.0903583	0	0	0	0	0	0	0.157239	0.142196	0	0	0.271075	0	0	0	0	0	0	0	0	0	0
	Ac	BAF87321	810	AZC_1323	0	0	0	0	0	0	0	0	0.169464	0.0588873	0	0	0	0	0	0	0	0	0	0	0	0	0.142295	0.0838034	0.282293
	Ac	BAF87322	909	AZC_1324	0.0688227	0.0344329	0.121056	0.0800662	0.264965	0.132751	0.272128	0.149568	0.336421	0.182866	0.105345	0	0.101123	0.272364	0.0908057	0	0.412056	0.38284	0	0.300622	0	0.515761	0.380392	0	0.62887
	Ac	BAF87323	1374	AZC_1325	0.0442397	0.0222034	0.0768144	0.0410558	0.148087	0.0549124	0.178842	0.097983	0.210847	0.144546	0.0696933	0.0630257	0	0.0900941	0	0.140349	0.0681512	0.253276	0.122834	0.198883	0.337643	0	0.0838856	0.0494037	0.499252
	Ac	BAF87324	1185	AZC_1326	0.85383	0.113396	0.913687	0.114497	1.00115	0.176618	0.838034	0.104438	0.707597	0.0674061	1.05052	0.657701	0.853273	0.835708	0.766216	1.13914	0.869229	1.35089	0.78334	1.03772	0.685117	0.791269	0.778118	0.572833	0.771839
	Ac	BAF87325	951	AZC_1327	0.0657832	0.0329122	0.067592	0.067592	0.0623999	0.0313261	0.0478909	0.0478909	0.0237928	0.0237928	0.100693	0	0.096657	0	0	0.202776	0.0984645	0	0.0887351	0.143673	0	0	0	0.0713783	0
	Ac	BAF87326	2271	AZC_1328	0.0537498	0.0136508	0.117236	0.0913471	0.0705221	0.0169046	0.0573128	0.0348526	0.127041	0.03901	0.0421658	0.0381318	0.0809518	0.0545087	0	0.297199	0.0824656	0.0919423	0.0371586	0.120328	0	0.0516102	0.0507524	0.179341	0.151029
	Ac	BAF87327	1245	AZC_1329	0.0492213	0.0492213	0.125257	0.0373628	0.113964	0.0293452	0.0679624	0.0342784	0.110503	0.0388487	0	0	0.147664	0.0994291	0.198897	0.0774457	0.150425	0.0559039	0.135562	0.109745	0	0.094142	0.185155	0.0545227	0.0918302
	Ac	BAF87328	1185	AZC_1330	0	0	0.127696	0.0812663	0	0	0.136998	0.0308232	0.121603	0.0611062	0	0	0	0.104463	0.278624	0	0	0	0	0.115302	0.0978738	0.197817	0	0.17185	0.19296
	Ac	BAF87329	609	AZC_1331	0.305263	0.0951397	0.188312	0.118333	0.393455	0.0446022	0.192458	0.192458	0.300213	0.0576652	0.471717	0.142196	0.301875	0	0.406612	0.158325	0.30752	0.457145	0.4157	0	0	0.577373	0.378518	0.334388	0.187732
	Ac	BAF87330	957	AZC_1332	0.0333538	0.0333538	0.191686	0.0982733	0.29652	0.0763528	0.122046	0.0707112	0.11979	0.0689743	0.100061	0	0	0.388054	0.0862511	0.100752	0.391388	0.145455	0.352715	0	0.121192	0.244946	0.120438	0	0.238931
	Ac	BAF87331	2481	AZC_1333	0.0962548	0.0408129	0.120163	0.0217532	0.0965796	0.0109483	0.167748	0.0606744	0.0428458	0.0237633	0.0771936	0.174521	0.0370499	0.149685	0.133079	0.0777267	0.0754854	0.112213	0.10204	0.220287	0.0467475	0.236209	0.0464566	0.0820807	0
	Ac	BAF87332	696	AZC_1334	0.124421	0.124421	0.158104	0.104569	0.147498	0.0747619	0	0	0.0547551	0.0547551	0	0.373264	0	0.355716	0.118595	0	0	0.200001	0.242492	0	0	0	0	0	0.164265
	Ac	BAF87333	1041	AZC_1335	0.0600959	0.0300668	0.0308741	0.0308741	0.0522703	0.0269719	0.125031	0.0760329	0.0217358	0.0217358	0.0919872	0	0.0883005	0	0	0.0926224	0.0899517	0.0668591	0	0.262503	0	0.112591	0	0.0652073	0
	Ac	BAF87334	930	AZC_1336	0.0988396	0.0988396	0.226836	0.0888368	0.147264	0.0319609	0.126029	0.126029	0.147264	0.112755	0	0	0.296519	0.39932	0.17751	0.103677	0.201376	0.149678	0.0907388	0	0	0.378086	0	0.0729901	0.368802
	Ac	BAF87335	477	AZC_1337	0.19807	0.115935	0.125061	0.063092	0.166579	0.102662	0	0	0.175416	0.0885813	0.401504	0	0.192706	0	0.173045	0.202138	0	0.145913	0.353824	0	0	0	0.241633	0.284615	0
	Ac	BAF87336	234	AZC_1338	0.136408	0.136408	0	0	0	0	0	0	0.0966962	0.0966962	0.409225	0	0	0	0	0	0	0	0	0	0	0	0	0.290089	0
	Ac	BAF87337	651	AZC_1339	0.0443407	0.0443407	0.0422644	0.0422644	0.043209	0.043209	0	0	0	0	0	0.133022	0	0	0.126793	0	0	0	0.129627	0	0	0	0	0	0
	Ac	BAF87338	1179	AZC_1340	0	0	0.0349984	0.0349984	0.0238584	0.0238584	0.0331373	0.0331373	0.0191916	0.0191916	0	0	0	0.104995	0	0	0	0	0.0715751	0	0	0.099412	0	0.0575749	0
	Ac	BAF87339	2721	AZC_1341	0.0797649	0.0489851	0.203959	0.0573214	0.112815	0.0184614	0.152651	0.0241058	0.134156	0.0252825	0.0703849	0	0.16891	0.318458	0.151676	0.141742	0.137655	0.0767368	0.124053	0.200857	0.127873	0.129225	0.0847179	0.149682	0.168069
	Ac	BAF87340	408	AZC_1342	0.0750987	0.0750987	0.179909	0.0920155	0.056863	0.056863	0	0	0.0554581	0.0554581	0	0	0.225296	0.303405	0	0.236323	0	0.170589	0	0	0	0	0	0.166374	0
	Ac	BAF87341	1128	AZC_1343	0.0538877	0.0270457	0.0243919	0.0243919	0.0276713	0.0276713	0	0	0	0	0.0848924	0.0767707	0	0	0.0731758	0	0.0830139	0	0	0	0	0	0	0	0
	Ac	BAF87342	5163	AZC_1344	0.0292333	0.00537617	0.0897422	0.0231498	0.0758777	0.0162941	0.0906048	0.0347394	0.0973493	0.00673147	0.0185471	0.0335453	0.0356075	0.0479524	0.127898	0.0933759	0.05441	0.107845	0.0653783	0.158783	0.0449276	0.0681039	0.089296	0.0920328	0.110719
	Ac	BAF87343	933	AZC_1345	0.61424	0.102987	1.32293	0.372194	1.73174	0.117434	0.965879	0.109461	1.6669	0.178706	0.410541	0.742528	0.689652	0.928751	0.973168	2.06688	1.50546	1.79036	1.89939	1.02511	1.11878	0.753741	1.85303	1.3096	1.83808
	Ac	BAF87344	843	AZC_1346	0.355977	0.0839376	0.370111	0.141281	0.536107	0.130346	0.561398	0.204078	0.532648	0.0688776	0.227185	0.513626	0.32712	0.440531	0.097915	0.571886	0.777554	0.330251	0.500517	0.162079	0.687903	0.834212	0.546898	0.644183	0.406864
	Ac	BAF87345	1629	AZC_1347	0.0760223	0.0496222	0.0845199	0.0514368	0.0284839	0.0284839	0.0951807	0.0627432	0.0608693	0.00960095	0.0587837	0	0.169283	0.0759909	0	0.177569	0	0.0854516	0	0	0.213592	0.0719501	0.0707543	0.0416702	0.0701833
	Ac	BAF87346	1332	AZC_1348	0.0230032	0.0230032	0.0689145	0.0419369	0.137655	0.0420731	0.0876862	0.0508038	0.115141	0.0763571	0	0	0.0690096	0	0.0619687	0.144775	0.1406	0.20901	0.0633537	0	0.0870724	0.175986	0.259592	0	0.0858323
	Ac	BAF87347	804	AZC_1349	0.0359027	0.0359027	0.0513222	0.0513222	0.0638422	0.0323596	0.104732	0.0528883	0	0	0	0.107708	0	0.153967	0	0	0	0.0865675	0.104959	0.169941	0.144254	0	0	0	0
	Ac	BAF87348	573	AZC_1350	0	0	0.0960353	0.0960353	0.170557	0.105835	0.0674698	0.0674698	0.0670499	0.0670499	0	0	0	0	0.288106	0	0	0.364399	0.147272	0	0.202409	0	0.20115	0	0
	Ac	BAF87349	531	AZC_1351	0.177927	0.104145	0.138236	0.0707012	0.0436913	0.0436913	0.171541	0.171541	0	0	0.360673	0	0.173109	0.233125	0	0.181582	0	0.131074	0	0.514624	0	0	0	0	0
	Ac	BAF87350	1101	AZC_1352	0.081427	0.0454951	1.96692	0.381559	1.72785	0.258324	0.858749	0.280834	1.79927	0.154888	0.0869742	0.157307	0	1.46163	1.72432	2.71482	1.87109	2.08611	1.22633	0.99279	1.26409	0.319365	1.77965	1.54134	2.07681
	Ac	BAF87351	990	AZC_1353	0.0892644	0.0505338	0.0833761	0.0833761	0.0518476	0.0262799	0.0781013	0.0781013	0.0228555	0.0228555	0	0.174944	0.0928493	0	0.250128	0	0	0.0703033	0.0852395	0	0.234304	0	0	0.0685664	0
	Ac	BAF87352	1413	AZC_1354	0.0216845	0.0216845	0.077877	0.0515076	0.0619047	0.0345495	0.0322323	0.0322323	0.0271901	0.0271901	0	0	0.0650536	0.175215	0.0584164	0	0.0662701	0	0.119444	0.0966969	0	0	0.0815702	0	0
	Ac	BAF87353	1737	AZC_1355	0.0183762	0.0183762	0.0792648	0.0482387	0.0562633	0.0349129	0.0222569	0.0222569	0.0922294	0.0205514	0.0551287	0	0	0.0712661	0	0.166528	0	0.120208	0.0485821	0	0.0667706	0	0.13271	0.0781586	0.0658196
	Ac	BAF87354	2301	AZC_1356	0.0786948	0.0211823	0.0458683	0.0245157	0.0730851	0.025447	0.0365947	0.0184799	0.132517	0.0441371	0.0832322	0.112904	0.0399482	0.053798	0	0.083807	0.122086	0.0604957	0.0366741	0.0593797	0.0504044	0	0.200363	0.147503	0.0496865
	Ac	BAF87355	945	AZC_1357	0.130524	0.0361066	0.0436646	0.0436646	0.248344	0.0602217	0.226838	0.103459	0.322013	0.039055	0.202664	0.0916374	0.0972707	0.130994	0	0	0.198179	0.368256	0.178597	0.433755	0.122731	0.124028	0.243934	0.359157	0.362948
	Ac	BAF87356	207	AZC_1358	0	0	0	0	0	0	0	0	0	0	0	0	0	0	0	0	0	0	0	0	0	0	0	0	0
	Ac	BAF87357	2058	AZC_1359	0.057829	0.028953	0	0	0.13808	0.0565083	0.0409156	0.0206619	0.0778438	0.0173458	0	0.0841568	0.0893302	0	0	0	0.136501	0.236736	0.0410044	0.066391	0.0563559	0	0.11201	0.0659677	0.0555533
	Ac	BAF87358	1866	AZC_1360	0.0654158	0.0166135	0.194207	0.0832174	0.118619	0.0320137	0.124966	0.0624858	0.032549	0.0177902	0.0513176	0.046408	0.0985217	0.331697	0.0442349	0.206688	0.100364	0.0745984	0.180894	0	0.186464	0.188435	0	0.0363777	0.0612694
	Ac	BAF87359	657	AZC_1361	0.194335	0.194335	0.125635	0.125635	0.13033	0.0831865	0.0588435	0.0588435	0.267405	0.082047	0.583005	0	0	0	0.376906	0	0.285052	0.105937	0	0	0.17653	0	0.350864	0.103319	0.348032
	Ac	BAF87360	459	AZC_1362	0.262073	0.0576794	0.369704	0.0951994	0.539493	0.0457556	1.24451	0.152899	0.648754	0.178534	0.208624	0.37733	0.200263	0.539387	0.359662	0.210065	0.612024	0.454904	0.55155	1.1907	1.01072	1.53211	1.00443	0.443665	0.498164
	Ac	BAF87361	3120	AZC_1363	0.0782473	0.0198724	0.127893	0.056267	0.141026	0.0419966	0.0645549	0.0241477	0.127123	0.0200512	0.0613837	0.0555111	0.117847	0.238056	0.0529118	0.0927115	0.0600254	0.20077	0.162283	0.0437925	0.0371732	0.112699	0.147768	0.0870266	0.146575
	Ac	BAF87362	1143	AZC_1364	0.0520613	0.0260653	0.0842444	0.0433942	0.219345	0.0551116	0.181163	0.092524	0.14016	0.0312316	0	0.0757632	0.0804206	0.108302	0.144431	0	0.327698	0.182678	0.147659	0.239077	0.304411	0	0.201678	0.118776	0.100025
	Ac	BAF87363	1770	AZC_1365	18.8668	0.556915	8.01898	1.64281	10.8985	0.61667	17.7918	3.01291	15.7311	0.890658	19.314	17.7598	19.5267	10.2109	4.80331	9.04277	10.8982	9.83055	11.9668	22.3862	18.8714	12.118	15.1074	17.4879	14.5979
	Ac	BAF87364	843	AZC_1366	10.97	0.653921	5.55631	0.922394	8.15681	0.235358	12.925	1.70512	7.7928	1.25865	9.76897	12.0188	11.1221	6.31428	3.72077	6.63387	7.77554	8.58651	8.10837	15.5596	13.4829	9.73247	6.42605	10.3069	6.64544
	Ac	BAF87365	1290	AZC_1367	1.46259	0.0525271	1.24105	0.122225	1.37586	0.0743542	1.89599	0.287771	1.12499	0.280801	1.4104	1.40972	1.56764	1.05557	1.47169	1.19591	1.52437	1.29489	1.30833	2.43609	1.79815	1.45373	0.893479	1.68386	0.797642
	Ac	BAF87366	1386	AZC_1368	0.546332	0.0415078	1.02588	0.178876	0.610057	0.0338925	0.805148	0.0929963	0.774473	0.0291118	0.483629	0.6248	0.530567	1.07177	1.3102	0.69567	0.60805	0.552383	0.669739	0.985806	0.75312	0.676518	0.748433	0.832592	0.742394
	Ac	BAF87367	762	AZC_1369	0.0402103	0.0402103	0.0782862	0.0394946	0.165168	0.0839648	0.222082	0.112012	0.0504194	0.0504194	0	0	0.120631	0	0.108323	0.126535	0	0.274017	0.221488	0.358616	0	0.307629	0.151258	0	0
	Ac	BAF87368	1782	AZC_1370	0.0677815	0.0456905	0.167371	0.0532869	0.214555	0.0955574	0.141988	0.0477814	0.201361	0.0614121	0	0.0485956	0.154749	0.138933	0.0926401	0.270538	0.367833	0.0390574	0.236776	0.230021	0.130169	0.0657726	0.323397	0.15237	0.128315
	Ac	BAF87369	612	AZC_1371	0	0	0.172456	0.0921743	0.167742	0.0850233	0.0631702	0.0631702	0.0369721	0.0369721	0	0	0	0.20227	0	0.315098	0	0.227452	0.275775	0	0.189511	0	0	0.110916	0
	Ac	BAF87370	936	AZC_1372	0	0	0.0734799	0.03888	0.0581339	0.0299976	0	0	0.0648894	0.0354664	0	0	0	0.132253	0.0881863	0	0.100042	0.0743593	0	0	0	0	0	0.0725222	0.122146
	Ac	BAF87371	1041	AZC_1373	0.121421	0.0813662	0.11015	0.069212	0.200193	0.0555632	0.0812807	0.0409958	0.146434	0.146434	0.275961	0	0.0883005	0.237828	0	0.0926224	0.0899517	0.267436	0.24319	0.131251	0	0.112591	0	0	0.439303
	Ac	BAF87372	1362	AZC_1374	0.0436902	0.0218742	0.107787	0.0551282	0.0547204	0.0297246	0.119194	0.0268175	0	0	0	0.063581	0.0674896	0.181776	0	0.141586	0	0.102203	0.0619582	0.100318	0.0851546	0.17211	0	0	0
	Ac	BAF87373	2370	AZC_1375	0.0269363	0.0269363	0.0832172	0.0639628	0.0216579	0.0109777	0.0491094	0.0282543	0.00954722	0.00954722	0.080809	0	0	0	0.208968	0.0406835	0	0.0293672	0.0356064	0	0.0978738	0.0494543	0	0.0286417	0
	Ac	BAF87374	945	AZC_1376	0.0953929	0.0561906	0.194137	0.0780732	0.144927	0.0314536	0	0	0.0885433	0.0447125	0	0.0916374	0.194541	0.130994	0.349386	0.102032	0.198179	0.147302	0.0892985	0	0	0	0.121967	0.143663	0
	Ac	BAF87375	1134	AZC_1377	0.111463	0.0746933	0.210292	0.070108	0.05233	0.0262708	0.148869	0.0460539	0.0538329	0.029495	0.25333	0	0.0810589	0.327485	0.218366	0.0850264	0.0825747	0	0.0744154	0.240975	0.102276	0.103357	0.101639	0.0598596	0
	Ac	BAF87376	579	AZC_1378	0	0	0.0475201	0.0475201	0.0801385	0.0801385	0.134953	0.134953	0.183058	0.101786	0	0	0	0	0.14256	0	0	0.240416	0	0	0	0.404859	0	0.351714	0.197459
	Ac	BAF87377	810	AZC_1379	0.152889	0.0997957	0.079358	0.079358	0.0572842	0.0572842	0.104461	0.0526872	0.122798	0.0844358	0.118221	0	0.340447	0	0	0.238074	0	0.171853	0	0.168682	0	0.1447	0.28459	0.0838034	0
	Ac	BAF87378	1371	AZC_1380	0.0223488	0.0223488	0.0669541	0.0407439	0.112318	0.0569302	0.0566952	0.0283488	0.149633	0.0340016	0	0	0.0670465	0	0.0602059	0.140656	0	0.152298	0.184654	0	0.0845956	0.08549	0.0840691	0.198047	0.166781
	Ac	BAF87379	402	AZC_1381	0.302414	0.151779	0.148393	0.0748629	0.56386	0.243527	0.501023	0.187415	0.341457	0.118654	0.476411	0.430832	0	0	0.205329	0.239851	0.232935	1.03881	0.419836	0.339882	0.288509	0.874678	0.286713	0.168858	0.568799
	Ac	BAF87380	516	AZC_1382	0.534983	0.109348	0.560082	0.046206	0.429734	0.25728	0.326374	0.164815	0.607095	0.184239	0.556736	0.335648	0.712564	0.479803	0.639863	0.560581	0.181472	0.94419	0.163541	0.529584	0.449537	0	0.893479	0.263104	0.664701
	Ac	BAF87381	843	AZC_1383	0.250217	0.158969	0.50598	0.188082	0.229198	0.0391829	0.614455	0.186727	0.307294	0.0506284	0	0.20545	0.5452	0.881062	0.293745	0.343131	0.222158	0.165125	0.30031	0.324158	0.963065	0.556141	0.273449	0.241569	0.406864
	Ac	BAF87382	828	AZC_1384	0.224523	0.069976	0.686881	0.124605	0.927447	0.10585	1.26632	0.425271	1.71889	0.404126	0.346952	0.104586	0.222031	0.897023	0.697822	0.465797	0.904731	0.756525	1.12108	0.990092	2.1011	0.70777	1.11361	1.55765	2.48541
	Ac	BAF87383	720	AZC_1385	0.171313	0.0473899	0	0	0.103513	0.056229	0.0542624	0.0542624	0	0	0.265996	0.120274	0.127668	0	0	0	0	0.193334	0.117204	0	0	0.162787	0	0	0
	Ac	BAF87384	1365	AZC_1386	0.0669784	0.00194594	0.315909	0.192743	0.0892079	0.0609674	0.0900107	0.0493145	0.145284	0.0229157	0.0701528	0.0634413	0.0673412	0	0.665176	0.282549	0.205802	0	0.061822	0.100097	0.169935	0	0.168877	0.099459	0.167515
	Ac	BAF87385	819	AZC_1387	0.189578	0.0806148	0.235301	0.0607135	0.163457	0.026682	0.301034	0.0163347	0.270145	0.0822841	0.350764	0.105735	0.112235	0.151147	0.201569	0.353187	0.114334	0.169964	0.206073	0.333657	0.283225	0.286219	0.422193	0.248647	0.139595
	Ac	BAF87386	1011	AZC_1388	1.58498	0.36494	0.635281	0.113824	0.897653	0.239669	0.731997	0.0792021	0.798751	0.0675037	1.98905	0.856551	1.90933	0.734654	0.408221	0.762967	0.648346	1.37686	0.667752	0.810877	0.573593	0.811521	0.912038	0.805706	0.678508
	Ac	BAF87387	864	AZC_1389	0.0703534	0.0353096	0.148647	0.0230987	0.164218	0.0422857	0.135183	0.0783225	0.185061	0.0403797	0.110832	0.100228	0	0.143275	0.19107	0.111597	0.216759	0.0805559	0.195341	0	0.134237	0.271312	0.133401	0.157131	0.26465
	Ac	BAF87388	834	AZC_1390	0.113285	0.0663082	0.186965	0.133402	0.0652438	0.0336664	0.0927102	0.0927102	0.0460666	0.0460666	0.229637	0	0.110217	0.445285	0	0.115611	0.112278	0.0834536	0	0	0.278131	0	0.1382	0	0
	Ac	BAF87389	993	AZC_1391	0.0581385	0.0581385	0.244811	0.0650893	0.0984183	0.0610712	0.124554	0.0684577	0.129836	0.079234	0	0.174416	0	0.373986	0.166248	0.194199	0	0.210273	0.084982	0.137596	0	0.236066	0.116071	0.273437	0
	Ac	BAF87390	1335	AZC_1392	0	0	0.0240749	0.0240749	0.10397	0.0431461	0.126455	0.0391199	0.0285465	0.0285465	0	0	0	0	0	0.0722247	0.0701421	0.0521351	0.189634	0.204693	0.0868768	0.0877953	0	0	0.0856394
	Ac	BAF87391	2169	AZC_1393	0	0	0.0867745	0.0686317	0.141526	0.0231598	0.0209978	0.0209978	0.0312959	0.0312959	0	0	0	0	0.0380555	0.222268	0.172687	0.096266	0.155624	0.0629934	0	0	0	0.0938876	0
	Ac	BAF87392	453	AZC_1394	0	0	0.0607376	0.0607376	0	0	0	0	0.049949	0.049949	0	0	0	0	0.182213	0	0	0	0	0	0	0	0	0.149847	0
	Ac	BAF87393	1509	AZC_1395	0.359474	0.059331	1.25244	0.0735298	1.17427	0.324359	0.644142	0.100655	1.05307	0.183331	0.253833	0.459098	0.36549	1.39458	1.1487	1.21403	1.30314	1.66044	0.559225	0.543271	0.845451	0.543703	0.687428	1.25955	1.21223
	Ac	BAF87394	8460	AZC_1396	0.373255	0.0504763	0.823575	0.0922272	0.801093	0.0518405	0.662382	0.0727324	0.972329	0.0352757	0.294294	0.358263	0.46721	0.980364	0.829326	0.661035	0.841208	0.863834	0.698238	0.775221	0.685464	0.526461	0.953678	0.922729	1.04058
	Ac	BAF87395	813	AZC_1397	0.63171	0.0825986	1.07226	0.269238	0.913213	0.314168	1.58026	0.221387	1.74296	0.25673	0.471137	0.74561	0.678382	1.06584	0.609169	1.54177	0.57589	1.54097	0.622783	2.01672	1.42657	1.29749	1.55947	1.4194	2.25001
	Ac	BAF87396	210	AZC_1398	67.8537	15.8455	75.7734	4.9852	48.749	5.6265	52.9591	7.37447	35.7244	6.48142	95.3026	40.4121	67.8463	83.7051	77.0395	66.5757	38.3477	57.6688	50.2304	52.7012	40.317	65.8591	26.3449	48.163	32.6653
	Ac	BAF87397	201	AZC_1399	23.2975	2.37908	37.6345	5.32628	38.3942	0.710013	37.1718	4.27558	22.111	1.48905	27.1554	18.9566	23.7805	45.5741	27.5141	39.8152	38.6671	37.0509	39.4646	44.1847	29.4279	37.9027	19.4965	24.6532	22.1832
	Ac	BAF87398	2211	AZC_1400	13.7133	0.381194	15.1157	3.23035	22.8076	1.50239	30.0798	4.49145	16.9796	1.8231	13.123	13.5908	14.4263	18.588	8.66116	18.0978	24.9028	19.8948	23.6253	37.4489	30.8442	21.9465	19.3401	18.2059	13.3926
	Ac	BAF87399	951	AZC_1401	12.5021	0.308103	11.0231	2.44337	13.358	1.02466	17.4971	3.63733	16.2106	0.596209	11.9824	12.4751	13.0487	13.0167	6.16247	13.8901	15.3605	12.7344	11.9792	21.4072	20.8545	10.2294	17.21	16.2742	15.1476
	Ac	BAF87400	666	AZC_1402	15.194	0.598648	10.6914	1.6767	12.9931	1.07822	19.6813	3.59373	18.517	0.920875	14.0906	15.3431	16.1482	9.10762	8.9235	14.0431	15.0442	11.391	12.544	23.3876	23.1613	12.495	18.1714	17.1231	20.2564
	Ac	BAF87401	1872	AZC_1403	4.98084	0.134909	3.98948	0.297229	3.69605	0.410165	6.97336	1.31069	9.8326	0.771275	5.16646	4.71844	5.05761	4.29824	3.39517	4.27503	4.50191	3.16027	3.42597	8.97747	7.43465	4.50795	8.49664	11.1684	9.83275
	Ac	BAF87402	2487	AZC_1404	4.11182	0.254159	2.18971	0.44176	3.23226	0.193039	5.47801	0.406659	5.93045	0.763243	3.85037	3.86502	4.62006	2.3394	1.36077	2.86895	3.61456	2.99446	3.08775	6.26302	5.26972	4.90129	5.28327	7.45132	5.05676
	Ac	BAF87403	1428	AZC_1405	1.18568	0.289874	1.43922	0.411279	1.76254	0.0261771	1.5289	0.291416	2.80141	0.238652	0.670579	1.21285	1.67363	1.9938	0.63583	1.68802	1.7705	1.80337	1.71374	1.24386	2.11169	1.23116	2.82497	2.37678	3.20248
	Ac	BAF87404	402	AZC_1406	0.390645	0.208968	1.06113	0.394555	0.360619	0.169425	0.726594	0.146537	0.4548	0.0873584	0.714617	0	0.457317	0.615867	1.84796	0.719552	0.698804	0.173135	0.209918	1.01965	0.577017	0.583118	0.573427	0.506573	0.2844
	Ac	BAF87405	729	AZC_1407	0.210549	0.114558	0.132087	0.0680378	0.160274	0.115863	0.106624	0.0533143	0.0833148	0.0455372	0.394068	0.237578	0	0.169807	0.226454	0	0.385349	0.0954737	0	0	0.159095	0.160777	0	0.0931149	0.156829
	Ac	BAF87406	1674	AZC_1408	0.204101	0.0762569	0.243846	0.149748	0.341713	0.0818249	0.244014	0.0193706	0.181967	0.0227133	0.286017	0.0517308	0.274554	0.0739482	0.542393	0.115197	0.223751	0.498927	0.302463	0.244862	0.277134	0.210048	0.206557	0.20275	0.136593
	Ac	BAF87407	915	AZC_1409	0.136743	0.0684142	0.0901925	0.0901925	0.265244	0.0404034	0.0920267	0.0464724	0.215091	0.156394	0.209308	0	0.20092	0.270578	0	0	0.307015	0.304264	0.184453	0.149325	0.126755	0	0.125966	0.519306	0
	Ac	BAF87408	375	AZC_1410	0	0	0	0	0	0	0	0	0	0	0	0	0	0	0	0	0	0	0	0	0	0	0	0	0
	Ac	BAF87409	1089	AZC_1411	0.0281361	0.0281361	0.0885399	0.0885399	0.0712704	0.0376262	0.0355006	0.0355006	0.0207777	0.0207777	0	0	0.0844084	0	0	0.26562	0.0859869	0.127824	0	0	0.106502	0	0	0.0623331	0
	Ac	BAF87410	1371	AZC_1412	0.0223488	0.0223488	0.0435114	0.021951	0.0852223	0.0616077	0.113689	0.075452	0.07255	0.0498855	0	0	0.0670465	0	0.0602059	0.0703282	0.204901	0.0507661	0	0	0.0845956	0.25647	0.168138	0.0495119	0
	Ac	BAF87411	918	AZC_1413	0.12771	0.08285	0.234858	0.0660718	0.390303	0.0459966	0.0992249	0.0992249	0.206605	0.0815583	0	0.282998	0.100132	0.134847	0.359662	0.210065	0.408016	0.303269	0.459625	0.297675	0	0	0.125554	0.369721	0.124541
	Ac	BAF87412	882	AZC_1414	0.105108	0.0627784	0.312079	0.0948959	0.181583	0.0435265	0.22743	0.0837721	0.457436	0.0365704	0.21714	0.0981829	0	0.140351	0.467927	0.327959	0.212335	0.236736	0.095677	0.154912	0.394491	0.132888	0.392037	0.461774	0.518497
	Ac	BAF87413	1515	AZC_1415	0.119523	0.032172	0.357328	0.070509	0.290984	0.0314894	0.204956	0.111327	0.20086	0.024361	0.126414	0.17148	0.0606738	0.408545	0.217934	0.445505	0.309042	0.229704	0.334206	0	0.382774	0.232093	0.152157	0.224029	0.226393
	Ac	BAF87414	1551	AZC_1416	0.0984565	0.0397066	0.10942	0.0803662	0.245969	0.0139414	0.363333	0.0808039	0.0933075	0.0469211	0.0617399	0.0558332	0.177796	0	0.266094	0.0621663	0.241495	0.224372	0.272041	0.26428	0.523445	0.302274	0.148625	0.131297	0
	Ac	BAF87415	918	AZC_1417	0	0	0.139903	0.0217399	0.195279	0.158885	0.0496125	0.0496125	0.140444	0.0857073	0	0	0	0.134847	0.179831	0.105033	0.51002	0.0758173	0	0.148837	0	0	0.125554	0.295777	0
	Ac	BAF87416	975	AZC_1418	0.0296059	0.0296059	0.362192	0.137274	0.233345	0.0759157	0.0863635	0.0436125	0.258363	0.115823	0	0.0888178	0	0.634817	0.253976	0.197784	0.384163	0.14277	0.173102	0.140136	0.118954	0	0.236428	0.0696213	0.469041
	Ac	BAF87417	975	AZC_1419	0.254836	0.0888776	0.818681	0.0707064	0.858381	0.170336	0.805317	0.0878449	1.36058	0.214075	0.392856	0.0888178	0.282833	0.888743	0.67727	0.89003	1.05645	0.999389	0.519305	0.980953	0.713726	0.721273	1.77321	1.25318	1.05534
	Ac	BAF87418	303	AZC_1420	0.795637	0.260903	0.66612	0.079983	0.555013	0.193246	0.150311	0.150311	0.879547	0.251186	0.316035	0.857399	1.21348	0.817091	0.544834	0.636435	0.927126	0.459408	0.278505	0.450933	0	0	1.14118	1.12014	0.377322
	Ac	BAF87419	2538	AZC_1421	1.97166	0.145956	1.16572	0.200306	1.41859	0.134279	2.14358	0.156003	2.25081	0.0972911	1.99969	1.70601	2.20929	1.56078	0.910633	1.02574	1.18064	1.6454	1.42973	2.20723	2.37628	1.84723	2.4069	2.27339	2.07215
	Ac	BAF87420	480	AZC_1422	0.387302	0.120709	2.89573	0.45041	2.58413	0.0881282	1.61976	0.348605	3.22926	0.899248	0.598491	0.180411	0.383003	3.61052	2.06356	3.01312	2.53608	2.75501	2.46129	1.70791	2.17463	0.976723	1.44073	3.95971	4.28732
	Ac	BAF87421	753	AZC_1423	0.366602	0.074932	1.02965	0.189703	1.04409	0.038814	0.552155	0.125636	0.638257	0.142222	0.381508	0.230006	0.488291	1.15076	0.657708	1.28048	0.994844	1.01674	1.12068	0.725805	0.308049	0.622612	0.918396	0.540882	0.455493
	Ac	BAF87422	2751	AZC_1424	2.57042	0.226807	5.58648	0.626459	3.16153	1.01818	4.04872	0.841532	1.47233	0.105272	2.15814	2.61271	2.9404	5.89473	4.38065	6.48407	1.46365	4.9841	3.03683	2.97999	3.45707	5.70909	1.29881	1.45582	1.66236
	Ac	BAF87423	3759	AZC_1425	8.01359	0.591176	16.7773	1.82669	9.35932	2.33547	7.61283	1.01342	0.512509	0.0434116	8.73775	6.84209	8.46092	19.7918	13.4826	17.0575	5.5302	13.5905	8.95729	6.72441	6.47936	9.63472	0.551917	0.559804	0.425805
	Ac	BAF87424	1527	AZC_1426	7.89617	0.222593	15.9343	1.74072	8.42436	2.26484	6.03513	1.12232	0.0249571	0.0249571	7.83879	7.54253	8.30718	18.0779	12.4868	17.2381	4.66052	12.4889	8.12371	6.17397	4.02552	7.90589	0	0	0.0748714
	Ac	BAF87425	708	AZC_1427	4.613	0.288943	9.92589	1.5695	5.42712	1.17713	4.10963	1.17659	0.0639178	0.0639178	4.86908	4.03632	4.9336	12.7636	7.34487	9.66923	3.30649	7.37291	5.60197	3.08775	2.78484	6.45631	0	0.191754	0
	Ac	BAF87426	780	AZC_1428	9.58577	0.576543	19.1015	1.90824	8.54083	2.33906	4.3357	0.553121	0.349637	0.181534	10.0669	8.43769	10.2527	22.6947	16.191	18.4187	4.20178	12.2247	9.19603	4.02891	3.56863	5.40954	0	0.609186	0.439726
	Ac	BAF87427	915	AZC_1429	7.84674	1.13683	15.8469	2.37466	6.44737	1.64454	4.63753	0.673966	0.258723	0.0664047	9.52354	5.67851	8.33817	20.2933	12.1784	15.0689	4.80991	9.73644	4.79577	3.58381	4.43641	5.89236	0.377898	0.148373	0.249899
	Ac	BAF87428	1002	AZC_1430	4.16631	0.228158	8.49241	1.456	3.49723	0.906307	2.5139	0.44348	0.197916	0.0312175	4.1094	3.80268	4.58687	10.8717	5.84881	8.7567	1.86906	5.00122	3.6214	2.18176	1.96773	3.39221	0.230057	0.135491	0.228201
	Ac	BAF87429	522	AZC_1431	0.97217	0.327823	2.85555	0.831857	1.58396	0.43867	1.38129	0.545113	0.262961	0.0913768	0.366891	1.49306	1.05656	4.50574	2.21378	1.84712	0.896932	2.40001	1.45495	0.785246	0.888739	2.46987	0.220802	0.13004	0.438041
	Ac	BAF87430	480	AZC_1432	1.13276	0.155692	2.23636	0.262899	0.725918	0.10257	0.403562	0.290163	0.0471394	0.0471394	0.997486	1.44329	0.957508	2.57894	1.71963	2.4105	0.780331	0.870004	0.527419	0	0.966504	0.244181	0	0.141418	0
	Ac	BAF87431	1179	AZC_1433	1.22985	0.324579	2.25656	0.292563	1.13581	0.223389	0.799564	0.287938	0.135354	0.0845847	1.86806	0.807948	1.01355	2.83487	1.89028	2.04453	0.714807	1.47583	1.21678	0.811221	0.295116	1.29236	0	0.11515	0.290913
	Ac	BAF87432	1557	AZC_1434	6.44367	0.457143	7.39263	1.2604	7.68143	0.429346	10.8678	1.70802	7.41058	0.660767	5.78119	6.22922	7.3206	8.50703	4.87726	8.7936	8.54004	7.24165	7.2626	12.6366	12.5143	7.45245	6.14417	7.71669	8.37088
	Ac	BAF87433	774	AZC_1435	0.748952	0.160857	1.66527	0.159777	2.24584	0.409508	1.58431	0.0483387	1.78315	0.228567	0.618596	0.559414	1.06885	1.91921	1.7063	1.37031	1.9357	3.05738	1.74444	1.58875	1.49846	1.66573	2.2337	1.49092	1.62483
	Ac	BAF87434	717	AZC_1436	0.0829931	0.0415519	0.786968	0.149907	0.7864	0.261788	0.279768	0.10305	0.596791	0.203731	0	0.120777	0.128202	0.517947	1.0361	0.806861	1.30599	0.582429	0.470779	0.190562	0.485274	0.163468	0.803757	0.189347	0.797271
	Ac	BAF87435	783	AZC_1437	0.190494	0.0706622	0.21098	0.0806689	0.304437	0.187623	0.414145	0.0326019	0.300418	0.175209	0.122297	0.33179	0.117396	0.158096	0.105418	0.369425	0	0.266668	0.646644	0.348998	0.44437	0.449068	0.294403	0.606852	0
	Ac	BAF87436	999	AZC_1438	0.0902365	0.0531533	0.293794	0.0993594	0.361744	0.0561269	0.285902	0.0351254	0.243499	0.0673086	0	0.086684	0.184026	0.371739	0.413125	0.0965164	0.468667	0.27868	0.337886	0.273539	0.232193	0.351972	0.115374	0.271795	0.343329
	Ac	BAF87437	864	AZC_1439	0.171155	0.0892606	0.637142	0.0320229	0.474569	0.165755	0.337595	0.10307	0.370839	0.0826337	0	0.300685	0.21278	0.573098	0.668746	0.669583	0.325138	0.805559	0.293011	0.474419	0.40271	0.135656	0.533605	0.314263	0.26465
	Ac	BAF87438	1185	AZC_1440	0.20668	0.0711948	0.797499	0.049803	1.28759	0.221598	1.0507	0.182301	0.817927	0.162002	0.323236	0.219234	0.0775703	0.731244	0.766216	0.895037	1.42238	1.58583	0.854553	0.691811	1.17449	1.28581	1.06991	0.51555	0.868319
	Ac	BAF87439	1065	AZC_1441	0.292042	0.109585	0.0991014	0.0529678	0.368635	0.0810578	0.109286	0.0628757	0.264193	0.0928315	0.449571	0.081312	0.345242	0.116234	0	0.18107	0.527548	0.26141	0.316947	0	0.217804	0.110053	0.108224	0.254951	0.429403
	Ac	BAF87440	615	AZC_1442	0.0988379	0.0496057	0.193997	0.0978695	0.419325	0.130141	0.474945	0.0957852	0.681205	0.124184	0.155705	0.140809	0	0	0.26843	0.313561	0.304519	0.679027	0.27443	0.666501	0.377172	0.38116	0.562238	0.551876	0.929501
	Ac	BAF87441	750	AZC_1443	0.438606	0.131158	0.789005	0.0181302	0.985277	0.182023	0.587553	0.119509	0.284233	0.240403	0.255356	0.692778	0.367683	0.825262	0.770395	0.771359	0.624265	1.20641	1.12516	0.364354	0.773203	0.625103	0	0.0905077	0.762191
	Ac	BAF87442	1203	AZC_1444	0.32586	0.0880512	0.373697	0.0901234	0.525528	0.0492666	0.345274	0.0545236	0.379926	0.0951583	0.1592	0.359922	0.458458	0.514502	0.205841	0.400748	0.622708	0.462845	0.49103	0.454307	0.289228	0.292286	0.287428	0.282131	0.570218
	Ac	BAF87443	927	AZC_1445	0.164732	0.0664347	0.202879	0.115675	0.466912	0.0418461	0.182112	0.0563378	0.255374	0.0655451	0.103299	0.0934167	0.297478	0.400612	0	0.208026	0.404055	0.450487	0.546195	0.294785	0.125114	0.126437	0.373006	0.146453	0.246664
	Ac	BAF87444	1173	AZC_1446	0.182005	0.0269237	0.328578	0.0847816	0.553688	0.20546	0.172055	0.118677	0.46733	0.0396581	0.163271	0.147651	0.235092	0.211064	0.281474	0.493197	0.957951	0.415347	0.287765	0.116481	0	0.399682	0.491299	0.520824	0.389868
	Ac	BAF87445	444	AZC_1447	0.065013	0.065013	0.630033	0.261756	0.333453	0.259057	0.451788	0.166412	0.517089	0.258551	0	0.195039	0	1.11522	0.557718	0.217162	0.843601	0.156757	0	0.307731	0.783652	0.263979	0.778775	0	0.772491
	Ac	BAF87446	702	AZC_1448	0.0436471	0.0436471	0.287513	0.0345226	0.331681	0.175107	0.351788	0.0986947	0.249381	0.202961	0	0	0.130941	0.352676	0.235163	0.274701	0.40017	0.594874	0	0.389267	0.165214	0.500884	0	0.0966962	0.651445
	Ac	BAF87447	669	AZC_1449	0.0458001	0.0458001	0.171399	0.107698	0.392846	0.0697262	0.194555	0.118311	0.0569649	0.0569649	0	0	0.1374	0.370072	0	0.144125	0.279939	0.520182	0.378417	0.408469	0	0.175197	0	0	0.170895
	Ac	BAF87448	642	AZC_1450	0	0	0.200049	0.031086	0.177189	0.0576462	0.192015	0.0104191	0.0598436	0.0598436	0	0	0	0.192818	0.257141	0.150187	0.291712	0.108412	0.131444	0.212824	0.180655	0.182565	0.179531	0	0
	Ac	BAF87449	834	AZC_1451	0.150024	0.0750588	0.973577	0.146655	0.572402	0.100134	0.443429	0.0240614	0.584463	0.0873656	0.229637	0	0.220434	1.18743	0.692801	1.0405	0.561389	0.751082	0.404734	0.491485	0.417196	0.421607	0.691	0.651134	0.411254
	Ac	BAF87450	774	AZC_1452	0.0768812	0.0384918	0.509749	0.0586095	0.281206	0.145105	0.395167	0.258943	0.670177	0.113199	0	0.111883	0.118761	0.479803	0.426575	0.622868	0.483926	0.359691	0	0.88264	0	0.30286	0.893479	0.526207	0.590846
	Ac	BAF87451	831	AZC_1453	0	0	0.121441	0.0145817	0.0617679	0.0313082	0.148343	0.00804942	0.0920928	0.0460475	0	0	0	0.148964	0.0993289	0.116029	0	0.0837549	0.101549	0.16442	0.139567	0.141043	0.138699	0	0.13758
	Ac	BAF87452	1920	AZC_1454	0.0150343	0.0150343	0.112283	0.0438274	0.200304	0.0218316	0.152344	0.0467962	0.0598691	0.0346591	0	0.0451028	0	0.193421	0.0429908	0.100437	0.243853	0.181251	0.175806	0.213489	0.0604065	0.183136	0.120061	0	0.0595462
	Ac	BAF87453	456	AZC_1455	0.334882	0.135055	0.784605	0.0795599	0.569583	0.182237	0.966371	0.19656	0.449202	0.229112	0.209997	0.189906	0.604742	0.814403	0.905069	0.634342	0.20535	0.763161	0.740238	0.599266	1.27172	1.02813	0	0.595445	0.752162
	Ac	BAF87454	2364	AZC_1456	0.274594	0.0746448	0.275485	0.124264	0.176667	0.0298157	0.241638	0.0296872	0.302544	0.0382821	0.40507	0.146527	0.272185	0.523643	0.139666	0.163147	0.198053	0.117767	0.21418	0.231189	0.196245	0.297479	0.292535	0.373287	0.241812
	Ac	BAF87455	531	AZC_1457	1.08742	0.0298361	0.578623	0.217843	0.623682	0.312014	1.83397	0.629727	2.43584	0.373798	1.08202	1.14158	1.03865	0.932499	0.621788	0.181582	0	0.917518	0.953527	3.08775	1.31051	1.10364	1.73648	2.55671	3.01431
	Ac	BAF87456	312	AZC_1458	5.18613	0.333348	4.27824	0.446176	3.97955	0.502317	9.67005	1.09354	12.3573	1.40975	5.83146	4.71844	5.0085	5.15788	3.96838	3.70846	4.50191	4.46156	2.97519	11.824	8.92158	8.26458	14.7768	12.4013	9.89383
	Ac	BAF87457	309	AZC_1459	0.492592	0.0990471	2.25626	0.49155	2.41542	0.539182	2.26457	0.572295	2.09192	0.534016	0.619797	0.5605	0.297478	2.00306	3.20553	1.56019	2.72737	3.15341	1.36549	2.65306	3.00273	1.13793	1.11902	2.19679	2.95997
	Ac	BAF87458	594	AZC_1460	0.262222	0.137355	0.780005	0.0430719	0.633956	0.0389416	0.654285	0.327156	0.562935	0.208571	0.32242	0	0.464246	0.833598	0.694801	0.811615	0.63057	0.703033	0.568263	0	0.976267	0.986589	0.582115	0.914219	0.192472
	Ac	BAF87459	858	AZC_1461	1.29441	0.319917	1.71097	0.100698	1.28819	0.110937	1.73117	0.203688	1.30418	0.127715	1.89732	0.807434	1.17847	1.58704	1.63545	1.91042	1.09137	1.29791	1.4753	2.07019	1.75728	1.36605	1.34334	1.50319	1.066
	Ac	BAF87460	942	AZC_1462	6.92079	0.484869	8.0396	0.857226	8.23994	0.357316	10.9454	1.12005	16.927	0.562458	7.72575	6.98662	6.04999	9.72442	6.92234	7.47203	8.94647	7.97965	7.79371	12.1838	11.9428	8.70963	16.0286	16.79	17.9625
	Ac	BAF87461	402	AZC_1463	0.0718054	0.0718054	0.399431	0.0499018	0.961262	0.164334	0.691328	0.375867	0.571113	0.285563	0	0.215416	0	0.307933	0.410658	0.479701	0.931738	0.69254	1.25951	0.339882	1.44254	0.291559	0.86014	0	0.853199
	Ac	BAF87462	345	AZC_1464	0.891233	0.25629	1.48896	0.714991	1.69441	0.416219	2.78281	0.65457	5.84992	0.112799	1.38781	0.75302	0.532874	2.87047	0.478506	1.11791	1.62852	1.0087	2.446	3.96037	2.6894	1.69865	6.0135	5.90267	5.63359
	Ac	BAF87463	1107	AZC_1465	3.92457	0.347516	6.10793	0.482001	5.89495	0.369989	7.45619	0.869993	12.6645	0.854922	3.37361	3.83312	4.56698	7.04492	5.44317	5.83571	5.58285	5.46994	6.63205	8.26955	8.38161	5.7174	12.0777	14.3488	11.5671
	Ac	BAF87464	453	AZC_1466	0.67593	0.0854189	0.840327	0.245529	1.06063	0.254241	0.930311	0.363694	0.824917	0.236524	0.845551	0.573492	0.608747	0.819796	1.27549	0.425695	1.24026	1.38279	0.558855	1.50809	1.02411	0.258735	0.763303	0.449541	1.26191
	Ac	BAF87465	966	AZC_1467	0.412428	0.173768	0.603271	0.197819	0.334778	0.124631	0.301525	0.151625	0.378208	0.0217218	0.693903	0.448226	0.0951561	0.384439	0.427238	0.998136	0.484677	0.4323	0.0873572	0.424325	0.480251	0	0.357946	0.42162	0.355058
	Ac	BAF87466	966	AZC_1468	0.247726	0.0772381	1.32978	0.166133	0.837259	0.200925	0.712246	0.12959	0.723719	0.146377	0.099129	0.358581	0.285468	1.02517	1.36716	1.59702	1.06629	1.0087	0.436786	0.565767	0.600313	0.970657	0.477262	0.983779	0.710116
	Ac	BAF87467	726	AZC_1469	1.87444	0.524275	6.49515	0.674248	5.57745	0.361175	7.75547	1.14816	8.95934	1.18953	2.76988	0.95424	1.89919	7.84339	5.79843	5.84363	4.90125	6.13556	5.69555	9.78637	7.66813	5.81191	7.77917	7.76047	11.3384
	Ac	BAF87468	699	AZC_1470	4.48029	0.141042	4.76502	0.800717	5.30912	0.787228	3.14429	0.254105	4.23673	0.370531	4.24681	4.45995	4.73412	3.18771	5.31388	5.79347	5.49246	6.5717	3.86321	2.93203	3.65032	2.85052	3.6276	4.17578	4.90681
	Ac	BAF87469	834	AZC_1471	2.06512	0.287029	4.29572	0.42837	3.2384	0.615255	4.37509	0.6847	3.34139	0.0814344	1.49264	2.38818	2.31455	5.04656	3.56298	4.27762	2.35783	4.42304	2.93432	5.57016	3.1985	4.35661	3.1786	3.41846	3.42712
	Ac	BAF87470	1026	AZC_1472	1.09197	0.127724	0.907547	0.0970935	0.945964	0.203947	0.841046	0.0456369	0.616702	0.145372	0.839988	1.18164	1.25428	1.08587	0.884957	0.751812	0.547601	1.22106	1.06923	0.932192	0.79129	0.799656	0.56169	0.396963	0.891451
	Ac	BAF87471	807	AZC_1473	0.868971	0.081384	0.903887	0.104058	1.27447	0.212186	0.763775	0.041444	0.689612	0.100441	0.83062	0.751154	1.02514	0.920366	0.715981	1.07532	1.39241	0.862457	1.56853	0.846547	0.71859	0.726188	0.714119	0.50469	0.850027
	Ac	BAF87472	1335	AZC_1474	0.227073	0.0163875	0.450192	0.0778431	0.414346	0.149115	0.184985	0.0518979	0.655279	0.0721936	0.215188	0.259468	0.206564	0.46363	0.309147	0.577797	0.490995	0.625621	0.126423	0.204693	0.0868768	0.263386	0.518017	0.762705	0.685116
	Ac	BAF87473	1752	AZC_1475	1.23576	0.146352	1.81991	0.257098	1.23615	0.375094	0.962185	0.169181	0.694754	0.0842624	1.14779	1.03798	1.52152	1.83705	1.36628	2.2564	0.855157	1.98631	0.866991	0.623894	1.12538	1.13728	0.526296	0.774894	0.783073
	Ac	BAF87474	1626	AZC_1476	0.094702	0.0207668	0.933637	0.332591	0.632777	0.00557849	0.712691	0.218996	1.46318	0.243315	0.117784	0.0532579	0.113064	1.59875	0.609169	0.592988	0.633479	0.642069	0.622783	0.42015	1.14126	0.576663	1.55947	1.00193	1.82813
	Ac	BAF87475	1917	AZC_1477	0.205567	0.0551764	6.5181	2.00266	4.82652	0.150156	5.46618	0.293894	8.92226	1.10389	0.249762	0.27104	0.0959007	10.0736	3.14324	6.33746	4.73816	5.11927	4.62214	5.20302	5.14259	6.05293	10.4015	6.76329	9.60194
	Ac	BAF87476	1530	AZC_1478	0.421766	0.108386	1.66385	0.230633	1.62639	0.085355	1.41837	0.35137	1.47633	0.247392	0.438111	0.226398	0.600789	2.10361	1.56453	1.32341	1.71367	1.45569	1.7098	1.51814	1.97091	0.766057	1.35599	1.95213	1.12087
	Ac	BAF87477	549	AZC_1479	0	0	0.150321	0.150321	0.0991135	0.0511435	0	0	0.208249	0.208249	0	0	0	0.450963	0	0	0.170564	0.126777	0	0	0	0	0	0	0.624747
	Ac	BAF87478	627	AZC_1480	0	0	0	0	0.0818646	0.0414946	0	0	0.218924	0.0760745	0	0	0	0	0	0	0	0.111005	0.134589	0	0	0	0.183826	0.108263	0.364685
	Ac	BAF87479	330	AZC_1481	0.087472	0.087472	0	0	0.259474	0.165617	0.236781	0.236781	0.369039	0.0211952	0	0.262416	0	0	0	0	0.567513	0.21091	0	0	0	0.710344	0.349269	0.411398	0.34645
	Ac	BAF87480	912	AZC_1482	0.290697	0.164567	0.145896	0.0352802	0.22851	0.0634224	0.26944	0.147619	0.358815	0.0574469	0	0.569719	0.302371	0.135734	0.0905069	0.211447	0.102675	0.305264	0.277589	0.299633	0.508686	0	0.379141	0.446584	0.250721
	Ac	BAF87481	720	AZC_1483	0.302534	0.121173	0.280325	0.0336595	0.392958	0.135313	0.332297	0.156214	0.583585	0.283253	0.531992	0.120274	0.255336	0.343859	0.229284	0.267833	0.130055	0.580003	0.468817	0.189768	0.644336	0.162787	1.12057	0.471394	0.15879
	Ac	BAF87482	684	AZC_1484	0.131069	0.0732312	0.321755	0.212808	0.116167	0.071593	0.266341	0.266341	0.144965	0.0228654	0.139998	0.253209	0	0.723914	0.241352	0	0	0.101755	0.246746	0.799022	0	0	0.168507	0.0992409	0.167147
	Ac	BAF87483	780	AZC_1485	0.0409225	0.0409225	0.352868	0.0768719	0.391185	0.112132	0.149217	0.0858495	0.528342	0.139761	0.122767	0	0	0.476112	0.211647	0.370846	0.600254	0.356925	0.216377	0	0.297386	0.150265	0.591071	0.26108	0.732876
	Ac	BAF87484	708	AZC_1486	0.0883613	0.0442084	0.395105	0.164152	0.123547	0.0689526	0	0	0.117745	0.0595175	0.135252	0	0.129832	0.699374	0.349756	0.136186	0.132259	0	0.238382	0	0	0	0	0.191754	0.161481
	Ac	BAF87485	1218	AZC_1487	0.725871	0.0556837	0.881099	0.281912	0.606369	0.147162	0.516345	0.173318	0.532454	0.137472	0.707576	0.639882	0.830155	1.42286	0.745456	0.474975	0.461279	0.457145	0.900683	0.785246	0.571333	0.192458	0.567777	0.278657	0.750927
	Ac	BAF87486	870	AZC_1488	0.35546	0.103211	0.226676	0.0579245	0.334417	0.0596777	0.18707	0.117633	0.227945	0.0359539	0.550337	0.199074	0.316968	0.284573	0.284629	0.110827	0.215264	0.400002	0.387987	0.157049	0	0.404161	0.264963	0.156048	0.262824
	Ac	BAF87487	1299	AZC_1489	0.928159	0.170477	0.653396	0.136995	0.561924	0.021425	0.553808	0.121497	0.756191	0.1073	0.589738	1.1333	1.06144	0.381183	0.762516	0.816489	0.576688	0.589379	0.519705	0.315549	0.714276	0.631599	0.621102	0.67933	0.968141
	Ac	BAF87488	744	AZC_1490	0.292775	0.117264	0.3824	0.141218	0.632002	0.128324	0.807747	0.467512	0.49106	0.0282033	0.514831	0.116394	0.247099	0.166383	0.332832	0.647983	0.881019	0.561293	0.453694	0.550938	1.71477	0.157536	0.464753	0.547425	0.461003
	Ac	BAF87489	909	AZC_1491	1.49371	0.360885	1.97841	0.400586	1.39779	0.230473	1.85697	0.227045	1.18606	0.335449	2.1069	0.857399	1.51684	2.31509	1.18047	2.43967	1.85425	1.22509	1.11402	2.10435	1.4035	2.06305	0.633987	1.79223	1.13197
	Ac	BAF87490	870	AZC_1492	0.629051	0.056904	0.395567	0.165313	0.316961	0.0428227	0.335737	0.0677102	0.515761	0.0656426	0.550337	0.597223	0.739593	0.426859	0.0948762	0.664965	0.322895	0.240001	0.387987	0.471147	0.266622	0.269441	0.397444	0.624191	0.525649
	Ac	BAF87491	600	AZC_1493	0.350729	0.0958742	0.259909	0.0775278	0.253571	0.10531	0	0	0.469459	0.0547688	0.159598	0.432987	0.459604	0.206315	0.412712	0.1607	0.156066	0.464002	0.140645	0	0	0	0.384196	0.452538	0.571643
	Ac	BAF87492	2964	AZC_1494	0.309651	0.0405174	0.215129	0.0249108	0.318377	0.0638974	0.186096	0.071858	0.19499	0.0459301	0.323072	0.233731	0.372149	0.250585	0.16709	0.227712	0.252739	0.446156	0.256236	0.322682	0.156519	0.0790869	0.194431	0.274821	0.115717
	Ac	BAF87493	267	AZC_1495	0	0	0	0	0.0868918	0.0868918	0	0	0.143894	0.143894	0	0	0	0	0	0	0	0.260675	0	0	0	0	0.431681	0	0
	Ac	BAF87494	1251	AZC_1496	0.0485894	0.0243865	0.381352	0.0666671	0.211558	0.0759549	0.217958	0.136206	0.194449	0.0537501	0.0765457	0.0692225	0	0.494761	0.263924	0.385371	0.0748519	0.222543	0.337279	0	0.18542	0.468452	0.0921333	0.217045	0.274169
	Ac	BAF87495	1005	AZC_1497	0.05921	0.0296445	0.0958122	0.0493528	0.167332	0.0582623	0.199596	0.0735194	0.166206	0.0519839	0	0.0861665	0.0914635	0.123173	0.164263	0	0.279521	0.138508	0.0839673	0.135953	0.34621	0.116624	0.114685	0.270172	0.11376
	Ac	BAF87496	408	AZC_1498	0.231567	0.135542	2.32693	0.556437	2.40052	0.145867	2.32137	0.194326	3.88479	0.215507	0.469405	0	0.225296	3.33745	2.22541	1.41794	2.29509	2.21766	2.6888	2.67907	2.27413	2.0109	4.23745	3.49386	3.92304
	Ac	BAF87497	1353	AZC_1499	0.113444	0.061724	1.26475	0.296859	1.6792	0.0949434	0.934899	0.0133313	0.806376	0.137152	0.212325	0.128008	0	1.55537	0.671076	1.5678	1.79943	1.4918	1.74637	0.908865	0.942931	0.952901	1.02225	0.551876	0.845001
	Ac	BAF87498	1335	AZC_1500	0.136967	0.00397934	1.71131	0.154493	2.11514	0.283657	0.856227	0.289568	0.873877	0.184722	0.143459	0.129734	0.137709	1.76179	1.42208	1.95007	2.6654	1.72046	1.95955	1.43285	0.521261	0.614567	0.863361	0.559317	1.19895
	Ac	BAF87499	708	AZC_1501	0	0	2.26104	0.247623	2.11042	0.173116	0.513776	0.157879	1.00932	0.182174	0	0	0	2.44781	2.56487	1.77042	2.38067	2.16272	1.78786	0.385968	0.327629	0.827732	0.651179	1.2464	1.13037
	Ac	BAF87500	900	AZC_1502	0.16573	0.0614761	1.56483	0.187492	1.46127	0.300019	0.641442	0.0687637	0.694464	0.112374	0.106398	0.288658	0.102134	1.78807	1.19228	1.71413	1.97684	1.46934	0.937634	0.759071	0.644336	0.520919	0.896457	0.678808	0.508127
	Ac	BAF87501	750	AZC_1503	0.205974	0.146836	0.220263	0.0842183	0.433654	0.049128	0.372732	0.204478	0.294585	0.0115534	0.127678	0	0.490244	0.165052	0.110056	0.38568	0.499412	0.464002	0.337548	0.182177	0.154641	0.781379	0.307357	0.271523	0.304876
	Ac	BAF87502	3534	AZC_1504	0.245041	0.0950081	0.0986942	0.0472409	0.103132	0.0280006	0.0348821	0.00189277	0.144757	0.0353471	0.433542	0.171528	0.130052	0.0350281	0.0700699	0.190985	0.158981	0.0787779	0.0716359	0.0386623	0.0328185	0.0331655	0.195685	0.0768316	0.161755
	Ac	BAF87503	612	AZC_1505	1.54105	0.01968	1.87395	0.267523	1.6909	0.312368	2.11221	0.670999	2.26235	0.225021	1.56468	1.55649	1.50197	2.22497	1.34873	2.04814	1.07104	1.93334	2.06831	1.56279	1.32657	3.44726	1.88331	2.66199	2.24174
	Ac	BAF87504	417	AZC_1506	0.518105	0.207976	1.2541	0.349161	1.61554	0.200994	1.49559	0.340301	0.711122	0.487764	0.918548	0.415335	0.220434	1.78114	0.59383	1.38734	1.79644	1.83598	1.2142	1.96594	0.834392	1.68643	0	0.488351	1.64502
	Ac	BAF87505	1923	AZC_1507	0.982066	0.0601266	0.596464	0.103631	0.558653	0.0880899	0.439368	0.153009	0.455373	0.129948	0.946133	0.900648	1.09942	0.514984	0.472161	0.802246	0.730419	0.50671	0.43883	0.710519	0.180937	0.42665	0.299685	0.352994	0.713439
	Ac	BAF87506	1761	AZC_1508	0.330752	0.200883	0.213612	0.0406903	0.285308	0.0412988	0.269209	0.136105	0.298263	0.0188232	0.163132	0.0983502	0.730773	0.14059	0.281235	0.219012	0.212697	0.355709	0.28752	0.0775881	0.197582	0.532456	0.261803	0.308374	0.324613
	Ac	BAF87507	702	AZC_1509	1.47624	0.0630564	0.816803	0.31235	0.859318	0.165957	1.15395	0.166692	0.83561	0.0978691	1.50049	1.35694	1.5713	0.352676	1.41098	0.686752	0.666949	1.18975	0.721257	0.973168	1.48693	1.00177	0.985118	0.870266	0.651445
	Ac	BAF87508	816	AZC_1510	0.854077	0.155826	0.714166	0.234182	1.195	0.39844	0.643723	0.0707318	0.914057	0.119693	0.586756	0.848993	1.12648	0.455107	0.505774	1.18162	1.72132	1.45001	0.413662	0.502326	0.710665	0.718179	0.706242	0.915059	1.12087
	Ac	BAF87509	1623	AZC_1511	0.115332	0.0603433	0.226144	0.0417259	0.312604	0.0413535	0.656146	0.261954	0.473695	0.0239349	0.236004	0.0533563	0.0566363	0.228816	0.152574	0.297042	0.230782	0.34307	0.363962	1.17859	0.428763	0.361081	0.426095	0.501891	0.4931
	Ac	BAF87510	1014	AZC_1512	0	0	0.0316962	0.0316962	0.109143	0.0294563	0.0830418	0.0419351	0.0375834	0.0375834	0	0	0	0	0	0.0950887	0.0923468	0.0686393	0.166444	0.134746	0.114379	0	0	0	0.11275
	Ac	BAF87511	894	AZC_1513	0.0342732	0.0342732	0.112883	0.0135542	0.11828	0.0189496	0.043244	0.043244	0.0506195	0.0506195	0	0	0.10282	0.138467	0.0923292	0.107852	0.104742	0.155705	0.0943927	0	0.129732	0	0	0.151859	0
	Ac	BAF87512	1788	AZC_1514	0.0995654	0.0470864	0.0949793	0.0635852	0.0793538	0.0204333	0.0687162	0.0376478	0.0767705	0.0266771	0.0535563	0.19373	0.0514098	0.0692334	0	0.215705	0.104742	0.0389263	0.0943927	0.0764165	0.129732	0	0.0644624	0.0379646	0.127884
	Ac	BAF87513	1416	AZC_1515	0.0624095	0.0353308	0.145726	0.10509	0.100201	0.0258014	0.0273024	0.0273024	0.0700255	0.0110452	0	0.122313	0.0649158	0.0874218	0.349756	0	0.132259	0.0491528	0.119191	0	0.0819071	0	0.0813974	0.0479384	0.0807406
	Ac	BAF87514	390	AZC_1516	0.390284	0.0784758	0.423253	0.211626	0.275865	0.193613	0.316085	0.0171515	0.155735	0.0851195	0.49107	0.444089	0.235694	0.634817	0.634941	0	0	0.178462	0.649132	0.35034	0.297386	0.30053	0	0.174053	0.29315
	Ac	BAF87515	723	AZC_1517	0.552415	0.0968488	0.266544	0.0687751	0.782979	0.217449	0.737178	0.235154	0.441874	0.185215	0.662231	0.359325	0.63569	0.171216	0.228333	0.400083	1.03612	0.96266	0.350154	0.755921	0.320831	1.13478	0.159417	0.37555	0.790655
	Ac	BAF87516	855	AZC_1518	3.00224	0.835758	4.23312	0.111349	3.70568	0.69775	3.88622	0.247794	4.39294	0.172287	4.25594	1.41797	3.3328	4.1987	4.44087	4.05979	2.51896	3.66317	4.93492	4.15491	3.39124	4.11252	4.58339	4.04903	4.5464
	Ac	BAF87517	1569	AZC_1519	1.81522	0.183067	4.01144	0.602372	3.28414	0.410959	1.83184	0.22147	2.23271	0.0864731	1.76992	2.15251	1.52323	2.91919	4.99778	4.11736	2.50661	3.90365	3.44218	1.48041	1.77408	2.24105	2.13034	2.16319	2.40462
	Ac	BAF87518	1641	AZC_1520	0.449428	0.0770536	1.67454	0.139517	1.36284	0.142715	0.940676	0.0541131	1.45343	0.0856248	0.583538	0.316626	0.448121	1.73501	1.4084	1.88022	1.25538	1.18757	1.64557	0.832619	0.989474	0.999936	1.54521	1.28233	1.53274
	Ac	BAF87519	741	AZC_1521	0.821261	0.148446	1.51632	0.434043	1.22835	0.0902801	1.00745	0.149565	1.59409	0.110067	0.646145	0.701193	1.11645	2.00468	1.89368	0.650607	1.13732	1.40891	1.13883	1.29073	0.782594	0.949043	1.71099	1.3741	1.69719
	Ac	BAF87520	963	AZC_1522	0.256168	0.0708633	0.848114	0.227088	0.279317	0.096174	0.344308	0.113321	0.583756	0.170023	0.397751	0.179849	0.190905	0.642727	0.599996	1.30162	0.38895	0.361372	0.0876294	0.425647	0.120437	0.48684	0.478749	0.916355	0.356164
	Ac	BAF87521	1776	AZC_1523	0.0694511	0.0192121	0.0878795	0.0660189	0.0130631	0.0130631	0.0437664	0.0218841	0.132946	0.0623647	0.107836	0.0487597	0.0517572	0	0.0464765	0.217162	0	0.0391894	0	0	0.0653043	0.0659948	0.0648979	0.0764423	0.257497
	Ac	BAF87522	1005	AZC_1524	1.72795	0.101284	3.04434	0.188505	4.01461	0.308608	2.48985	0.318983	1.93322	0.13675	1.90564	1.72333	1.55488	3.32568	3.121	2.68633	4.09965	4.50151	3.44266	1.90334	3.00049	2.56572	1.94965	1.68858	2.16144
	Ac	BAF87523	783	AZC_1525	1.32906	0.140955	2.39021	0.229889	2.30339	0.48069	2.15422	0.149017	1.65149	0.337327	1.58986	1.10597	1.29135	2.84573	2.10836	2.21655	1.55468	3.20001	2.15548	2.44299	2.07373	1.94596	1.03041	1.73386	2.1902
	Ac	BAF87524	597	AZC_1526	1.2007	0.602736	1.3523	0.400145	1.8758	0.265066	0.891394	0.0602602	1.70973	0.199334	2.406	0.580216	0.615885	2.07352	0.691309	1.29206	1.8822	2.33167	1.41352	0.915462	0.777089	0.981631	1.54451	1.47814	2.10656
	Ac	BAF87525	1416	AZC_1527	0.16865	0.071509	0.644815	0.235006	0.226209	0.0542237	0.298487	0.116773	0.409657	0.123731	0.135252	0.305781	0.0649158	0.174844	0.874389	0.885211	0.264519	0.294917	0.119191	0.48246	0.0819071	0.331093	0.651179	0.335569	0.242222
	Ac	BAF87526	678	AZC_1528	0.667839	0.122819	0.459968	0.328192	0.321915	0.151452	0.343331	0.19753	0.100119	0.100119	0.423711	0.766348	0.813458	1.09548	0	0.284425	0.138112	0.205311	0.622324	0	0.684251	0.345743	0	0.300357	0
	Ac	BAF87527	561	AZC_1529	0	0	0.400804	0.144907	0.124065	0.124065	0.62386	0.318196	0.108265	0.059174	0	0	0	0.220658	0.294269	0.687486	0	0.372194	0	0	0.826955	1.04462	0	0.121	0.203794
	Ac	BAF87528	729	AZC_1530	0.167443	0.0425252	0	0	0.149282	0.0770309	0.106624	0.0533143	0.198093	0.0406274	0.131356	0.118789	0.252183	0	0	0	0.256899	0.190947	0	0	0.159095	0.160777	0.158105	0.279345	0.156829
	Ac	BAF87529	804	AZC_1531	0.147409	0.0943456	0.507829	0.100028	0.934446	0.153966	0.451413	0.0688157	0.614386	0.121727	0.119103	0.323124	0	0.615867	0.307994	0.599626	1.04821	1.12538	0.629754	0.339882	0.577017	0.437339	0.43007	0.844288	0.568799
	Ac	BAF87530	762	AZC_1532	0.0820995	0.0410755	0.210723	0.0263262	0.199662	0.0829209	0	0	0.130126	0.0205249	0.125667	0	0.120631	0.162453	0.216647	0.253071	0.122887	0.365356	0.110744	0	0	0	0.151258	0.0890823	0.150038
	Ac	BAF87531	954	AZC_1533	0.0939739	0.0525054	0.168314	0.0210278	0.116008	0.0313089	0	0	0.175091	0.0547629	0.100376	0.181546	0	0.129758	0.173045	0.202138	0.0981548	0.0729563	0.176912	0	0	0	0.120816	0.284615	0.119841
	Ac	BAF87532	624	AZC_1534	0.0511531	0.0511531	0.330892	0.166525	0.264559	0.0224378	0.0626105	0.0626105	0.245286	0.122646	0.153459	0	0	0	0.529118	0.463557	0.300127	0.223078	0.270471	0	0	0.187831	0.369419	0	0.366438
	Ac	BAF87533	1092	AZC_1535	0.138216	0.0254187	0.369557	0.171529	0.208344	0.0677818	0.190372	0.0433167	0.479329	0.17498	0.0876911	0.158603	0.168353	0.34008	0.680294	0.0882966	0.343003	0.127473	0.154555	0.250243	0.106209	0.214664	0.211097	0.808104	0.418786
	Ac	BAF87534	810	AZC_1536	0.111292	0.0655557	0.220921	0.111455	0.212665	0.124043	0.208921	0.105374	0.170229	0.130588	0	0.10691	0.226965	0.305652	0	0.357111	0	0.429631	0.208363	0.337365	0	0.289399	0.426884	0.0838034	0
	Ac	BAF87535	162	AZC_1537	1.33364	0.535346	4.41852	1.62265	3.80878	0.761944	2.51896	0.615668	2.76792	0.674412	2.36441	1.0691	0.567412	4.58479	1.52856	7.14222	5.20221	2.57779	3.64636	2.53024	3.57965	1.447	1.42295	3.35214	3.52866
	Ac	BAF87536	603	AZC_1538	0	0	0.289088	0.0804865	0.162072	0.10057	0.139642	0.0705178	0.0375239	0.0375239	0	0	0	0.410578	0.136886	0.319801	0	0.34627	0.139945	0.226588	0.192339	0	0	0.112572	0
	Ac	BAF87537	684	AZC_1539	0.263586	0.155264	0.395631	0.0771964	0.406434	0.167088	0.199755	0.199755	0.221117	0.145762	0	0.253209	0.537548	0.542935	0.362028	0.28193	0.1369	0.712284	0.370119	0.599266	0	0	0	0.496204	0.167147
	Ac	BAF87538	750	AZC_1540	1.05966	0.193422	2.26291	0.549645	2.08173	0.179449	1.59939	0.347975	1.14817	0.0763477	1.40446	1.03917	0.735366	3.30105	1.43073	2.05696	1.74794	2.13441	2.36284	0.910885	1.85569	2.03158	1.22943	0.995584	1.21951
	Ac	BAF87539	588	AZC_1541	2.58595	0.0443234	4.9379	0.520791	4.88387	0.345216	3.2752	0.595949	2.8347	0.563912	2.60568	2.65094	2.50125	5.6842	5.19399	3.93551	4.93679	4.26124	5.45359	2.09132	3.74767	3.98663	1.96018	2.6552	3.88873
	Ac	BAF87540	1335	AZC_1542	0.251941	0.0638901	0.28512	0.183537	0.0928941	0.0612658	0.126455	0.0391199	0.205177	0.157097	0.358647	0.259468	0.137709	0.649082	0.0618295	0.144449	0.0701421	0.20854	0	0.204693	0.0868768	0.0877953	0	0.101694	0.513837
	Ac	BAF87541	930	AZC_1543	3.01457	0.0915479	3.47751	0.615198	3.54288	0.399919	1.95478	0.472005	3.31728	0.312592	3.19195	2.88658	2.96519	4.39252	2.30764	3.73238	3.62476	4.19099	2.8129	1.46917	1.49652	2.89866	3.09835	2.9196	3.93389
	Ac	BAF87542	1179	AZC_1544	0.156175	0.0480565	0.599401	0.233852	0.473012	0.0840421	0.198131	0.114793	0.477821	0.0557443	0.243661	0.1469	0.077965	0.314985	0.420063	1.06315	0.635384	0.3542	0.429451	0	0.196744	0.397648	0.391039	0.460599	0.581825
	Ac	BAF87543	432	AZC_1545	0.218702	0.128012	0.297295	0.0461973	0.500958	0.0448973	0.180875	0.180875	0.370839	0.0826337	0.443327	0	0.21278	0.286549	0.38214	0.223194	0.433517	0.483335	0.586022	0	0	0.542624	0.533605	0.314263	0.26465
	Ac	BAF87544	1476	AZC_1546	0.144642	0.0213967	0.223768	0.0898752	0.337059	0.0678793	0.22875	0.0707658	0.268506	0.061143	0.129754	0.117341	0.186831	0.083868	0.391461	0.195975	0.253766	0.471547	0.285864	0.370278	0.157155	0.158817	0.234266	0.183959	0.387292
	Ac	BAF87545	540	AZC_1547	2.23801	0.487624	4.94392	0.950318	4.4096	0.251689	7.25707	1.51054	5.05197	0.790079	2.3053	3.04694	1.36179	6.64794	3.36284	4.821	4.68198	4.64002	3.90681	10.1209	6.65814	4.99214	4.69573	3.89686	6.56331
	Ac	BAF87546	1260	AZC_1548	0.682827	0.152997	0.942963	0.0458071	1.08578	0.0978733	1.2105	0.114656	0.993285	0.198625	0.987986	0.549824	0.510671	0.982454	0.851627	0.994809	0.891807	1.16001	1.20553	1.4097	1.01253	1.20928	1.37213	0.700357	0.90737
	Ac	BAF87547	996	AZC_1549	0.0307633	0.0307633	0.0552492	0.0552492	0.0931731	0.0931731	0.208311	0.0468713	0.0382626	0.0382626	0	0	0.0922899	0	0.165748	0	0	0.279519	0	0.274363	0.232893	0.117677	0	0	0.114788
	Ac	BAF87548	1413	AZC_1550	0.0421133	0.0210847	0.0389442	0.0389442	0.0328381	0.0328381	0.0595926	0.0300936	0.0971448	0.033757	0	0.0612861	0.0650536	0	0.116833	0	0	0.0985142	0	0.0966969	0.082081	0	0.0815702	0.0480402	0.161824
	Ac	BAF87549	1038	AZC_1551	0	0	0.0662593	0.0350594	0.0300705	0.0300705	0.0811218	0.0409655	0.0871943	0.0871943	0	0	0	0.119257	0.0795206	0	0.0902116	0	0	0.131631	0.111735	0	0	0.261583	0
	Ac	BAF87550	885	AZC_1552	0	0	0.0829413	0.0424207	0.0262148	0.0262148	0.0436838	0.0436838	0.0430616	0.0430616	0	0	0	0.139875	0	0.108949	0	0.0786444	0	0	0.131051	0	0	0	0.129185
	Ac	BAF87551	954	AZC_1553	0.0321177	0.0321177	0.0432527	0.0432527	0.137094	0.076732	0.0819055	0.0819055	0.160438	0.0802212	0	0	0.096353	0.129758	0	0	0	0.145913	0.265368	0	0	0.245717	0.241633	0	0.239683
	Ac	BAF87552	1677	AZC_1554	0.127306	0.0188322	0.147718	0.0512369	0.321291	0.152596	0.247683	0.0391127	0.381747	0.0289796	0.114202	0.103276	0.164438	0.221448	0.0492202	0.172486	0.614214	0.249017	0.100641	0.325898	0.207479	0.209672	0.412375	0.32382	0.409047
	Ac	BAF87553	342	AZC_1555	3.47814	0.552104	10.1923	2.6989	10.824	1.31532	7.14978	0.19457	12.4617	1.46869	3.07996	2.78529	4.56916	15.5641	7.96461	7.04824	8.21401	12.4141	11.8438	6.79169	7.46073	7.19691	13.8176	9.52712	14.0404
	Ac	BAF87554	1875	AZC_1556	0.180328	0.0375945	0.278844	0.0936014	0.295337	0.0504611	0.325057	0.0238293	0.288055	0.10674	0.255356	0.138556	0.147073	0.462146	0.220113	0.154272	0.199765	0.371202	0.315045	0.291483	0.371138	0.312551	0.122943	0.253421	0.487802
	Ac	BAF87555	1143	AZC_1557	0.0826591	0.0483824	1.87001	0.280298	3.93372	0.149027	1.86621	0.217182	1.76876	0.381212	0.167557	0	0.0804206	1.94944	2.3109	1.34971	3.6866	4.20159	3.91296	2.03216	2.13088	1.4356	1.00839	2.19736	2.10053
	Ac	BAF87556	945	AZC_1558	0.159716	0.0293727	0.378603	0.0383908	0.416509	0.109321	0.302671	0.107997	0.250182	0.0633792	0.101332	0.183275	0.194541	0.392982	0.436732	0.306095	0.198179	0.515558	0.535791	0.28917	0.122731	0.496113	0.243934	0.143663	0.362948
	Ac	BAF87557	948	AZC_1559	0.83055	0.094799	1.4806	0.132469	1.65281	0.203641	1.31424	0.289309	1.80985	0.218347	0.80809	1.00482	0.67874	1.56695	1.65433	1.22051	1.87674	1.83545	1.24622	0.864764	1.22342	1.85454	2.18846	1.43208	1.809
	Ac	BAF87558	870	AZC_1560	0.350479	0.0372074	0.801472	0.223142	0.447019	0.249112	0.925559	0.278403	1.07843	0.403094	0.330202	0.298611	0.422624	1.13829	0.379505	0.88662	0.861055	0.480002	0	0.628196	0.666555	1.48192	0.927369	0.468143	1.83977
	Ac	BAF87559	354	AZC_1561	0.951516	0.109538	2.63076	0.272384	2.82352	0.278438	2.19743	0.284949	3.85488	0.876053	1.08202	0.733875	1.03865	2.09812	2.79805	2.9961	2.38067	2.75255	3.33734	2.31581	2.62103	1.65546	3.58149	2.4928	5.49036
	Ac	BAF87560	513	AZC_1562	0.29172	0.156864	0.348572	0.209404	0.337423	0.118988	0.659752	0.332761	0.816649	0.148876	0	0.337611	0.537548	0.723914	0.321802	0	0.547601	0.135673	0.328995	1.06536	0	0.913893	0.674028	0.661606	1.11431
	Ac	BAF87561	435	AZC_1563	0.630521	0.0183187	1.61332	0.196977	0.852035	0.45369	0.373201	0.0839666	0.874762	0.231259	0.660404	0.597223	0.633936	1.99201	1.51802	1.32993	1.72211	0.640003	0.193993	0.314098	0.266622	0.538882	0.529925	0.780239	1.31412
	Ac	BAF87562	1689	AZC_1564	0.276074	0.10135	0.355769	0.0665058	0.229525	0.0540484	0.452896	0.0672116	0.239058	0.0202032	0.453564	0.102543	0.272116	0.293166	0.488705	0.285435	0.332645	0.20604	0.149888	0.323583	0.549345	0.485759	0.272963	0.241139	0.20307
	Ac	BAF87563	1710	AZC_1565	1.11096	0.147946	1.09456	0.0770917	1.14841	0.245876	0.853238	0.069153	0.653316	0.151103	1.39998	0.911551	1.02134	0.941088	1.15849	1.1841	1.53328	1.22106	0.690889	0.71912	0.949548	0.891046	0.539222	0.952712	0.468012
	Ac	BAF87564	2052	AZC_1566	1.7081	0.179069	1.00624	0.293701	0.932598	0.279725	0.414212	0.053108	0.485663	0.0494717	1.58664	1.47705	2.0606	0.542935	0.925182	1.55061	1.369	1.01755	0.411243	0.332926	0.395645	0.514065	0.393183	0.562365	0.501441
	Ac	BAF87565	567	AZC_1567	1.83675	0.365407	1.44016	0.520707	1.09437	0.326311	0.447689	0.225802	0.389663	0.0152823	2.5333	1.68002	1.29694	2.18323	0.436732	1.70053	1.48634	1.35027	0.446493	0.722924	0	0.620142	0.406556	0.359157	0.403276
	Ac	BAF87566	2673	AZC_1568	0.415087	0.142048	0.470225	0.0222663	0.212472	0.0274907	0.32714	0.0942575	0.239039	0.100195	0.429893	0.161985	0.653384	0.509421	0.432321	0.468933	0.245222	0.234344	0.157851	0.153348	0.477286	0.350787	0.0862392	0.20316	0.427717
	Ac	BAF87567	687	AZC_1569	0.354638	0.0450251	0.627842	0.236219	0.394217	0.0129007	0.349449	0.0905297	0.432996	0.0682967	0.41816	0.378154	0.267601	0.180188	0.720894	0.982445	0.408907	0.405242	0.368503	0.198883	0.337643	0.51182	0.503313	0.296422	0.499252
	Ac	BAF87568	1134	AZC_1570	7.55451	0.728248	6.86928	1.14514	8.60875	0.238193	11.7667	1.84442	14.7123	1.02206	8.7821	6.26189	7.61954	7.85963	4.58569	8.16253	9.08322	8.4085	8.33453	15.0609	11.5571	8.68198	14.1278	16.7008	13.3081
	Ac	BAF87569	1074	AZC_1571	1.75482	0.241279	2.31917	0.289115	1.79023	0.431338	3.01989	0.167271	3.0582	0.49655	1.42657	1.61261	2.22527	2.8815	1.92138	2.15464	2.35407	2.07375	0.942873	3.30768	3.0237	2.72828	2.4683	4.04504	2.66128
	Ac	BAF87570	1797	AZC_1572	0.269023	0.0580934	0.390456	0.156239	0.526162	0.0960764	0.198819	0.0974716	0.39766	0.0717746	0.159864	0.28914	0.358067	0.688866	0.321534	0.160968	0.364762	0.697165	0.51656	0.0760338	0.129082	0.391342	0.256558	0.491068	0.445354
	Ac	BAF87571	300	AZC_1573	0.934614	0.377469	1.3151	0.536393	1.13756	0.370089	0.668646	0.24629	1.03816	0.27287	1.59598	0.288658	0.919208	2.06315	0.275141	1.607	1.87279	0.696003	0.843871	0.455442	1.15981	0.390689	0.768392	1.58388	0.762191
	Ac	BAF87572	402	AZC_1574	0.837902	0.0964586	1.82603	0.336921	2.1743	0.298023	1.22863	0.344695	2.46206	0.0845276	0.952822	0.646249	0.914635	1.8476	1.23198	2.39851	1.86348	2.77016	1.88926	1.35953	0.577017	1.74936	2.29371	2.53286	2.5596
	Ac	BAF87573	1275	AZC_1575	0.216122	0.0455214	0.787892	0.0654035	0.607447	0.109308	0.472947	0.0757474	0.638723	0.0599273	0.300419	0.203758	0.144189	0.776717	0.906347	0.680611	0.660986	0.764239	0.397116	0.321489	0.545791	0.551561	0.632793	0.745357	0.538017
	Ac	BAF87574	1176	AZC_1576	0.127922	0.0661203	0.659195	0.0588446	0.421475	0.126331	0.369209	0.126521	0.699056	0.142825	0.162855	0.220912	0	0.631578	0.77208	0.573928	0.398128	0.651023	0.215273	0.116184	0.493114	0.498328	0.490046	0.634939	0.972182
	Ac	BAF87575	3123	AZC_1577	0.114734	0.0424	0.652131	0.0719082	0.496853	0.0643897	0.498562	0.0133037	0.511601	0.0748243	0.0306624	0.166373	0.147167	0.792758	0.607901	0.555734	0.599678	0.512586	0.378296	0.525006	0.482788	0.487892	0.369064	0.543394	0.622346
	Ac	BAF87576	189	AZC_1578	2.10644	0.44737	3.64113	0.479285	2.06303	0.700153	1.0635	0.170331	1.49199	0.181014	2.02664	1.37456	2.91812	3.27485	3.05712	4.59142	1.98179	3.3143	0.892985	0.722924	1.22731	1.24028	1.8295	1.43663	1.20983
	Ac	BAF87577	930	AZC_1579	0.168859	0.0903282	0.276196	0.0429188	0.41353	0.0450716	0.0835797	0.0417916	0.106953	0.0735409	0.308899	0	0.197679	0.266213	0.355021	0.207355	0.503439	0.374195	0.362955	0	0.12471	0.126029	0.247868	0.0729901	0
	Ac	BAF87578	1791	AZC_1580	0.251826	0.0514573	0.729953	0.171542	0.461096	0.0732153	0.271702	0.0290882	0.372712	0.137998	0.1604	0.33846	0.256619	0.483822	1.06001	0.64603	0.470551	0.582917	0.329821	0.228866	0.25903	0.32721	0.128709	0.606417	0.383011
	Ac	BAF87579	888	AZC_1581	0.0325065	0.0325065	0.149839	0.0362338	0.1406	0.1406	0.226354	0.036253	0.230672	0.117652	0	0.0975195	0	0.139402	0.0929531	0.217162	0.4218	0	0	0.153866	0.261217	0.263979	0	0.305769	0.386245
	Ac	BAF87580	738	AZC_1582	0.502074	0.133907	0.652903	0.263463	0.774564	0.12749	0.396895	0.199782	0.939307	0.240975	0.648771	0.234681	0.62277	0.335472	0.447384	1.17585	0.634415	0.660165	1.02911	0.555418	0	0.635267	1.24942	1.10375	0.464751
	Ac	BAF87581	336	AZC_1583	0.0949986	0.0949986	0.464123	0.138443	0.221813	0.120491	0.135548	0.135548	0.927847	0.31412	0.284996	0	0	0.36842	0.736985	0.286964	0	0.414288	0.251152	0.406645	0	0	1.0291	1.41418	0.340264
	Ac	BAF87582	1233	AZC_1584	0.514725	0.117554	0.8854	0.162953	0.445116	0.0931614	0.452451	0.12842	0.517239	0.166258	0.543642	0.70233	0.298202	1.20476	0.669443	0.781994	0.303778	0.620927	0.410643	0.221626	0.470318	0.665408	0.186957	0.715693	0.649068
	Ac	BAF87583	1011	AZC_1585	3.80132	0.350607	12.804	0.586202	10.1721	1.07966	8.06231	0.445511	11.6287	1.17036	3.69395	3.25489	4.45511	13.4687	13.308	11.6352	9.26209	12.3229	8.93118	7.70333	8.94805	7.53555	10.0324	10.9442	13.9094
	Ac	BAF87584	1290	AZC_1586	0.324277	0.169176	1.67465	0.277367	1.20984	0.0880656	0.733249	0.189376	1.56448	0.281902	0	0.402778	0.570051	1.91921	1.98358	1.12116	1.23401	1.34884	1.04666	0.847335	0.988981	0.363432	1.25087	1.31552	2.12704
	Ac	BAF87585	1401	AZC_1587	0.201045	0.106431	0.409356	0.0824322	0.525249	0.129039	0.500051	0.0481956	0.717287	0.0949089	0.410101	0.0618111	0.131222	0.265073	0.412417	0.550578	0.267351	0.645827	0.662568	0.585151	0.496705	0.418297	0.575882	0.678323	0.897655
	Ac	BAF87586	792	AZC_1588	0.571085	0.0973084	1.89963	0.229032	1.19489	0.0179558	1.17899	0.0816928	2.55572	0.262489	0.483629	0.76538	0.464246	2.34449	1.77174	1.58265	1.18232	1.23031	1.17204	1.0351	1.31796	1.18391	2.0374	2.74266	2.88709
	Ac	BAF87587	870	AZC_1589	3.52573	0.114871	5.91072	1.52675	6.4742	0.160254	9.8636	1.14655	11.2783	0.349177	3.30202	3.68287	3.59231	8.3949	3.13092	6.20634	6.78081	6.24003	6.40178	11.7787	9.99832	7.81379	11.7908	10.6112	11.4329
	Ac	BAF87588	714	AZC_1590	0.215666	0.0472925	0.0835491	0.0421497	0.548679	0.117824	0.408518	0.124723	0.555062	0.126396	0.268231	0.121285	0.257481	0	0.115606	0.135042	0.393444	0.779835	0.472757	0.574087	0.487313	0.164155	0.48428	0.380284	0.800621
	Ac	BAF87589	720	AZC_1591	0.50792	0.0147567	0.89813	0.256879	1.4042	0.171953	1.23674	0.465635	1.00537	0.0576741	0.531992	0.481096	0.510671	1.03158	1.26106	0.40175	1.30055	1.74001	1.17204	2.08744	0.483252	1.13951	1.12057	0.942788	0.952739
	Ac	BAF87590	1890	AZC_1592	0.500884	0.0495216	0.970778	0.108081	0.861065	0.129642	0.525002	0.0815588	0.523979	0.161462	0.506659	0.412368	0.583624	1.17895	0.917137	0.816253	0.693627	0.773337	1.11623	0.650632	0.552288	0.372085	0.365901	0.359157	0.846879
	Ac	BAF87591	330	AZC_1593	166.663	18.5425	69.614	7.84688	43.9587	4.53785	54.1757	6.38962	67.1307	2.82971	197.031	133.045	169.914	84.0266	57.0293	67.7861	45.9686	50.6184	35.2891	54.6531	42.8776	64.9965	61.4713	69.9377	69.983
	Ac	BAF87592	396	AZC_1594	5.80292	0.641246	6.12759	0.548849	4.77956	0.0718232	5.55428	0.331785	4.32495	0.492319	4.59448	6.77908	6.0352	7.18978	5.83633	5.35666	4.72928	4.92123	4.68817	5.17548	5.27184	6.21551	3.49269	4.2854	5.19676
	Ac	BAF87593	2454	AZC_1595	10.9699	0.9396	20.5174	2.21933	18.4623	1.70621	10.767	0.847911	11.1982	0.287841	11.7064	9.10436	12.0988	24.2635	16.5825	20.7063	18.9264	21.158	15.3025	11.5253	9.07427	11.7016	10.6617	11.2858	11.6472
	Ac	BAF87594	624	AZC_1596	0	0	0.213233	0.0515634	0.254674	0.156954	0.125221	0.125221	0.220474	0.0775106	0	0	0	0.19838	0.132279	0.309038	0	0.223078	0.540943	0	0	0.375663	0.369419	0.108783	0.183219
	Ac	BAF87595	786	AZC_1597	0.0389825	0.0389825	0	0	0.0295167	0.0295167	0.049706	0.049706	0.338273	0.0958259	0	0	0.116948	0	0	0	0	0.08855	0	0	0	0.149118	0.14664	0.431811	0.436369
	Ac	BAF87596	1440	AZC_1598	0.0622577	0.0347848	0.146498	0.0573738	0.0712905	0.0361349	0.0858903	0.0472073	0.152999	0.09186	0.066499	0.120274	0	0.257894	0.114642	0.0669583	0	0.0966671	0.117204	0.0948838	0	0.162787	0	0.141418	0.31758
	Ac	BAF87597	666	AZC_1599	0.0939336	0.0469963	0.0895707	0.0451875	0.0844716	0.0844716	0.136769	0.136769	0.0679487	0.0679487	0.143782	0	0.138019	0	0.123937	0.144775	0	0	0.253415	0.410308	0	0	0	0.203846	0
	Ac	BAF87598	348	AZC_1600	0.183446	0.183446	0.0923562	0.0923562	0.0808306	0.0808306	0.223359	0.111684	0.10951	0.10951	0.550337	0	0	0	0	0.277069	0	0	0.242492	0	0.333277	0.336801	0	0	0.328531
	Ac	BAF87599	1410	AZC_1601	12.864	0.451088	12.8716	2.04611	5.67734	0.796162	3.45275	0.531532	13.0559	0.883711	13.447	11.9762	13.1688	8.77938	14.9279	14.9075	5.44571	7.15748	4.42883	2.42257	4.19504	3.74064	11.5259	14.5871	13.0545
	Ac	BAF87600	339	AZC_1602	11.1754	1.25603	14.113	0.888126	7.04649	1.04785	3.86929	0.612522	15.6081	0.680018	11.299	8.94073	13.2865	14.2412	15.5832	12.5147	6.62936	9.03367	5.47645	4.03046	2.737	4.8404	14.2798	16.0191	16.5254
	Ac	BAF87601	1533	AZC_1603	0.562708	0.119971	0.960342	0.3296	1.23399	0.116415	0.706556	0.138482	0.982781	0.236899	0.749578	0.338933	0.599614	1.61499	0.699968	0.566066	1.46598	1.13503	1.10094	0.445638	0.756559	0.91747	0.601481	0.929873	1.41699
	Ac	BAF87602	1260	AZC_1604	0.191332	0.0627409	0.236608	0.042833	0.247538	0.0693851	0.246759	0.123385	0.501716	0.115576	0.0759989	0.206184	0.291812	0.294736	0.262039	0.153047	0.297269	0.110477	0.334869	0	0.368192	0.372085	0.640326	0.59261	0.272211
	Ac	BAF87603	891	AZC_1605	0.206656	0.0635899	0.262597	0.0409494	0.264337	0.134465	0.283517	0.143172	0.171435	0.113098	0.32242	0.194382	0.103166	0.277866	0.18528	0.324646	0.525475	0.0781148	0.189421	0.460043	0.390507	0	0.129359	0	0.384945
	Ac	BAF87604	906	AZC_1606	0.0338193	0.0338193	0.0810188	0.0414374	0.122154	0.0329677	0.136514	0.0750314	0.159051	0.0799237	0	0	0.101458	0.136633	0	0.106424	0.103355	0.0768215	0.186285	0.150809	0	0.258735	0	0.224771	0.252381
	Ac	BAF87605	1350	AZC_1607	7.53444	0.907633	10.0551	1.00451	7.90681	1.33079	5.11884	0.780639	7.8074	1.39534	8.79561	5.77315	8.03456	8.06922	11.3114	10.7847	9.08652	9.38315	5.25075	3.94717	4.81104	6.59831	5.03723	8.89992	9.48504
	Ac	BAF87606	633	AZC_1608	8.50204	0.746534	14.6398	1.35138	13.2719	1.55706	7.09268	0.252173	10.9018	0.875813	9.83303	7.25064	8.42244	14.4714	12.3879	17.0601	11.8344	16.383	11.5982	6.90718	6.77927	7.59159	10.1967	9.86576	12.643
	Ac	BAF87607	1269	AZC_1609	19.7123	1.34472	21.5255	1.83091	21.4255	0.890139	22.2881	0.815002	21.4077	0.184355	19.0159	17.8108	22.3102	25.1676	20.0339	19.3752	20.6612	23.2001	20.4152	22.5029	23.58	20.7813	21.435	21.0757	21.7125
	Ac	BAF87608	2571	AZC_1610	11.1838	0.69135	18.3663	1.1729	16.4976	1.17538	12.8148	0.0562837	9.83063	0.563527	11.8441	9.80156	11.9057	20.7038	17.3689	17.0263	16.681	18.4356	14.3763	12.9139	12.8115	12.7191	9.10055	9.45208	10.9393
	Ac	BAF87609	279	AZC_1611	13.5246	1.91571	8.49959	0.981557	7.5044	1.19348	7.79066	1.48471	11.8196	0.646766	16.4746	9.93231	14.167	9.76116	9.17137	6.56623	8.39065	8.98068	5.14187	5.38695	7.48261	10.5024	11.1541	11.1918	13.113
	Ac	BAF87610	1437	AZC_1612	0.322707	0.102034	0.159602	0.0127031	0.201182	0.0500673	0.302435	0.114281	0.365728	0.0246644	0.399827	0.120525	0.44777	0.172288	0.172322	0.134196	0.19549	0.290607	0.117449	0.0950819	0.322841	0.489381	0.401039	0.377903	0.318243
	Ac	BAF87611	1230	AZC_1613	0.173973	0.0998676	0.324543	0.113643	0.369255	0.0517723	0.25771	0.109314	0.661082	0.195304	0.0778525	0.0704043	0.373662	0.100642	0.402646	0.470341	0.380649	0.452685	0.27443	0.111084	0.471465	0.19058	0.281119	0.772626	0.929501
	Ac	BAF87612	1356	AZC_1614	0.354842	0.0780968	0.432973	0.104082	0.557068	0.13223	0.229591	0.125488	0.75732	0.19375	0.282474	0.510899	0.271153	0.63903	0.30436	0.355531	0.414335	0.821242	0.435627	0	0.256594	0.432178	0.424995	0.750893	1.09607
	Ac	BAF87613	450	AZC_1615	0.801942	0.176499	2.13003	0.646109	1.52485	0.635133	1.60229	0.632332	2.33982	0.409129	0.638391	1.15463	0.612805	3.30105	2.0177	1.07133	1.04044	2.78401	0.750108	0.910885	1.03094	2.86505	3.07357	1.65931	2.28657
	Ac	BAF87614	318	AZC_1616	0.277899	0.157322	1.16878	0.417809	1.2855	0.507365	1.7556	0.621101	1.1909	0.628483	0	0.544637	0.289059	0.389274	1.29784	1.81924	0.294464	1.96982	1.59221	0.859325	1.45887	2.9486	0	2.13461	1.4381
	Ac	BAF87615	519	AZC_1617	15.3999	0.717678	21.1177	3.96057	22.1023	1.41493	31.5187	4.12946	23.2319	1.98185	16.421	14.0157	15.7629	23.613	13.3595	26.3808	23.0942	19.3111	23.9015	35.5403	35.7551	23.2607	25.9832	24.3272	19.3852
	Ac	BAF87616	276	AZC_1618	0.226666	0.113404	1.12998	0.336942	0.772934	0.255242	0.566216	0.566216	1.19335	0.677345	0.346952	0	0.333046	1.79405	0.897199	0.698695	0.339274	0.756525	1.223	0	0	1.69865	2.50562	0.245945	0.828468
	Ac	BAF87617	1137	AZC_1619	0.132745	0.0244126	0.286629	0.196173	0.279004	0.0446991	0.148476	0.0459324	0.320782	0.117374	0.0842204	0.152326	0.16169	0.108874	0.0725966	0.678416	0.24707	0.367284	0.222657	0.240339	0.102006	0.103084	0.101371	0.35821	0.502765
	Ac	BAF87618	387	AZC_1620	0.315416	0.0801056	0.319911	0.184713	0.200552	0.105878	0.300747	0.17303	0.530895	0.121644	0.247438	0.223766	0.475043	0.319869	0.639863	0	0.241963	0.359691	0	0	0.599382	0.30286	0.595652	0.70161	0.295423
	Ac	BAF87619	1764	AZC_1621	0.172575	0.0347002	0.239199	0.114714	0.351059	0.0326937	0.143668	0.0484001	0.220117	0.0453052	0.21714	0.196366	0.104219	0.140351	0.467927	0.10932	0.371586	0.39456	0.287031	0.232369	0.0657486	0.132888	0.261358	0.269368	0.129624
	Ac	BAF87620	1074	AZC_1622	0.0297202	0.0297202	0.03842	0.03842	0.113379	0.0774864	0.0424062	0.0424062	0.0842716	0.0842716	0.0891607	0	0	0.11526	0	0	0.261563	0	0.0785727	0.127219	0	0	0	0.252815	0
	Ac	BAF87621	1953	AZC_1623	0	0	0.0493043	0.0253966	0.0118792	0.0118792	0	0	0.0115857	0.0115857	0	0	0	0.0633841	0.0845288	0	0	0.0356376	0	0	0	0	0	0.0347572	0
	Ac	BAF87622	882	AZC_1624	0.0347395	0.0347395	0.192416	0.141324	0.0353892	0.0353892	0	0	0	0	0	0	0.104219	0	0.467927	0.10932	0.106167	0	0	0	0	0	0	0	0
	Ac	BAF87623	789	AZC_1625	0.0388343	0.0388343	0	0	0.0395605	0.0395605	0	0	0.028678	0.028678	0	0	0.116503	0	0	0	0.118681	0	0	0	0	0	0	0.0860339	0
	Ac	BAF87624	2151	AZC_1626	0.0402591	0.0402591	0.081049	0.0445187	0.0730226	0.0156928	0.111799	0.0531516	0.106036	0.0302115	0	0.120777	0	0	0.153496	0.0896512	0.0435331	0.0970715	0.0784631	0.0635206	0.0539193	0.217958	0.107168	0.157789	0.0531514
	Ac	BAF87625	912	AZC_1627	0.336285	0.0912798	0.231313	0.0905901	0.201048	0.0614489	0.0499389	0.0499389	0.0417868	0.0417868	0.314995	0.189906	0.503952	0.407201	0.181014	0.105724	0.20535	0.305264	0.0925297	0.149817	0	0	0	0	0.12536
	Ac	BAF87626	882	AZC_1628	0.101645	0.0567916	0.3485	0.0808007	0.623206	0.0603088	0.235236	0.0529295	0.360863	0.17	0.10857	0.196366	0	0.421052	0.187171	0.437279	0.743172	0.552383	0.574062	0.309825	0.262994	0.132888	0.130679	0.692661	0.259249
	Ac	BAF87627	690	AZC_1629	7.73759	0.385516	2.6931	0.823396	2.13778	0.14337	1.2327	0.47503	1.04953	0.150248	8.46562	7.15369	7.59346	1.07643	3.22992	3.77295	2.03565	2.42088	1.9568	2.1782	0.840438	0.67946	1.33633	0.983779	0.828468
	Ac	BAF87628	852	AZC_1630	2.07317	0.645778	0.818556	0.319244	0.444618	0.187477	0.380126	0.0832394	0.849605	0.0487387	3.147	0.91476	2.15776	1.01705	0.193761	1.24486	0.219811	0.816905	0.297138	0.320734	0.544509	0.275133	0.946962	0.796722	0.805131
	Ac	BAF87629	1041	AZC_1631	0.953487	0.317508	1.87271	0.254355	1.74145	0.135459	1.20888	0.0873113	1.60001	0.246697	1.37981	0.332747	1.14791	1.66479	2.37874	1.57458	1.88899	1.4709	1.86446	1.05001	1.22554	1.35109	1.10719	1.8258	1.86704
	Ac	BAF87630	2259	AZC_1632	0.0276936	0.0138555	0.097488	0.0219979	0.176968	0.0199216	0.106273	0.0275316	0.0877876	0.0138468	0.0423898	0	0.0406909	0.0547982	0.109618	0.128048	0.165807	0.215672	0.149424	0.0604837	0.102683	0.155653	0.102044	0.0600981	0.101221
	Ac	BAF87631	1017	AZC_1633	0.275697	0.111348	0.28872	0.0452563	0.228948	0.12087	0.0895659	0.0895659	0.314744	0.0238932	0.47079	0.0851498	0.271153	0.24344	0.243488	0.379233	0.276223	0.410621	0	0.268698	0	0	0.339996	0.266984	0.337253
	Ac	BAF87632	2706	AZC_1634	0.0555936	0.0287352	0.252599	0.0510601	0.287119	0.0671165	0.227325	0.0750351	0.250207	0.112334	0.070775	0.0960059	0	0.320223	0.152517	0.285055	0.173022	0.282928	0.405407	0.252463	0.342884	0.0866273	0.0851875	0.200682	0.464751
	Ac	BAF87633	972	AZC_1635	0	0	0	0	0.0880932	0.0562279	0.08663	0.0437471	0.0395263	0.0395263	0	0	0	0	0	0	0.192674	0.0716052	0	0.140569	0.119322	0	0.118579	0	0
	Ac	BAF87634	831	AZC_1636	0.0752826	0.0376649	0.0386763	0.0386763	0.108972	0.0651634	0.0930449	0.0930449	0.127545	0.0709195	0.115233	0	0.110615	0	0	0.116029	0.225366	0	0.101549	0	0.279135	0	0	0.245057	0.13758
	Ac	BAF87635	1062	AZC_1637	0.0271806	0.0271806	0.0388541	0.0388541	0.0436913	0.0436913	0.109979	0.06372	0.114965	0.0629894	0	0.0815417	0	0.116562	0	0	0	0.131074	0	0	0.10921	0.220728	0.21706	0.127836	0
	Ac	BAF87636	1779	AZC_1638	0.155613	0.0629596	0.263113	0.11722	0.282893	0.049901	0.309488	0.11767	0.406371	0.0929866	0.269136	0.146033	0.0516699	0.208751	0.0927963	0.48779	0.368453	0.195616	0.284611	0.0768031	0.456359	0.395301	0.259154	0.381567	0.578391
	Ac	BAF87637	1089	AZC_1639	0.0562723	0.0562723	0	0	0.021304	0.021304	0.177503	0.177503	0.182105	0.0287235	0	0	0.168817	0	0	0	0	0.0639121	0	0	0.532509	0	0.211678	0.124666	0.20997
	Ac	BAF87638	2364	AZC_1640	0.0122106	0.0122106	0.0135956	0.0135956	0.0118989	0.0118989	0	0	0.0353948	0.0178736	0	0.0366317	0	0	0	0.0407868	0	0	0.0356967	0	0	0	0.0487558	0.0574287	0
	Ac	BAF87639	999	AZC_1641	0	0	0.0413044	0.0413044	0	0	0	0	0	0	0	0	0	0.123913	0	0	0	0	0	0	0	0	0	0	0
	Ac	BAF87640	1524	AZC_1642	0.0189408	0.0189408	0.0451294	0.023879	0.0541617	0.00459357	0.0552522	0.0279017	0.050216	0.0251086	0	0.0568224	0	0.0812265	0.0541616	0	0.0614434	0.0456695	0.0553721	0.089654	0.0761027	0	0.0756291	0	0.0750188
	Ac	BAF87641	1869	AZC_1643	0.0643613	0.0141652	0.260214	0.0508572	0.225107	0.0437793	0.259707	0.0914477	0.216507	0.114217	0.0512352	0.092667	0.0491818	0.198699	0.22082	0.361123	0.300609	0.148957	0.225755	0.219314	0.434384	0.125422	0.185006	0.0363193	0.428197
	Ac	BAF87642	750	AZC_1644	0.238024	0.119171	0.263116	0.126561	0.0993723	0.0539799	0.104184	0.104184	0.102039	0.0510207	0	0.346389	0.367683	0.165052	0.110056	0.51424	0	0.185601	0.112516	0	0	0.312551	0.153678	0	0.152438
	Ac	BAF87643	1419	AZC_1645	0.83411	0.345872	0.142237	0.0170788	0.214436	0.0890567	0.0823101	0.0476889	0.139973	0.0520343	1.48463	0.305135	0.712564	0.174474	0.116339	0.135898	0.13198	0.392391	0.118939	0	0.081734	0.165196	0.243676	0.0956741	0.0805699
	Ac	BAF87644	933	AZC_1646	0.297246	0.064931	0.0737162	0.039005	0.113336	0.0181575	0.0976297	0.0976297	0.0727554	0.0727554	0.410541	0.185632	0.295565	0.132679	0.0884698	0	0.100364	0.149197	0.090447	0.292889	0	0	0	0.218266	0
	Ac	BAF87645	360	AZC_1647	0.255336	0.255336	0	0	0.151148	0.0779938	0.107389	0.107389	0.0628525	0.0628525	0	0	0.766007	0	0	0	0.26011	0.193334	0	0	0.322168	0	0	0.188558	0
	Ac	BAF87646	879	AZC_1648	0.390153	0.160867	0.0313016	0.0313016	0.0527875	0.0527875	0.088429	0.0442163	0.0948389	0.047939	0.653643	0.098518	0.418297	0	0.0939048	0	0	0.158362	0	0	0.131946	0.133341	0	0.15445	0.130067
	Ac	BAF87647	1197	AZC_1649	0.278849	0.0200937	0.291262	0.0810917	0.180797	0.0162036	0.102985	0.00558819	0.0699026	0.0352993	0.239997	0.289381	0.307171	0.413665	0.137915	0.322205	0.156457	0.174437	0.211496	0.114146	0.0968926	0.0979171	0.0962897	0.113418	0
	Ac	BAF87648	429	AZC_1650	0.145827	0.0729592	0.0641355	0.0641355	0.126838	0.0654493	0.273209	0.273209	0.0527434	0.0527434	0.223214	0	0.214268	0	0.192406	0	0.218274	0.162238	0	0	0	0.819628	0	0.15823	0
	Ac	BAF87649	480	AZC_1651	0.184108	0.104226	0.372536	0.223801	0.171963	0.0145846	0.271161	0.164896	0.600416	0.301712	0	0.360822	0.191502	0.773683	0.343926	0	0.195083	0.145001	0.175806	0.569303	0	0.244181	0	0.848509	0.952739
	Ac	BAF87650	1773	AZC_1652	0.206541	0.052455	0.28714	0.073962	0.175442	0.061318	0.256077	0.0318573	0.379591	0.202352	0.162028	0.146527	0.311069	0.279276	0.418997	0.163147	0.0528143	0.235534	0.237978	0.308252	0.261659	0.198319	0.780093	0.229715	0.128966
	Ac	BAF87651	1383	AZC_1653	0.243913	0.0810163	0.285282	0.032801	0.210371	0.0375413	0.206814	0.0737944	0.296444	0.106719	0.207719	0.125231	0.398789	0.268523	0.238734	0.34859	0.135415	0.251628	0.24407	0.197589	0.0838615	0.338993	0.0833397	0.392658	0.413336
	Ac	BAF87652	798	AZC_1654	0.19617	0.145328	0.344929	0.104885	0.0643222	0.0326029	0.105519	0.053286	0.22911	0.0440076	0.479993	0.108518	0	0.155124	0.517183	0.362481	0	0.0872184	0.105748	0.171219	0.145339	0	0.288869	0.255191	0.143269
	Ac	BAF87653	1149	AZC_1655	0.108463	0.074048	0.0918564	0.0490955	0.191034	0.0285573	0.107287	0.00582164	0.10599	0.0060874	0.250023	0.0753675	0	0.107736	0	0.167833	0.24449	0.181724	0.146888	0.118914	0.10094	0.102008	0.100312	0.118156	0.0995027
	Ac	BAF87654	852	AZC_1656	0	0	0.263759	0.0803269	0.187976	0.0450591	0.0912313	0.0456176	0.124402	0.0691715	0	0	0	0.290585	0.387523	0.113169	0.219811	0.245071	0.0990459	0	0.136127	0.137567	0	0.239017	0.134189
	Ac	BAF87655	504	AZC_1657	0.299467	0.0550738	0.528005	0.127681	0.663212	0.241619	0.245401	0.134878	0.619704	0.370862	0.189997	0.34364	0.364765	0.491227	0.327549	0.765237	0.185793	0.966671	0.837174	0.271097	0	0.465106	0.228688	0.269368	1.36106
	Ac	BAF87656	645	AZC_1658	0.335729	0.100867	0.327091	0.156865	0.371495	0.0421128	0.420201	0.333495	0.15373	0.024248	0.445389	0.134259	0.427539	0.191921	0.639863	0.149488	0.290356	0.43163	0.392498	0	1.07889	0.181716	0.178696	0.105241	0.177254
	Ac	BAF87657	1020	AZC_1659	0.146232	0.0542436	0.535162	0.0562361	0.367377	0.101099	0.234563	0.110269	0.311736	0.173336	0.093881	0.254698	0.0901184	0.485448	0.647391	0.472647	0.459018	0.477649	0.165465	0.133954	0.454825	0.114909	0	0.598948	0.336261
	Ac	BAF87658	1461	AZC_1660	0.336627	0.152031	0.213555	0.0815197	0.199988	0.0716209	0.169032	0.0474221	0.223983	0.0358601	0.262173	0.118545	0.629164	0.254187	0.0564972	0.329979	0.256372	0.285833	0.0577598	0.18704	0.0793843	0.240671	0.236671	0.278771	0.156507
	Ac	BAF87659	528	AZC_1661	0.176515	0.100541	0.20844	0.20844	0.615986	0.0697841	0.406762	0.224876	0.619184	0.0978332	0.181361	0	0.348185	0	0.625321	0	0.709392	0.659094	0.479472	0.776322	0	0.443965	0.436586	0.771372	0.649595
	Ac	BAF87660	1437	AZC_1662	0.147333	0.0167985	0.667213	0.0485047	0.532528	0.0829035	0.596275	0.0732574	0.610029	0.0720972	0.133276	0.180788	0.127934	0.689154	0.574407	0.738079	0.39098	0.678082	0.52852	0.570492	0.484261	0.734072	0.641663	0.472378	0.716046
	Ac	BAF87661	858	AZC_1663	1.38408	0.21497	3.55529	0.15071	2.48378	0.165599	2.62319	0.0821595	2.14918	0.52909	1.6741	1.51394	0.964204	3.75119	3.65572	3.25895	2.18274	2.5147	2.75389	2.70718	2.70351	2.45888	1.74634	1.50319	3.198
	Ac	BAF87662	501	AZC_1664	2.43801	0.358865	5.0992	0.94408	4.88932	0.19528	3.32599	1.00439	4.48727	0.297478	2.29362	1.90134	3.11907	6.42419	5.60168	3.27173	4.67264	5.27906	4.71624	1.3636	3.93547	4.67891	5.06126	4.06472	4.33582
	Ac	BAF87663	2145	AZC_1665	1.20855	0.0601399	1.23171	0.172127	0.891272	0.211018	0.801372	0.018845	1.11383	0.128958	1.25	1.09004	1.28561	1.21192	1.53925	0.943971	0.785788	1.29791	0.59012	0.828077	0.811052	0.764986	0.859739	1.20255	1.2792
	Ac	BAF87664	2559	AZC_1666	0.370244	0.0396409	0.467861	0.0334947	0.362018	0.116006	0.431182	0.0408221	0.463661	0.141487	0.449044	0.338403	0.323285	0.532115	0.419324	0.452145	0.146369	0.543965	0.395719	0.427144	0.362581	0.50382	0.225203	0.450947	0.714833
	Ac	BAF87665	366	AZC_1667	1.85112	0.515609	4.07363	1.33659	2.44313	0.421871	1.52089	0.530041	3.16146	0.205774	2.87799	1.41963	1.25575	1.69111	6.31471	4.21508	1.79092	3.2328	2.30566	0.746627	2.53509	1.28095	3.14915	3.52386	2.81136
	Ac	BAF87666	579	AZC_1668	1.22342	0.467413	3.45493	0.730888	1.83557	0.323261	1.5676	0.278808	2.59188	0.287523	1.1577	0.448691	2.06385	2.13798	3.564	4.66279	2.26417	1.20208	2.04045	1.88784	1.80281	1.01215	2.38878	2.22752	3.15934
	Ac	BAF87667	636	AZC_1669	0.81913	0.118028	3.34659	0.274483	1.65619	0.231533	0.99873	0.28456	1.71357	0.264546	1.05395	0.680796	0.722648	3.11419	3.89351	3.03207	1.91402	1.86039	1.19416	0.429663	1.27651	1.29001	2.17469	1.70769	1.25833
	Ac	BAF87668	1209	AZC_1670	1.08298	0.0672045	3.44864	0.40888	2.15992	0.317671	1.76202	0.340127	4.00558	0.101998	1.02966	1.00278	1.21649	3.89081	3.8233	2.63181	2.16866	2.70572	1.60538	1.80821	1.15117	2.32669	3.81336	4.04253	4.16084
	Ac	BAF87669	675	AZC_1671	1.21216	0.435878	2.51444	0.272442	1.98695	0.15126	2.04638	0.120367	3.64636	0.279025	0.567459	1.02634	2.04268	2.2007	3.05712	2.28551	1.94216	2.26845	1.75025	1.82177	2.2337	2.08368	3.75658	3.11749	4.06502
	Ac	BAF87670	1302	AZC_1672	1.48701	0.154474	4.22794	0.192411	2.05802	0.253957	1.32055	0.0369413	4.53726	0.158655	1.32385	1.7958	1.34139	3.89812	4.56455	4.22115	2.37336	2.24517	1.55552	1.36423	1.2471	1.35031	4.24917	4.79649	4.56612
	Ac	BAF87671	378	AZC_1673	0.65262	0.180533	1.7233	0.0443632	1.72085	0.194952	0.738466	0.261257	2.27578	0.534276	1.01332	0.458187	0.486353	1.63742	1.74693	1.78555	1.98179	1.84128	1.33948	0.361462	0.613653	1.24028	2.74426	2.87326	1.20983
	Ac	BAF87672	2076	AZC_1674	1.25436	0.150591	2.93853	0.424079	1.57725	0.118419	1.05597	0.0673656	2.43281	0.304242	1.52217	1.00112	1.23978	3.10069	3.57843	2.13647	1.71402	1.67631	1.34141	0.921415	1.11735	1.12916	2.10975	3.0409	2.14779
	Ac	BAF87673	1020	AZC_1675	0.79994	0.178368	2.14052	0.332621	1.54619	0.246852	1.0111	0.115985	1.73199	0.19349	0.469405	0.848993	1.08142	2.06315	2.75141	1.607	1.65247	1.9106	1.07552	1.20558	1.02336	0.80436	1.92098	1.92994	1.34504
	Ac	BAF87674	489	AZC_1676	1.0674	0.337909	1.81063	0.279922	1.19077	0.479388	1.42276	0.555129	2.23823	0.685217	0.979127	0.531272	1.69179	1.26574	2.19438	1.97178	0.574477	2.13498	0.862854	1.39706	0.474358	2.39687	0.942812	2.49868	3.27321
	Ac	BAF87675	609	AZC_1677	1.36359	0.492228	2.65159	0.203289	1.84489	0.15733	1.32357	0.596664	1.47309	0.264788	1.25791	0.568784	2.26406	2.64246	2.30414	3.00817	1.5376	2.05715	1.93993	0.897423	0.571333	2.50195	0.946295	1.7834	1.68959
	Ac	BAF87676	309	AZC_1678	0.971161	0.228995	1.78106	0.546613	1.01067	0.301785	0.77693	0.201275	0.986804	0.328672	0.619797	1.40125	0.892435	2.80429	1.60276	0.936116	0.909123	1.57671	0.546195	0.442177	0.750683	1.13793	1.49202	1.09839	0.369996
	Ac	BAF87677	1926	AZC_1679	0.847385	0.174454	2.21044	0.261775	1.2504	0.262722	1.179	0.11863	1.38917	0.278005	1.14354	0.539547	0.859073	2.31382	1.71427	2.60324	1.26409	1.69845	0.788664	0.993177	1.14415	1.39967	0.83781	1.72698	1.60274
	Ac	BAF87678	1515	AZC_1680	0.763958	0.0823216	1.42621	0.100286	0.679139	0.00598722	0.869536	0.0660394	1.60831	0.163167	0.884898	0.800239	0.606738	1.22564	1.52553	1.52744	0.679892	0.689112	0.668413	0.992053	0.765548	0.851006	1.7498	1.79223	1.2829
	Ac	BAF87679	1431	AZC_1681	1.21444	0.108994	2.28586	0.252507	1.47489	0.160662	1.03642	0.260554	1.77679	0.17776	1.40526	1.2103	1.02777	1.90312	2.1919	2.76256	1.4396	1.21594	1.76912	0.668364	1.53992	0.900961	1.85252	2.03974	1.4381
	Ac	BAF87680	570	AZC_1682	0.969976	0.187487	1.10269	0.226047	1.15308	0.102659	0.544033	0.358627	1.08026	0.183179	1.34398	0.759626	0.806323	0.651522	1.3033	1.35326	1.14996	0.976846	1.33243	0	1.22085	0.411252	0.808833	1.42907	1.00288
	Ac	BAF87681	1668	AZC_1683	1.09576	0.0869294	1.70523	0.239007	1.13731	0.115722	0.984186	0.0464652	0.756873	0.104178	1.03337	0.98642	1.26749	1.85535	1.23715	2.0232	1.29119	1.21008	0.910652	1.06488	0.903925	0.98375	0.5528	0.89531	0.822508
	Ac	BAF87682	405	AZC_1684	1.05306	0.0796022	2.60481	0.35499	2.14296	0.400284	2.33755	0.30262	1.7528	0.383531	1.18221	1.0691	0.90786	3.05652	2.85332	1.90459	1.38725	2.74964	2.292	2.69892	2.57734	1.7364	2.27672	1.00564	1.97605
	Ac	BAF87683	276	AZC_1685	0.670728	0.507238	1.09745	0.607101	1.7944	0.152187	0.891804	0.246284	2.31953	0.176083	0.346952	0	1.66523	0	1.19627	2.09609	2.03565	1.51305	1.8345	0.990092	1.26066	0.424662	2.50562	1.96756	2.48541
	Ac	BAF87684	1323	AZC_1686	1.19928	0.0802837	2.28832	0.234538	1.45048	0.05665	1.07788	0.125896	1.72153	0.0559796	1.23046	1.04728	1.3201	2.15204	2.74517	1.96775	1.48634	1.52563	1.33948	1.03275	1.31497	0.885917	1.8295	1.69317	1.64191
	Ac	BAF87685	1323	AZC_1687	1.34941	0.282629	1.99038	0.141817	1.31034	0.340193	1.13281	0.220757	1.47348	0.129424	1.66474	0.785463	1.59802	1.77777	1.9341	2.25927	1.55712	1.73606	0.637847	1.54912	1.05198	0.797325	1.30679	1.38532	1.72832
	Ac	BAF87686	699	AZC_1688	0.884836	0.25692	1.1552	0.188166	1.10359	0.15926	1.30024	0.165316	1.17742	0.0742304	1.36994	0.49555	0.78902	0.885474	1.06278	1.51734	1.0717	1.394	0.845078	1.56375	0.995541	1.34142	1.31913	1.06822	1.14492
	Ac	BAF87687	435	AZC_1689	0.0704374	0.0704374	0.463987	0.0557123	0.344593	0.187682	0.269441	0.269441	0.0876082	0.0876082	0	0	0.211312	0.569146	0.379505	0.44331	0.645791	0	0.387987	0	0	0.808323	0	0	0.262824
	Ac	BAF87688	1095	AZC_1690	0.193801	0.0738683	0.326739	0.0331318	0.295891	0.0866484	0.308343	0.0953884	0.298566	0.0471744	0.0874508	0.158169	0.335784	0.339149	0.376906	0.264164	0.171031	0.254248	0.462395	0.499115	0.211837	0.214076	0.210518	0.371949	0.313229
	Ac	BAF87689	3435	AZC_1691	0.346439	0.0813661	0.595503	0.20679	0.432525	0.109293	0.406612	0.0906995	0.589008	0.0715825	0.278773	0.252103	0.508441	1.00905	0.384477	0.392978	0.354386	0.648387	0.294802	0.437543	0.23635	0.545941	0.503313	0.731175	0.532535
[truncated: 119,179 more rows]
