# Supplementary material for: Transcriptomic responses of a simplified soil microcosm to a plant pathogen and its biocontrol agent reveal a complex reaction to harsh habitat
Source: BMC Genomics. 2016 Oct 27;17:838. doi: 10.1186/s12864-016-3174-4 (PMC5081961; doi:10.1186/s12864-016-3174-4)
Supplement: Additional file 7: — Clustering and functional annotation results of differentially expressed genes. (XLSX 15048 kb) [file 12864_2016_3174_MOESM7_ESM.xlsx]

## Sheet: Foglio2
Clustering and functional annotation results of differentially expressed genes.
Name (column A) and abbreviation (column B) of the 11 soil microorganisms of the simplified soil microcosm, Trichoderma atroviride and Armillaria mellea. Transcript identifier (column C) and gene identified (column D) of the soil microorganisms. Mean expression level (bold) and standard error, calculated as fragments per kilobase of transcript per million fragments mapped (FPKM), of triplicates o…
				Mean epression level (FPKM) and standar errors of three replicates for each condition												Best hits of BLASTX against SwissProt
Organism	Organism	Transcript ID	Gene ID	SSM0	st.err.	SSM	st.err.	SSM+T	st.err.	SSM+A	st.err.	SSM+T+A	st.err.	Cluster	Gene description	Protein ID	Description	E-value	Organism	KEGG ortholog group	Gene Ontology biological process terms associated by Argot2
Azorhizobium caulinodans ORS 571	Ac	AZC_trnA43	AZC_trnA43	10.0437	0.667934	29.1535	5.21142	19.3276	1.75224	16.58	4.18613	29.3121	7.48326	1	-	No hits found					GO:0008152
	Ac	AZC_trnA44	AZC_trnA44	10.0372	1.5462	27.222	2.37481	20.8813	2.16489	22.5511	4.92969	34.5035	6.37527	1	-	No hits found					GO:0008152
	Ac	AZC_trnG10	AZC_trnG10	4.52396	2.72351	8.5545	1.33999	7.04782	0.940128	6.57592	0.704013	17.5711	3.36027	6	-	No hits found					GO:0008152
	Ac	AZC_trnG42	AZC_trnG42	10.1435	1.05982	20.7938	2.32314	18.2353	5.19792	14.7793	4.68462	37.184	5.96455	1	-	No hits found					GO:0008152
	Ac	AZC_trnK38	AZC_trnK38	6.07185	1.37639	10.2019	1.32867	5.97609	0.837894	8.36855	2.99164	16.0398	1.8308	6	-	No hits found					GO:0008152
	Ac	AZC_trnL07	AZC_trnL07	2.51166	0.371548	5.5597	1.4573	8.7469	2.58852	14.9624	0.708877	6.97426	1.46771	15	-	No hits found					GO:0008152
	Ac	AZC_trnL39	AZC_trnL39	3.1017	0.633976	24.5354	4.89874	23.3932	2.2965	17.5902	3.65054	8.72152	3.45552	15	-	No hits found					GO:0008152
	Ac	AZC_trnT08	AZC_trnT08	3.24849	0.41243	10.7641	5.08782	10.4362	2.94845	15.2865	4.03242	14.9156	1.14086	1	-	No hits found					GO:0008152
	Ac	AZC_trnT36	AZC_trnT36	1.23606	0.738274	6.05257	3.06365	2.68303	0.883991	4.151	2.26882	7.73018	1.51521	15	-	No hits found					GO:0008152
	Ac	AZC_trnY09	AZC_trnY09	2.10944	1.17859	10.7944	0.853241	5.63798	0.639123	2.28375	1.20521	7.96595	1.44633	11	-	No hits found					GO:0008152
	Ac	BAF85999	AZC_0001	0.326894	0.07708	1.55393	0.307121	0.903173	0.201192	0.755205	0.144448	1.13851	0.24636	15	protein of unknown function	Q13E25	Putative pyruvate, phosphate dikinase regulatory protein	2e-118	Rhodopseudomonas palustris (strain BisB5)	K09773	GO:0006468	GO:0016310
	Ac	BAF86007	AZC_0009	1.28197	0.279402	2.12513	0.537577	2.19679	0.350088	1.85484	0.157792	2.58358	0.0581228	6	phosphate starvation inducible protein	P46343	PhoH-like protein	7e-91	Bacillus subtilis (strain 168)	K06217	GO:0008152
	Ac	BAF86018	AZC_0020	4.77347	0.571226	4.29123	0.071575	3.08125	0.508248	2.04314	0.459984	3.10706	0.349558	4	initiation factor 2 protein	A8IG20	Translation initiation factor IF-2	0	Azorhizobium caulinodans (strain ATCC 43989 / DSM 5975 / ORS 571)	K02519	GO:0006184	GO:0006412	GO:0006413
	Ac	BAF86020	AZC_0022	2.04212	0.148827	1.87055	0.271082	1.68581	0.262304	0.673621	0.0976174	1.7221	0.33936	4	tRNA pseudouridine synthase B	Q89WB1	tRNA pseudouridine synthase B	4e-122	Bradyrhizobium diazoefficiens (strain JCM 10833 / IAM 13628 / NBRC 14792 / USDA 110)	K03177	GO:0001522	GO:0009451	GO:0031119	GO:0006396	GO:0008033
	Ac	BAF86026	AZC_0028	2.89978	0.663819	8.35533	1.94071	8.87657	0.511414	8.69362	0.962426	15.9304	0.997128	15	putative transcriptional regulator	P94578	Uncharacterized HTH-type transcriptional regulator YwoH	2e-06	Bacillus subtilis (strain 168)		GO:0006351	GO:0006355
	Ac	BAF86027	AZC_0029	0.18316	0.0542816	1.01469	0.174156	1.1118	0.160621	0.617899	0.102744	1.18839	0.318067	1	putative zinc-binding dehydrogenase	Q82LU9	Crotonyl-CoA reductase	4e-37	Streptomyces avermitilis (strain ATCC 31267 / DSM 46492 / JCM 5070 / NCIMB 12804 / NRRL 8165 / MA-4680)		GO:0055114
	Ac	BAF86031	AZC_0033	0.511843	0.167842	2.56132	0.296373	1.3017	0.154355	1.03316	0.110609	2.76647	0.158358	15	putative MaoC-like dehydratase	C5AZ74	3-hydroxybutyryl-CoA dehydratase	5e-86	Methylobacterium extorquens (strain ATCC 14718 / DSM 1338 / AM1)		GO:0006633	GO:0008152	GO:0055114
	Ac	BAF86032	AZC_0034	0.523058	0.0896773	1.25586	0.058377	0.664347	0.238007	0.404549	0.0472513	1.65178	0.329755	14	putative glutathione S-transferase	P0ACA9	Glutathione S-transferase GstB	6e-45	Shigella flexneri		GO:0008152
	Ac	BAF86045	AZC_0047	0.406522	0.106964	1.6272	0.204422	1.66649	0.371181	1.14474	0.159759	1.60481	0.509057	1	putative glycosyltransferase	P26402	Protein RfbU	8e-15	Salmonella typhimurium (strain LT2 / SGSC1412 / ATCC 700720)		GO:0009058
	Ac	BAF86048	AZC_0050	1.29744	0.369924	1.58587	0.251559	0.521325	0.0499142	0.523995	0.16488	0.682666	0.208129	7	putative glycosyltransferase	No hits found					GO:0009058
	Ac	BAF86056	AZC_0058	0.309533	0.0833172	1.74861	0.078994	1.48646	0.284191	1.13007	0.264536	1.53565	0.280275	1	cobalamin adenosyltransferase	P53523	Cob(I)yrinic acid a,c-diamide adenosyltransferase	2e-39	Mycobacterium leprae (strain TN)	K00798	GO:0008152
	Ac	BAF86058	AZC_0060	0.184199	0.08319	0.625369	0.05862	0.622287	0.064877	0.50582	0.15648	0.547107	0.0577955	1	general substrate transporter	Q6GJ96	Putative proline/betaine transporter	7e-38	Staphylococcus aureus (strain MRSA252)		GO:0055085
	Ac	BAF86061	AZC_0063	6.27775	0.603641	6.00984	0.802376	4.12278	0.373794	2.80189	0.392498	3.80183	0.40076	4	polyribonucleotide nucleotidyltransferase	A8IGA3	Polyribonucleotide nucleotidyltransferase	0	Azorhizobium caulinodans (strain ATCC 43989 / DSM 5975 / ORS 571)	K00962	GO:0006396	GO:0006402	GO:0090503
	Ac	BAF86074	AZC_0076	0.841122	0.179889	2.8895	0.420375	3.36354	0.0931016	2.74599	0.619085	3.03455	0.169901	1	putative hemolysin	No hits found					GO:0008152
	Ac	BAF86076	AZC_0078	1.79133	0.0625672	2.70837	0.348579	2.60056	0.141737	3.25882	0.462352	3.93545	0.346009	6	malate synthase A	P95329	Malate synthase	0	Myxococcus xanthus (strain DK 1622)	K01638	GO:0006097	GO:0006099
	Ac	BAF86077	AZC_0079	0.672866	0.167916	1.09427	0.260253	1.7062	0.159136	1.43049	0.15245	2.74297	0.438773	7	thiamine monophosphate synthase	A8IGE6	Thiamine-phosphate synthase	9e-123	Azorhizobium caulinodans (strain ATCC 43989 / DSM 5975 / ORS 571)	K00788	GO:0009228	GO:0009229
	Ac	BAF86085	AZC_0087	1.44449	0.0249689	1.32188	0.210213	1.45872	0.307038	2.99856	1.11237	3.90023	0.420884	5	conserved hypothetical protein	No hits found					GO:0009058
	Ac	BAF86088	AZC_0090	1.01415	0.308738	2.57019	0.687582	2.97503	0.23975	2.2269	0.330482	2.95251	0.389451	1	response regulator receiver	Q4LAJ9	Transcriptional regulatory protein WalR	3e-35	Staphylococcus haemolyticus (strain JCSC1435)	K07667	GO:0000160	GO:0035556	GO:0006351	GO:0006355
	Ac	BAF86093	AZC_0095	1.61951	0.14804	1.23433	0.202396	0.977106	0.191897	0.56825	0.100322	1.08287	0.219952	4	putative outer membrane lipoprotein-sorting protein	No hits found					GO:0032259
	Ac	BAF86096	AZC_0098	0.310229	0.0392044	0.97117	0.269887	0.966699	0.26195	0.920837	0.117078	1.3017	0.243123	1	riboflavin kinase	Q8K9Z1	Riboflavin biosynthesis protein RibF	8e-61	Buchnera aphidicola subsp. Schizaphis graminum (strain Sg)	K11753	GO:0009231	GO:0016310
	Ac	BAF86109	AZC_0111	1.52752	0.307263	3.09788	0.172505	3.66047	0.217096	2.23362	0.337405	2.36601	0.112362	1	hypothetical protein	No hits found					GO:0008152
	Ac	BAF86116	AZC_0118	0.0481765	0.0481765	0.31735	0.0381051	0.689616	0.291577	0.13304	0.0671016	0.336643	0.126652	15	response regulator receiver	Q3LWR6	Response regulator protein TodT	3e-20	Pseudomonas putida		GO:0000160	GO:0035556
	Ac	BAF86134	AZC_0136	4.70777	0.367957	9.4013	1.39752	10.7593	0.676101	6.68522	0.897054	8.97753	1.01549	1	cytochrome c	P30323	Cytochrome c homolog	6e-47	Bradyrhizobium diazoefficiens (strain JCM 10833 / IAM 13628 / NBRC 14792 / USDA 110)	K08738	GO:0055114
	Ac	BAF86142	AZC_0144	4.09392	0.472573	2.47174	1.07975	1.34962	0.51832	2.18246	0.210349	2.8525	0.559364	2	conserved hypothetical protein	A6WUU9	Nucleoid-associated protein Oant_0022	6e-29	Ochrobactrum anthropi (strain ATCC 49188 / DSM 6882 / NCTC 12168)		GO:0008152
	Ac	BAF86155	AZC_0157	0.202349	0.119192	0.50441	0.179348	0.710942	0.194061	0.429597	0.184403	0.870529	0.121972	1	bacterial dihydrodipicolinate reductase	Q07UT2	4-hydroxy-tetrahydrodipicolinate reductase	2e-87	Rhodopseudomonas palustris (strain BisA53)	K00215	GO:0008652	GO:0009085	GO:0009089	GO:0019877	GO:0055114
	Ac	BAF86165	AZC_0167	4.86394	1.217	8.43366	2.61292	11.2922	1.23349	7.18282	1.06147	5.97721	0.880052	2	conserved hypothetical protein	No hits found					GO:0008152
	Ac	BAF86167	AZC_0169	0.049103	0.049103	0.823277	0.127931	0.53406	0.108757	0.196898	0.107875	0.60981	0.161214	15	hypothetical protein	No hits found					GO:0008152
	Ac	BAF86168	AZC_0170	0.209997	0.0814674	0.807795	0.121081	0.668123	0.0519337	0.515612	0.208606	0.667959	0.314157	1	TRAP C4-dicarboxylate transport system permease	P44483	Putative TRAP transporter large permease protein HI_0050	3e-37	Haemophilus influenzae (strain ATCC 51907 / DSM 11121 / KW20 / Rd)		GO:0008152
	Ac	BAF86169	AZC_0171	0.941602	0.190811	4.21202	0.232588	4.03486	0.832144	3.0768	0.551321	6.28937	0.671288	1	TRAP dicarboxylate transporter	P43020	Uncharacterized protein YiiZ	1e-06	Salmonella typhimurium (strain LT2 / SGSC1412 / ATCC 700720)		GO:0006810
	Ac	BAF86206	AZC_0208	0.932842	0.173954	1.13786	0.0835044	1.20804	0.269846	2.15495	0.462079	2.4013	0.270184	5	putative zinc-dependent alcohol dehydrogenase protein	Q5HM44	Zinc-type alcohol dehydrogenase-like protein SERP1785	1e-52	Staphylococcus epidermidis (strain ATCC 35984 / RP62A)		GO:0055114
	Ac	BAF86208	AZC_0210	1.03726	0.415451	2.4021	1.17214	3.42417	1.08204	5.28314	0.286674	7.06677	0.507366	15	unknown protein	No hits found					GO:0008152
	Ac	BAF86209	AZC_0211	0.91907	0.0907597	1.54566	0.335859	2.11604	0.0718396	2.56143	0.183798	4.05394	0.346088	7	choloylglycine hydrolase family protein precursor	P54965	Choloylglycine hydrolase	3e-35	Clostridium perfringens (strain 13 / Type A)	K01442	GO:0008152
	Ac	BAF86210	AZC_0212	2.25639	0.282908	1.4729	0.208091	1.11216	0.048459	0.698804	0.108927	0.839002	0.0687186	7	hypothetical protein	No hits found					GO:0008152
	Ac	BAF86216	AZC_0218	1.24285	0.112507	0.819795	0.165791	0.830665	0.162302	0.527436	0.0448787	0.664505	0.0446908	4	aminopeptidase P	O54975	Xaa-Pro aminopeptidase 1	6e-129	Rattus norvegicus	K01262	GO:0006508	GO:0008152
	Ac	BAF86227	AZC_0229	1.81082	0.0948979	5.05661	1.23594	5.81465	0.891549	10.5831	1.97445	11.9304	0.556349	15	homoserine O-acetyltransferase	Q98G09	Homoserine O-acetyltransferase	0	Rhizobium loti (strain MAFF303099)	K00641	GO:0008652	GO:0009086
	Ac	BAF86228	AZC_0230	1.18745	0.248216	2.77212	0.26929	2.68951	0.237025	2.31805	0.10151	3.43895	0.0771872	1	helicase	O74727	ATP-dependent RNA helicase SUV3, mitochondrial	5e-36	Saccharomyces paradoxus	K17675	GO:0008152
	Ac	BAF86230	AZC_0232	3.75665	1.29128	5.32506	1.80806	5.12587	0.292018	6.08466	0.51935	8.83716	1.026	6	ferredoxin II	D5AP15	Ferredoxin-2	1e-54	Rhodobacter capsulatus (strain ATCC BAA-309 / NBRC 16581 / SB1003)	K05524	GO:0008152
	Ac	BAF86233	AZC_0235	0.0392614	0.0392614	0.473916	0.0736429	0.599312	0.0135369	0.454883	0.0246829	0.692929	0.0808396	1	putative molybdenum cofactor biosynthesis protein	P9WMN7	Probable adenylyltransferase/sulfurtransferase MoeZ	7e-46	Mycobacterium tuberculosis (strain ATCC 25618 / H37Rv)	K11996	GO:0008152
	Ac	BAF86234	AZC_0236	0.844445	0.103063	2.18897	0.228617	1.6899	0.176948	1.73845	0.181243	1.86603	0.0823963	1	putative dehydrogenase	Q9C4M5	Glyoxylate reductase	2e-68	Thermococcus litoralis (strain ATCC 51850 / DSM 5473 / JCM 8560 / NS-C)	K00015	GO:0008152	GO:0055114
	Ac	BAF86238	AZC_0240	0.498265	0.0651975	0.861677	0.117086	1.05228	0.155696	1.4655	0.476088	1.67659	0.213145	7	ABC-type multidrug transport system	P36879	Uncharacterized ABC transporter ATP-binding protein YadG	2e-66	Escherichia coli (strain K12)	K01990	GO:0006200	GO:0008152
	Ac	BAF86247	AZC_0249	8.98004	1.34638	12.9708	3.84367	15.6696	1.30102	24.0558	3.25612	17.8698	1.26978	5	hypothetical protein	No hits found					GO:0008152
	Ac	BAF86260	AZC_0262	0.754684	0.107977	1.19391	0.157265	1.95296	0.0903777	0.984186	0.146544	0.841886	0.0565195	2	glycoprotease	Q6ND54	tRNA N6-adenosine threonylcarbamoyltransferase	4e-146	Rhodopseudomonas palustris (strain ATCC BAA-98 / CGA009)	K01409	GO:0006508	GO:0008033	GO:0070526
	Ac	BAF86267	AZC_0269	0	0	0.374266	0.200038	0.431804	0.295108	0.438589	0.241058	0.807707	0.229456	15	unknown protein	No hits found					GO:0008152
	Ac	BAF86274	AZC_0276	0.632362	0.100999	2.6303	0.431295	2.82571	0.164203	1.64808	0.226106	2.41927	0.558959	1	unknown protein	No hits found					GO:0008152
	Ac	BAF86283	AZC_0285	16.8709	0.342568	3.89664	0.856241	4.74867	0.405221	7.21322	1.14597	8.63244	0.527767	15	putative phosphoglucomutase/phosphomannomutase protein	Q88BD4	Phosphomannomutase/phosphoglucomutase	9e-68	Pseudomonas syringae pv. tomato (strain DC3000)	K01840	GO:0005975
	Ac	BAF86286	AZC_0288	0.77536	0.0479666	1.81152	0.0922652	1.23056	0.248132	0.921604	0.247332	2.07911	0.128349	14	putative acetoacetate decarboxylase	Q89CN4	Probable acetoacetate decarboxylase 1	8e-135	Bradyrhizobium diazoefficiens (strain JCM 10833 / IAM 13628 / NBRC 14792 / USDA 110)	K01574	GO:0008152
	Ac	BAF86294	AZC_0296	1.90539	0.230763	1.65104	0.201658	0.911986	0.106149	0.870785	0.137509	1.88266	0.136438	8	homospermidine synthase	O32323	Homospermidine synthase	0	Blastochloris viridis		GO:0055114
	Ac	BAF86295	AZC_0297	0.293153	0.217175	1.87302	0.339386	1.58184	0.272143	0.949179	0.319767	0.397548	0.182579	16	hypothetical protein	No hits found					GO:0008152
	Ac	BAF86297	AZC_0299	26.406	1.0344	24.3306	5.82824	32.4619	1.40272	55.1942	6.46927	40.3605	2.08893	4	pyridoxamine 5'-phosphate oxidase-related protein	P80238	General stress protein 26	6e-06	Bacillus subtilis (strain 168)		GO:0042823	GO:0055114
	Ac	BAF86298	AZC_0300	2.30038	0.472535	3.6379	0.962767	4.31403	1.25763	5.89463	0.769354	4.38155	0.12125	5	putative uncharacterized small membrane protein	No hits found					GO:0008152
	Ac	BAF86299	AZC_0301	3.01389	0.26767	11.4851	2.10114	10.5677	0.294	9.48795	0.717018	10.3836	0.515924	1	acetate-CoA ligase	A7IFD4	Acetyl-coenzyme A synthetase	0	Xanthobacter autotrophicus (strain ATCC BAA-1158 / Py2)	K01895	GO:0008152	GO:0019427
	Ac	BAF86303	AZC_0305	3.68335	0.420101	8.91997	1.70999	7.8112	1.05809	8.36279	1.34296	8.11155	0.531585	1	acetoacetyl-CoA reductase	P23238	Acetoacetyl-CoA reductase	2e-113	Zoogloea ramigera	K00059	GO:0008152	GO:0042619	GO:0055114
	Ac	BAF86304	AZC_0306	4.87841	0.17265	12.007	1.66889	8.42677	1.74551	6.82011	1.10099	6.43599	0.37364	1	thiolase	P54810	Acetyl-CoA acetyltransferase	0	Paracoccus denitrificans	K00626	GO:0008152
	Ac	BAF86305	AZC_0307	4.70344	0.632036	19.6097	3.07545	15.4542	1.38888	9.37818	1.66862	15.6603	0.0618103	15	polyhydroxyalkanoate synthesis repressor	P45373	Uncharacterized protein Alvin_0064	4e-29	Allochromatium vinosum (strain ATCC 17899 / DSM 180 / NBRC 103801 / D)		GO:0008152
	Ac	BAF86306	AZC_0308	0.199818	0.0525023	1.11091	0.229473	0.935864	0.0716492	0.587142	0.133085	0.729953	0.0727854	1	putative diguanylate cyclase	Q55434	Phytochrome-like protein cph2	5e-37	Synechocystis sp. (strain PCC 6803 / Kazusa)		GO:0007165	GO:0035556	GO:0009190
	Ac	BAF86309	AZC_0311	10.6355	1.31216	7.06232	0.858269	6.63371	0.0543994	4.47421	0.248549	4.95572	0.0432249	5	PpiC-type peptidyl-prolyl cis-trans isomerase precursor	Q4UKY0	Parvulin-like PPIase	5e-20	Rickettsia felis (strain ATCC VR-1525 / URRWXCal2)	K01802	GO:0000413	GO:0006457
	Ac	BAF86311	AZC_0313	1.04555	0.444603	0	0	0	0	0.131545	0.131545	0.128315	0.128315	15	hypothetical protein	No hits found					GO:0008152
	Ac	BAF86318	AZC_0320	15.5351	1.95773	31.9256	8.25631	17.7477	6.62377	21.1486	3.36282	3.50378	0.141561	14	alcohol dehydrogenase	O31186	Alcohol dehydrogenase	1e-158	Rhizobium meliloti (strain 1021)	K13953	GO:0055114
	Ac	BAF86319	AZC_0321	2.80756	0.257685	6.56248	1.63139	3.44615	1.15552	3.82298	0.715246	0.566341	0.128622	14	putative succinate-semialdehyde dehydrogenase	O32507	Succinate-semialdehyde dehydrogenase [NADP(+)]	8e-137	Deinococcus radiodurans (strain ATCC 13939 / DSM 20539 / JCM 16871 / LMG 4051 / NBRC 15346 / NCIMB 9279 / R1 / VKM B-1422)	K00135	GO:0008152	GO:0055114
	Ac	BAF86320	AZC_0322	0.1383	0.0174773	1.02966	0.244531	0.499853	0.157658	0.654165	0.118859	0.680769	0.104774	15	TRAP transporter	Q4TVS0	Sialic acid TRAP transporter permease protein SiaT	5e-06	Haemophilus influenzae		GO:0008152
	Ac	BAF86321	AZC_0323	0.13094	0.0362215	3.52556	0.98647	2.92577	0.385632	2.24293	0.298229	2.93588	0.197098	1	TRAP transporter solute receptor	P0A3T2	31 kDa immunogenic protein	2e-43	Brucella melitensis biotype 1 (strain 16M / ATCC 23456 / NCTC 10094)	K07080	GO:0008152
	Ac	BAF86323	AZC_0325	1.65489	0.341186	0.402351	0.190609	0.33418	0.0283425	0.395288	0.198973	0.246315	0.0464196	1	hypothetical protein	No hits found					GO:0008152
	Ac	BAF86325	AZC_0327	0.675458	0.0227224	1.3047	0.220854	2.1638	0.201865	1.53851	0.206198	1.90075	0.110037	1	pyruvate dehydrogenase	Q8NNF6	Pyruvate dehydrogenase E1 component	1e-35	Corynebacterium glutamicum (strain ATCC 13032 / DSM 20300 / JCM 1318 / LMG 3730 / NCIMB 10025)	K00163	GO:0008152
	Ac	BAF86326	AZC_0328	0.695064	0.151831	1.24736	0.43329	1.71002	0.30824	2.26896	0.683251	2.16567	0.227715	7	protein of unknown function	No hits found					GO:0008152
	Ac	BAF86328	AZC_0330	2.66634	0.358964	15.2893	3.38649	16.5845	1.46452	19.4669	1.96856	20.6582	0.610393	1	unknown protein	No hits found					GO:0008152
	Ac	BAF86330	AZC_0332	0.128634	0.0728216	0.133616	0.0813099	0.288417	0.112868	0.236901	0.148968	1.00949	0.351036	3	putative acetyltransferase	No hits found					GO:0008152
	Ac	BAF86331	AZC_0333	1.82849	0.308723	3.00196	0.647305	2.17237	0.22814	2.25363	0.200847	7.70066	0.300679	6	ornithine decarboxylase	O50657	Lysine/ornithine decarboxylase	7e-57	Selenomonas ruminantium	K01581	GO:0006596
	Ac	BAF86332	AZC_0334	5.2639	0.235381	12.1105	1.45656	8.81723	1.37323	8.92932	1.17187	6.83072	0.707609	1	5-aminolevulinic acid synthase	P08262	5-aminolevulinate synthase	1e-180	Bradyrhizobium diazoefficiens (strain JCM 10833 / IAM 13628 / NBRC 14792 / USDA 110)	K00643	GO:0006782	GO:0006783	GO:0033014	GO:0008152	GO:0009058
	Ac	BAF86336	AZC_0338	0.314462	0.115474	0.852283	0.0978597	0.678857	0.108086	0.585333	0.122851	0.71642	0.145511	1	protein-P-II uridylyltransferase	P62223	Bifunctional uridylyltransferase/uridylyl-removing enzyme	0	Rhodopseudomonas palustris (strain ATCC BAA-98 / CGA009)	K00990	GO:0006807	GO:0006808	GO:0008152
	Ac	BAF86337	AZC_0339	1.30908	0.242276	2.87571	0.359321	2.10844	0.305332	1.37307	0.126265	1.70324	0.0874534	9	hypothetical protein	No hits found					GO:0008152
	Ac	BAF86339	AZC_0341	2.48605	0.323356	0.88629	0.217097	0.700902	0.244807	0.897911	0.0986618	1.32535	0.269207	1	major facilitator superfamily	P77389	Inner membrane transport protein YdhP	1e-81	Escherichia coli (strain K12)	K08156	GO:0055085
	Ac	BAF86341	AZC_0343	10.2605	1.61847	33.0673	6.05796	29.3987	2.50044	22.0984	1.43179	28.0575	3.44729	1	sigma 54 modulation protein	P30334	Uncharacterized protein blr0724	5e-62	Bradyrhizobium diazoefficiens (strain JCM 10833 / IAM 13628 / NBRC 14792 / USDA 110)	K05808	GO:0044238
	Ac	BAF86342	AZC_0344	1.1835	0.133225	5.01056	1.75449	3.85922	0.615051	2.87085	0.437983	4.75128	0.94799	1	PTS IIA-like nitrogen-regulatory protein	P30335	Nitrogen regulatory protein	7e-68	Bradyrhizobium diazoefficiens (strain JCM 10833 / IAM 13628 / NBRC 14792 / USDA 110)	K02806	GO:0006810	GO:0009401	GO:0034219
	Ac	BAF86352	AZC_0354	0.513938	0.14217	2.29338	0.530236	1.81931	0.514337	1.54177	0.16682	1.78895	0.415652	1	protein of unknown function	No hits found					GO:0055114
	Ac	BAF86354	AZC_0356	42.8846	5.50318	10.5533	2.1518	13.8898	1.19826	24.8581	1.36939	26.4571	1.5788	10	putative PAS protein	P0AEC4	Aerobic respiration control sensor protein ArcB	9e-09	Shigella flexneri		GO:0000160	GO:0035556	GO:0016310
	Ac	BAF86355	AZC_0357	12.5637	1.68525	14.6433	3.50364	17.0762	1.25077	24.95	2.92661	30.8502	0.907968	5	unknown protein	No hits found					GO:0008152
	Ac	BAF86356	AZC_0358	50.8811	3.02857	45.7373	10.1913	59.5176	5.18622	87.5231	9.79532	99.2704	1.97553	6	protein of unknown function	No hits found					GO:0008152
	Ac	BAF86367	AZC_0369	2.761	0.597397	6.43664	0.562862	5.81018	0.660733	4.34438	0.574925	5.80746	0.78172	1	HNH endonuclease	No hits found					GO:0090305
	Ac	BAF86372	AZC_0374	0.756335	0.302933	2.64436	0.388688	2.45396	0.0764997	2.37001	1.01402	3.71279	1.31031	1	hypothetical protein	No hits found					GO:0008152
	Ac	BAF86379	AZC_0381	0.174902	0.174902	0.833578	0.110766	0.739942	0.125701	0.585998	0.109637	1.17039	0.259434	1	hypothetical protein	No hits found					GO:0008152
	Ac	BAF86381	AZC_0383	7.61593	1.09989	4.07083	0.0642496	5.15862	0.854987	3.17625	0.217292	4.19118	0.599749	4	AhpC/TSA family protein	Q54SE2	Peroxiredoxin-like protein DDB_G0282517, mitochondrial	2e-87	Dictyostelium discoideum	K03386	GO:0055114
	Ac	BAF86383	AZC_0385	2.57399	0.673412	1.16356	0.145366	1.48416	0.177361	1.00842	0.35144	0.327926	0.327926	13	hypothetical protein	No hits found					GO:0008152
	Ac	BAF86384	AZC_0386	0.686536	0.110507	0.402054	0.0644152	0.360983	0.10518	0.219101	0.0673024	0.148548	0.0234306	7	multi antimicrobial extrusion protein	P28303	DNA-damage-inducible protein F	1e-18	Escherichia coli (strain K12)	K03327	GO:0006855	GO:0055085
	Ac	BAF86388	AZC_0390	0.0597744	0.0597744	1.86406	0.380263	1.38928	0.454898	0.935522	0.18231	1.00978	0.264774	15	conserved hypothetical protein	P96684	Uncharacterized protein YdfG	5e-34	Bacillus subtilis (strain 168)		GO:0055114
	Ac	BAF86406	AZC_0408	0.129694	0.129694	0.587272	0.165049	0.706786	0.236239	0.481314	0.118542	0.586331	0.232759	1	conserved hypothetical protein	Q9HK42	UPF0173 metal-dependent hydrolase Ta0764	2e-06	Thermoplasma acidophilum (strain ATCC 25905 / DSM 1728 / JCM 9062 / NBRC 15155 / AMRC-C165)		GO:0008152
	Ac	BAF86407	AZC_0409	64.7122	3.99032	17.6632	3.98806	19.0661	1.97046	39.9152	2.80154	43.3361	1.78578	10	hypothetical protein	No hits found					GO:0008152
	Ac	BAF86408	AZC_0410	25.0754	1.01798	5.11546	0.907025	6.42813	0.637234	9.34517	1.10843	16.377	0.97632	16	pyruvate phosphate dikinase	Q59754	Pyruvate, phosphate dikinase	0	Rhizobium meliloti (strain 1021)	K01006	GO:0006090	GO:0016310
	Ac	BAF86416	AZC_0418	0.112336	0.0310753	0.60579	0.0435923	0.618042	0.0423934	0.485782	0.216109	0.346841	0.0348686	1	hypothetical protein	No hits found					GO:0008152
	Ac	BAF86417	AZC_0419	0.69623	0.0792767	3.64298	0.412077	3.43174	0.362007	2.65873	0.218134	2.64234	0.423911	1	twin-arginine translocation pathway signal precursor	Q51698	Isoquinoline 1-oxidoreductase subunit beta	7e-70	Brevundimonas diminuta	K07303	GO:0055114
	Ac	BAF86418	AZC_0420	0.520742	0.11461	2.40307	0.403661	2.77907	0.527537	1.92561	0.663786	1.20133	0.207454	15	isoquinoline 1-oxidoreductase	Q51697	Isoquinoline 1-oxidoreductase subunit alpha	2e-55	Brevundimonas diminuta		GO:0055114
	Ac	BAF86422	AZC_0424	14.8577	1.10443	5.88252	0.573244	5.41988	1.03127	3.91581	0.58285	3.89873	0.196695	1	chaperonin	A8ILV4	60 kDa chaperonin 1	0	Azorhizobium caulinodans (strain ATCC 43989 / DSM 5975 / ORS 571)	K04077	GO:0006457	GO:0042026	GO:0044267
	Ac	BAF86423	AZC_0425	6.88267	0.884826	3.12198	0.272528	5.02408	0.412157	2.75166	0.632481	1.98196	0.222217	1	chaperonin	B1LVA1	10 kDa chaperonin	2e-54	Methylobacterium radiotolerans (strain ATCC 27329 / DSM 1819 / JCM 2831)	K04078	GO:0006457
	Ac	BAF86424	AZC_0426	2.00416	0.297732	3.5271	0.529924	3.47907	0.493349	4.18799	0.985023	5.33778	0.457743	5	hypothetical protein	No hits found					GO:0008152
	Ac	BAF86427	AZC_0429	2.16163	0.47133	5.99698	0.976074	6.87906	1.378	7.8428	1.82393	11.5443	1.76256	15	conserved hypothetical protein	No hits found					GO:0016310
	Ac	BAF86428	AZC_0430	4.20526	0.612656	7.66566	0.291641	6.83899	1.20884	5.03486	0.883391	10.1768	0.840514	6	NAD(P)(+) transhydrogenase	P0C186	NAD(P) transhydrogenase subunit alpha part 1	4e-142	Rhodospirillum rubrum	K00324	GO:0015992	GO:0055114
	Ac	BAF86430	AZC_0432	3.84788	0.6941	5.25636	0.377528	5.91702	0.539685	3.87074	0.288881	9.77325	0.107192	6	NAD(P) transhydrogenase beta subunit precursor	P0C188	NAD(P) transhydrogenase subunit beta	1e-177	Rhodospirillum rubrum	K00325	GO:0055114
	Ac	BAF86435	AZC_0437	1.2087	0.141342	1.88779	0.299412	1.95518	0.169058	1.61862	0.170066	2.51711	0.171559	6	peptidase M3B protein	O51264	Oligoendopeptidase F homolog	7e-44	Borrelia burgdorferi (strain ATCC 35210 / B31 / CIP 102532 / DSM 4680)	K08602	GO:0006508
	Ac	BAF86437	AZC_0439	0.346383	0.0628266	0.976302	0.174066	1.05865	0.125376	0.750916	0.138027	0.722563	0.0201702	1	conserved hypothetical protein	P22525	Probable L,D-transpeptidase YcbB	2e-62	Escherichia coli (strain K12)		GO:0008152
	Ac	BAF86440	AZC_0442	0.407269	0.278043	2.47375	0.429471	2.31694	0.434548	0.826869	0.278256	0.819314	0.278332	15	protein of unknown function	No hits found					GO:0008152
	Ac	BAF86451	AZC_0453	0.642946	0.076069	1.26654	0.0160221	1.59076	0.430489	1.81854	0.0778732	1.13516	0.0635253	1	putative adenine DNA methyltransferase	A6WWI2	Modification methylase BabI	5e-172	Ochrobactrum anthropi (strain ATCC 49188 / DSM 6882 / NCTC 12168)	K00571	GO:0006306	GO:0032259
	Ac	BAF86461	AZC_0463	8.41565	0.94776	8.41026	2.60557	11.014	1.5899	24.6919	3.02843	30.5051	1.31429	5	unknown protein	No hits found					GO:0008152
	Ac	BAF86464	AZC_0466	0.312874	0.0738293	1.75142	0.198596	2.40721	0.171885	1.29793	0.239664	2.31717	0.264473	1	conserved hypothetical protein	O34439	UPF0065 protein YflP	3e-16	Bacillus subtilis (strain 168)		GO:0008152
	Ac	BAF86465	AZC_0467	1.87921	0.292049	4.27477	0.348535	6.39052	0.815834	5.80859	0.425929	5.36783	0.687867	1	regulatory protein	No hits found					GO:0006351	GO:0006355
	Ac	BAF86466	AZC_0468	5.81325	0.649671	12.3854	2.69604	15.0825	2.9248	12.9837	1.1826	13.2451	0.7563	1	oxalyl-CoA decarboxylase	P40149	Oxalyl-CoA decarboxylase	0	Oxalobacter formigenes	K01577	GO:0033611
	Ac	BAF86467	AZC_0469	1.68636	0.162337	4.56232	0.37588	7.17451	0.958843	6.15367	0.837847	5.74081	0.975909	1	putative formyl-CoA transferase	A5EGD7	Formyl-coenzyme A transferase	0	Bradyrhizobium sp. (strain BTAi1 / ATCC BAA-1182)	K07749	GO:0008152	GO:0033611
	Ac	BAF86470	AZC_0472	0.314776	0.0399642	0.853399	0.061247	1.33859	0.153681	0.876864	0.465268	0.816747	0.188147	1	putative 2-hydroxyhepta-2,4-diene-1,7-dioate isomerase precursor	Q59050	Uncharacterized protein MJ1656	1e-43	Methanocaldococcus jannaschii (strain ATCC 43067 / DSM 2661 / JAL-1 / JCM 10045 / NBRC 100440)		GO:0008152
	Ac	BAF86471	AZC_0473	1.35061	0.203218	4.87035	1.12984	4.48387	0.35944	2.37856	0.332817	4.10908	0.434658	11	ATPase	Q45978	Holdfast attachment protein C	8e-132	Caulobacter crescentus (strain ATCC 19089 / CB15)	K15738	GO:0006200	GO:0008152
	Ac	BAF86482	AZC_0484	50.9223	3.63762	15.2724	4.57873	25.373	1.5525	38.059	4.51899	41.7492	0.750557	10	unknown protein	No hits found					GO:0008152
	Ac	BAF86483	AZC_0485	77.2015	6.87226	39.1255	5.47567	60.2204	6.67984	91.8838	13.0096	96.4069	6.40215	9	hypothetical protein	No hits found					GO:0008152
	Ac	BAF86492	AZC_0494	0.424351	0.0568218	0.665485	0.139219	0.710239	0.0646607	0.452585	0.00152781	1.03224	0.101351	6	ABC transporter	Q5RFQ9	ATP-binding cassette sub-family B member 8, mitochondrial	1e-95	Pongo abelii	K11085	GO:0006200	GO:0006810	GO:0055085	GO:0008152
	Ac	BAF86500	AZC_0502	6.70765	0.774126	2.87363	0.34483	2.21222	0.101857	3.12756	0.386569	6.08533	0.836012	16	phosphoglycerate kinase	A8IM75	Phosphoglycerate kinase	0	Azorhizobium caulinodans (strain ATCC 43989 / DSM 5975 / ORS 571)	K00927	GO:0006096	GO:0016310
	Ac	BAF86501	AZC_0503	15.4363	1.43184	6.43971	0.853482	5.96267	0.235859	7.36679	0.546222	12.9346	1.41808	16	glyceraldehyde-3-phosphate dehydrogenase	P51009	Glyceraldehyde-3-phosphate dehydrogenase	0	Xanthobacter flavus	K00134	GO:0006006	GO:0055114
	Ac	BAF86506	AZC_0508	0.986292	0.204896	1.50681	0.436928	1.30995	0.0415154	2.7463	0.337407	2.71944	0.392531	5	antifreeze protein	P0AC28	Uncharacterized protein YgfA	1e-15	Escherichia coli (strain K12)	K01934	GO:0009396
	Ac	BAF86507	AZC_0509	1.37029	0.123614	1.11096	0.0797133	1.03714	0.108128	2.11363	0.824005	2.91516	0.7966	6	uncharacterized protein	O31775	Uncharacterized protein ymdB	3e-74	Bacillus subtilis (strain 168)	K09769	GO:0008152
	Ac	BAF86508	AZC_0510	1.10864	0.226602	1.44923	0.207755	1.26162	0.271126	1.83126	0.278148	2.56986	0.230074	6	uncharacterized protein	A8IM90	Probable transcriptional regulatory protein AZC_0510	2e-170	Azorhizobium caulinodans (strain ATCC 43989 / DSM 5975 / ORS 571)		GO:0006351	GO:0006355
	Ac	BAF86509	AZC_0511	4.70139	0.733488	2.83066	0.629865	2.29324	0.503119	1.84184	0.157209	2.24595	0.234345	7	regulatory protein	Q8Z8S3	HTH-type transcriptional regulator CueR	2e-09	Salmonella typhi		GO:0006355
	Ac	BAF86510	AZC_0512	0.415577	0.0383967	0.74933	0.0184784	0.930934	0.204516	0.951439	0.145602	1.36554	0.152438	7	putative sel1-like repeat protein	Q9ZG88	Localization factor PodJL	7e-16	Caulobacter crescentus (strain ATCC 19089 / CB15)	K07126	GO:0008152
	Ac	BAF86519	AZC_0521	2.44784	0.0468372	1.31231	0.220439	1.4261	0.275418	1.04321	0.256862	0.901356	0.369123	5	TolQ protein precursor	P50598	Protein TolQ	1e-46	Pseudomonas aeruginosa (strain ATCC 15692 / PAO1 / 1C / PRS 101 / LMG 12228)	K03562	GO:0006810	GO:0015031
	Ac	BAF86528	AZC_0530	0.447568	0.129573	1.34921	0.00991609	0.746741	0.153761	0.719072	0.0444962	1.13826	0.358487	1	DnaB helicase	Q4UL62	Replicative DNA helicase	1e-160	Rickettsia felis (strain ATCC VR-1525 / URRWXCal2)	K02314	GO:0006260	GO:0032508
	Ac	BAF86529	AZC_0531	0.433345	0.135059	2.17053	0.269302	1.83982	0.0624619	1.84441	0.420735	2.40161	0.473926	1	unknown protein	No hits found					GO:0008152
	Ac	BAF86532	AZC_0534	1.26553	0.22406	2.12643	0.354697	2.23165	0.740288	1.48644	0.277114	2.9316	0.113629	6	putative uncharacterized membrane protein	P45108	Colicin V production protein homolog	2e-06	Haemophilus influenzae (strain ATCC 51907 / DSM 11121 / KW20 / Rd)		GO:0009403
	Ac	BAF86533	AZC_0535	0.598362	0.089369	1.89903	0.168281	2.01243	0.146781	1.19225	0.26703	2.01495	0.256247	1	amidophosphoribosyl transferase	P77935	Amidophosphoribosyltransferase	0	Rhizobium etli (strain CFN 42 / ATCC 51251)	K00764	GO:0006164	GO:0006189	GO:0009113	GO:0009116
	Ac	BAF86552	AZC_0554	0.392605	0.0196157	1.47887	0.0624328	0.952687	0.0845312	0.961138	0.14388	1.47778	0.513211	1	putative NADPH protein	Q3J6K9	Acrylyl-CoA reductase AcuI	5e-112	Rhodobacter sphaeroides (strain ATCC 17023 / 2.4.1 / NCIB 8253 / DSM 158)		GO:0055114
	Ac	BAF86553	AZC_0555	0.309521	0.0581424	1.11825	0.0500147	1.09786	0.141533	0.743124	0.0433205	1.08876	0.082651	1	2-dehydro-3-deoxyglucarate aldolase	Q9RPV0	4-hydroxy-2-oxo-heptane-1,7-dioate aldolase	7e-81	Salmonella dublin	K01630	GO:0006725	GO:0010124
	Ac	BAF86556	AZC_0558	0.365477	0.109804	1.08781	0.0563849	1.15365	0.0602115	0.409958	0.0897721	1.25309	0.146933	11	aspartate aminotransferase	Q9V0L2	Aspartate aminotransferase	1e-86	Pyrococcus abyssi (strain GE5 / Orsay)	K00812	GO:0009058
	Ac	BAF86558	AZC_0560	0.57789	0.0235431	1.17989	0.320587	1.77282	0.26129	1.0816	0.308522	1.29597	0.116527	1	2-dehydro-3-deoxygluconokinase	P37647	2-dehydro-3-deoxygluconokinase	4e-67	Escherichia coli (strain K12)	K00874	GO:0016310	GO:0046835
	Ac	BAF86559	AZC_0561	2.20313	0.463242	2.60508	0.133973	3.03363	0.445355	4.40353	0.706083	5.06606	0.0723129	5	4-hydroxy-2-oxoglutarate aldolase	P0A958	KHG/KDPG aldolase	1e-46	Shigella flexneri	K01625	GO:0008152
	Ac	BAF86562	AZC_0564	2.74216	0.149604	1.34227	0.143756	0.648143	0.19036	0.725283	0.00612774	0.843497	0.0043095	15	ABC transporter periplasmic binding protein precursor	Q92AG1	Manganese-binding lipoprotein MntA	4e-59	Listeria innocua serovar 6a (strain CLIP 11262)	K02077	GO:0006810	GO:0030001	GO:0007155
	Ac	BAF86573	AZC_0575	2.20935	0.337041	10.5439	1.39544	6.87465	0.778248	5.33596	0.94289	6.38525	0.127014	15	methylmalonate-semialdehyde dehydrogenase	Q9I702	Putative 3-oxopropanoate dehydrogenase	0	Pseudomonas aeruginosa (strain ATCC 15692 / PAO1 / 1C / PRS 101 / LMG 12228)	K00140	GO:0008152	GO:0055114
	Ac	BAF86574	AZC_0576	0.765738	0.167004	3.87278	0.537388	3.19992	0.422328	1.91227	0.182676	3.27015	0.25605	15	acyl-CoA dehydrogenase	Q0NXR6	Isobutyryl-CoA dehydrogenase, mitochondrial	2e-156	Bos taurus	K11538	GO:0008152	GO:0055114
	Ac	BAF86575	AZC_0577	0.68071	0.123041	3.00153	0.36943	3.0838	0.255028	2.53091	0.291399	2.84538	0.0831731	1	3-hydroxyisobutyrate dehydrogenase	P9WNY5	Probable 3-hydroxyisobutyrate dehydrogenase	4e-73	Mycobacterium tuberculosis (strain ATCC 25618 / H37Rv)	K00020	GO:0006098	GO:0055114	GO:0006573	GO:0009083
	Ac	BAF86576	AZC_0578	0.226878	0.178909	1.18649	0.150606	1.11537	0.197465	0.476558	0.182381	0.713575	0.0801592	15	putative oxidoreductase	O05408	Uncharacterized oxidoreductase YrpG	6e-38	Bacillus subtilis (strain 168)		GO:0055114
	Ac	BAF86577	AZC_0579	0.162072	0.0769754	0.854421	0.276851	0.976586	0.0801084	0.647338	0.229669	0.61146	0.080458	1	AMP-binding enzyme family protein	P94547	Long-chain-fatty-acid--CoA ligase	4e-40	Bacillus subtilis (strain 168)		GO:0008152
	Ac	BAF86579	AZC_0581	2.55066	0.09188	1.56087	0.282563	0.812706	0.429057	1.26893	0.2865	0.398592	0.199322	7	transcriptional regulator	Q58958	Putative HTH-type transcriptional regulator MJ1563	2e-11	Methanocaldococcus jannaschii (strain ATCC 43067 / DSM 2661 / JAL-1 / JCM 10045 / NBRC 100440)		GO:0006355
	Ac	BAF86580	AZC_0582	0.867107	0.254803	0.405166	0.224481	0.386361	0.0713608	0.408054	0.161035	0.207613	0.0865072	15	ABC transporter ATP-binding protein	P45082	ATP-binding/permease protein CydD	2e-52	Haemophilus influenzae (strain ATCC 51907 / DSM 11121 / KW20 / Rd)	K16013	GO:0006200	GO:0006810	GO:0055085	GO:0008152	GO:0042883
	Ac	BAF86581	AZC_0583	0.793711	0.256999	0.685776	0.1698	0.406217	0.203165	0.434278	0.064472	0.0928345	0.0580136	3	ABC transporter ATP-binding/permease protein	P45081	ATP-binding/permease protein CydC	1e-12	Haemophilus influenzae (strain ATCC 51907 / DSM 11121 / KW20 / Rd)		GO:0006200	GO:0006810	GO:0055085	GO:0008152
	Ac	BAF86582	AZC_0584	5.59312	0.512432	4.04546	0.884725	2.85273	0.728908	2.6685	0.653889	0.32346	0.052456	7	cytochrome d ubiquinol oxidase subunit I	Q09049	Cytochrome bd ubiquinol oxidase subunit 1	0	Azotobacter vinelandii	K00425	GO:0008152
	Ac	BAF86583	AZC_0585	5.57941	0.444229	4.75449	0.813302	2.69231	0.567675	2.40869	0.143559	0.302646	0.0612122	7	cytochrome d oxidase subunit II	P45020	Probable cytochrome oxidase subunit 2	1e-111	Haemophilus influenzae (strain ATCC 51907 / DSM 11121 / KW20 / Rd)	K00426	GO:0055114
	Ac	BAF86585	AZC_0587	47.9397	4.7746	16.0236	4.59678	28.4567	2.50762	59.7892	7.45335	49.8297	4.44175	9	alkilphosphonate uptake protein	P0AFJ4	Protein PhnA	3e-19	Shigella flexneri	K06193	GO:0008152
	Ac	BAF86586	AZC_0588	33.9262	4.63715	9.74536	1.26348	23.0767	3.08538	43.4341	1.22479	44.8868	2.58217	9	conserved hypothetical membrane protein	No hits found					GO:0008152
	Ac	BAF86589	AZC_0591	0.233598	0.0701822	0.435596	0.159733	0.302789	0.088046	0.349812	0.0275375	0.999877	0.222269	6	prokaryotic protein of unknown function	Q8RHX2	3-keto-5-aminohexanoate cleavage enzyme	2e-38	Fusobacterium nucleatum subsp. nucleatum (strain ATCC 25586 / CIP 101130 / JCM 8532 / LMG 13131)		GO:0019475
	Ac	BAF86592	AZC_0594	0.156653	0.0265373	0.739365	0.130138	0.632921	0.130535	0.336184	0.0810595	0.589206	0.20684	15	HupT protein	Q06067	Signal transduction histidine-protein kinase AtoS	2e-26	Escherichia coli (strain K12)		GO:0000160	GO:0007165	GO:0023014	GO:0016310
	Ac	BAF86615	AZC_0617	0.503003	0.0796566	1.23999	0.214768	1.35523	0.239768	1.0779	0.154986	1.31228	0.241151	1	two-component system response regulator	Q04855	Uncharacterized protein AZC_3085	7e-25	Azorhizobium caulinodans (strain ATCC 43989 / DSM 5975 / ORS 571)		GO:0000160	GO:0035556
	Ac	BAF86616	AZC_0618	1.19471	0.131446	2.95336	0.58866	2.55137	0.32262	1.94463	0.58106	2.10225	0.848432	1	regulatory protein	A1W0A5	Chemotaxis protein CheY homolog	1e-09	Campylobacter jejuni subsp. jejuni serotype O:23/36 (strain 81-176)		GO:0000160	GO:0035556	GO:0006355
	Ac	BAF86618	AZC_0620	3.17031	0.0380756	5.05282	1.23862	5.0556	0.557279	4.9672	0.44664	8.07355	1.02854	6	CheY-like response regulator	P0AE69	Chemotaxis protein CheY	3e-45	Shigella flexneri	K03413	GO:0000160	GO:0035556
	Ac	BAF86619	AZC_0621	1.85011	0.194775	2.31604	0.21467	1.71249	0.280935	2.1219	0.911665	3.8697	0.334666	6	conserved hypothetical protein	No hits found					GO:0008152	GO:0050920
	Ac	BAF86635	AZC_0637	0	0	0.314846	0.0393344	0.146136	0.0793822	0.634232	0.266482	0.163458	0.0826243	15	flagellar basal-body rod protein	Q44335	Flagellar basal body rod protein FlgB	2e-29	Agrobacterium tumefaciens (strain C58 / ATCC 33970)		GO:0001539	GO:0008152
	Ac	BAF86637	AZC_0639	0.446441	0.146395	1.91118	0.550756	1.41504	0.102178	1.49735	0.276615	1.89793	0.33013	1	flagellar biosynthetic protein	O54243	Flagellar biosynthetic protein FlhB	7e-94	Rhizobium meliloti (strain 1021)	K02401	GO:0009306
	Ac	BAF86638	AZC_0640	0.648155	0.151463	1.86409	0.369819	1.53317	0.280424	1.2003	0.204235	2.33882	0.28252	1	flagellar motor switch protein	Q89ES2	Flagellar motor switch protein FliG	2e-58	Bradyrhizobium diazoefficiens (strain JCM 10833 / IAM 13628 / NBRC 14792 / USDA 110)	K02410	GO:0001539	GO:0006935	GO:0008152
	Ac	BAF86639	AZC_0641	0.850564	0.389692	3.25995	0.608924	1.12955	0.394523	1.55468	0.234262	2.03348	0.403315	14	FliN protein	Q57259	Flagellar motor switch protein FliN	9e-22	Agrobacterium tumefaciens (strain C58 / ATCC 33970)	K02417	GO:0001539	GO:0006935
	Ac	BAF86640	AZC_0642	0.560407	0.160899	1.81252	0.284109	1.70343	0.332336	1.74181	0.26246	2.27442	0.604442	1	hypothetical protein	No hits found					GO:0008152
	Ac	BAF86645	AZC_0647	0.286184	0.0791663	0.744998	0.059008	0.450028	0.0803088	0.521154	0.156751	1.1328	0.198935	1	flagellar basal body FlaE protein	O52070	Flagellar hook protein FlgE	1e-89	Brucella abortus biovar 1 (strain 9-941)	K02390	GO:0001539	GO:0008152
	Ac	BAF86650	AZC_0652	0	0	0.362877	0.230937	0.395887	0.033576	0.187381	0.187381	0.60048	0.203834	15	flagellar hook assembly scaffolding protein	P23455	FlaA locus uncharacterized protein YlxG	3e-09	Bacillus subtilis (strain 168)		GO:0008152
	Ac	BAF86667	AZC_0669	4.24053	0.926309	14.2239	2.52057	15.5068	2.54014	16.3646	2.16922	16.8211	1.22266	1	unknown protein	No hits found					GO:0008152
	Ac	BAF86668	AZC_0670	11.6909	1.98812	134.669	27.3332	147.142	6.72202	148.259	23.372	111.414	11.2302	1	hypothetical protein	P56614	Uncharacterized protein YmdF	4e-07	Escherichia coli (strain K12)		GO:0008152
	Ac	BAF86686	AZC_0688	0.0599461	0.0300863	0.552014	0.106955	0.754282	0.122471	0.409226	0.0920786	0.524729	0.0967972	1	conserved hypothetical protein	Q7DFU6	Putative uncharacterized protein YghX	7e-06	Escherichia coli (strain K12)		GO:0008152
	Ac	BAF86697	AZC_0699	0.407791	0.0804028	1.13175	0.306262	1.43109	0.0414861	1.08604	0.100931	1.20983	0.220009	1	pyruvate decarboxylase	O28783	Indolepyruvate oxidoreductase subunit IorA	4e-21	Archaeoglobus fulgidus (strain ATCC 49558 / VC-16 / DSM 4304 / JCM 9628 / NBRC 100126)	K00179	GO:0008152	GO:0055114
	Ac	BAF86699	AZC_0701	0.692983	0.127443	2.44296	0.248495	1.37129	0.1498	0.743496	0.16281	1.88171	0.0729357	11	acetylglutamate kinase	A8IPV3	Acetylglutamate kinase	0	Azorhizobium caulinodans (strain ATCC 43989 / DSM 5975 / ORS 571)	K00930	GO:0006526	GO:0006561	GO:0008652	GO:0016310
	Ac	BAF86710	AZC_0712	0.0454694	0.0454694	0.503068	0.125033	0.446065	0.1779	0.194634	0.194634	0.606959	0.0576693	15	nucleotidyltransferase family protein	Q7JZB4	Mannose-1-phosphate guanyltransferase beta	3e-16	Drosophila melanogaster	K00966	GO:0008152
	Ac	BAF86715	AZC_0717	0.391572	0.10832	1.10659	0.330968	1.27363	0.416443	0.525002	0.0815588	1.53799	0.284164	11	putative Invasion protein B	No hits found					GO:0008152
	Ac	BAF86716	AZC_0718	3.38393	0.303035	7.67636	0.763984	6.67116	1.23672	6.53324	0.386871	7.55415	0.523442	1	hypothetical protein	No hits found					GO:0008152
	Ac	BAF86719	AZC_0721	0.61959	0.0500306	1.18041	0.421066	1.40349	0.154805	1.29239	0.241647	1.44478	0.276321	1	putative glutamyl-tRNA(Gln) amidotransferase	Q3AD36	Glutamyl-tRNA(Gln) amidotransferase subunit A	3e-73	Carboxydothermus hydrogenoformans (strain Z-2901 / DSM 6008)	K02433	GO:0008152
	Ac	BAF86727	AZC_0729	3.54992	0.465088	1.80014	0.438245	1.81666	0.224738	1.31877	0.299858	1.52773	0.542779	1	beta-alanine-pyruvate transaminase	Q9I700	Beta-alanine--pyruvate aminotransferase	1e-129	Pseudomonas aeruginosa (strain ATCC 15692 / PAO1 / 1C / PRS 101 / LMG 12228)	K00833	GO:0008152
	Ac	BAF86732	AZC_0734	1.84491	0.0536007	4.34725	0.0930789	2.72845	0.509265	1.65249	0.264663	1.91132	0.558907	9	hypothetical protein	No hits found					GO:0008152
	Ac	BAF86737	AZC_0739	1.03827	0.175223	1.53342	0.166946	1.19054	0.178093	1.35243	0.260077	2.23873	0.304369	6	conserved hypothetical protein	No hits found					GO:0005975
	Ac	BAF86741	AZC_0743	1.34741	0.24148	0.50503	0.0453222	0.386007	0.0969862	0.249635	0.0196515	0.36169	0.184949	15	drug resistance transporter	P96709	Uncharacterized MFS-type transporter YdgK	2e-33	Bacillus subtilis (strain 168)	K07552	GO:0006810	GO:0055085
	Ac	BAF86745	AZC_0747	1.06957	0.0594782	4.06736	1.59485	2.7435	0.866744	3.13736	0.390641	0.898486	0.104821	16	2-hydroxychromene-2-carboxylate isomerase family protein	Q9X9Q7	2-hydroxychromene-2-carboxylate isomerase	6e-16	Sphingobium xenophagum		GO:0055114
	Ac	BAF86746	AZC_0748	1.20548	0.155346	3.39063	0.624691	1.96015	0.401577	3.00737	0.372294	1.04189	0.210345	12	hypothetical protein	No hits found					GO:0008152
	Ac	BAF86753	AZC_0755	0.722214	0.382334	2.23459	0.330387	2.54707	0.514797	1.91312	0.281626	1.50251	0.169541	1	uncharacterized conserved protein	No hits found					GO:0008152
	Ac	BAF86762	AZC_0764	0.843183	0.33046	0.121283	0.121283	0.176151	0.102007	0.0572884	0.0572884	0.0479365	0.0479365	15	transcriptional regulator	P76268	Transcriptional regulator KdgR	5e-19	Escherichia coli (strain K12)	K19333	GO:0006351	GO:0006355
	Ac	BAF86774	AZC_0776	0.242886	0.0934779	0.56924	0.160142	0.626137	0.102009	0.771737	0.179821	0.416655	0.0573496	1	ABC transporter substrate binding protein	Q6D3B0	Glutathione-binding protein GsiB	4e-31	Pectobacterium atrosepticum (strain SCRI 1043 / ATCC BAA-672)	K12368	GO:0006810
	Ac	BAF86776	AZC_0778	0.792017	0.084427	3.31264	0.583068	3.49059	0.246436	2.13927	0.326959	2.91331	0.788757	1	hypothetical protein	No hits found					GO:0008152
	Ac	BAF86777	AZC_0779	0.191668	0.00556858	1.82668	0.905703	1.40762	0.284713	1.03374	0.0560928	1.50321	0.23168	1	putative cysteine rich repeat domain protein	No hits found					GO:0008152
	Ac	BAF86778	AZC_0780	0.147286	0.0833808	1.04735	0.23305	1.08039	0.254167	0.887618	0.171339	1.40484	0.418615	1	OmpA family protein	P22263	Outer membrane porin F	7e-09	Pseudomonas syringae pv. syringae		GO:0006508
	Ac	BAF86780	AZC_0782	1.85778	0.289291	0.709864	0.136295	0.629022	0.0786979	0.573122	0.062923	0.436571	0.155468	1	putative periplasmic solute-binding protein	P43951	Uncharacterized protein HI_0131	2e-20	Haemophilus influenzae (strain ATCC 51907 / DSM 11121 / KW20 / Rd)		GO:0008152
	Ac	BAF86792	AZC_0794	0.529745	0.0863821	0.673158	0.0471416	0.817114	0.0847464	0.488834	0.121691	1.05821	0.0297567	6	histidine kinase	Q9X1E2	Methyl-accepting chemotaxis protein 4	1e-10	Thermotoga maritima (strain ATCC 43589 / MSB8 / DSM 3109 / JCM 10099)		GO:0006935	GO:0007165	GO:0016310
	Ac	BAF86800	AZC_0802	1.14275	0.0922743	2.04691	0.335638	2.6432	0.45969	3.25682	0.232527	3.49595	0.710065	7	enoyl-CoA hydratase	Q52995	Probable enoyl-CoA hydratase	2e-122	Rhizobium meliloti (strain 1021)	K01692	GO:0008152
	Ac	BAF86801	AZC_0803	4.52549	0.192674	7.44077	1.64596	7.95126	0.313774	15.0901	3.07236	13.3341	0.562859	5	hypothetical protein	No hits found					GO:0008152
	Ac	BAF86804	AZC_0806	0.0581412	0.0581412	0.488821	0.0574642	0.837034	0.141271	0.508627	0.245261	1.11753	0.280413	15	peptidase	P06621	Carboxypeptidase G2	1e-20	Pseudomonas sp. (strain RS-16)	K01295	GO:0006508	GO:0008152
	Ac	BAF86806	AZC_0808	0.0652751	0.0652751	0.168913	0.0645846	0.307977	0.1389	0.252093	0.0136791	0.811092	0.127934	15	peptide ABC transporter ATP-binding protein	Q53194	Probable peptide ABC transporter ATP-binding protein y4tS	5e-84	Rhizobium sp. (strain NGR234)	K02032	GO:0006200	GO:0006810	GO:0015833	GO:0008152
	Ac	BAF86810	AZC_0812	0.477449	0.0630634	1.93671	0.110701	2.4651	0.0373463	1.90902	0.259766	2.17379	0.246922	1	peptide ABC transporter periplasmic peptide-binding protein	Q57RB1	Glutathione-binding protein GsiB	4e-29	Salmonella choleraesuis (strain SC-B67)	K02035	GO:0006810
	Ac	BAF86813	AZC_0815	0.914269	0.232897	0.0840238	0.0432806	0.0474811	0.0245007	0.169031	0.121534	0.225775	0.0894536	15	putative saccharopine dehydrogenase	Q9AJC6	Lysine 6-dehydrogenase	5e-30	Geobacillus stearothermophilus		GO:0055114
	Ac	BAF86814	AZC_0816	0.925309	0.166205	1.15095	0.187155	1.22662	0.290255	0.624885	0.275792	2.41542	0.297035	6	ABC transporter substrate binding protein	P35120	Nopaline-binding periplasmic protein	6e-12	Agrobacterium tumefaciens (strain C58 / ATCC 33970)		GO:0006810
	Ac	BAF86819	AZC_0821	0.861996	0.131982	3.58371	0.830996	1.87131	0.663125	2.37725	0.570813	0.655674	0.0376136	16	chemotaxis sensory transducer	P35841	Chemoreceptor protein A	8e-09	Desulfovibrio vulgaris (strain Hildenborough / ATCC 29579 / NCIMB 8303)		GO:0006935	GO:0007165
	Ac	BAF86822	AZC_0824	20.6342	0.899559	35.0382	5.84322	37.903	4.35409	53.7995	11.69	45.827	1.38111	5	putative oxidoreductase	P80873	General stress protein 39	8e-95	Bacillus subtilis (strain 168)		GO:0008152	GO:0055114
	Ac	BAF86823	AZC_0825	4.44308	0.316048	5.78896	1.08344	6.43927	0.980014	9.88128	2.06635	10.2627	0.55322	5	hypothetical protein	No hits found					GO:0008152
	Ac	BAF86824	AZC_0826	1.72366	0.165564	8.86555	1.82352	8.08747	1.05383	14.1494	2.38394	9.69932	0.333154	1	IMP dehydrogenase	P47734	S-(hydroxymethyl)glutathione dehydrogenase	0	Methylobacter marinus		GO:0055114
	Ac	BAF86825	AZC_0827	0.943464	0.20815	6.5722	1.34284	5.86116	0.695019	9.54196	1.84901	5.8648	0.384286	1	unknown protein	No hits found					GO:0008152
	Ac	BAF86826	AZC_0828	0.491319	0.204557	1.08844	0.316714	1.24193	0.125545	1.93796	0.285283	1.3514	0.084397	1	phage integrase	Q97HE5	Tyrosine recombinase XerD	2e-11	Clostridium acetobutylicum (strain ATCC 824 / DSM 792 / JCM 1419 / LMG 5710 / VKM B-1787)	K04763	GO:0006310	GO:0015074
	Ac	BAF86844	AZC_0846	0.253964	0.0435417	0.382312	0.0412612	0.303609	0.0328557	0.446098	0.0976859	1.02926	0.119998	6	hypothetical protein	No hits found					GO:0006508
	Ac	BAF86859	AZC_0861	3.40738	0.148873	4.79708	0.808103	4.21716	0.477879	6.73913	1.53821	6.03285	1.02518	4	hypothetical protein	No hits found					GO:0008152
	Ac	BAF86871	AZC_0873	29.336	3.06584	30.7942	5.08193	42.0844	3.22763	66.0401	11.3897	58.2654	7.65782	5	unknown protein	No hits found					GO:0008152
	Ac	BAF86874	AZC_0876	2.25025	0.383424	3.32027	1.70333	1.89341	0.120524	6.55139	1.65623	6.78094	1.03391	5	unknown protein	No hits found					GO:0008152
	Ac	BAF86875	AZC_0877	0.520233	0.199234	36.6622	10.4458	42.4552	8.7041	29.0502	4.41567	35.4584	2.53368	1	general substrate transporter	P40862	Proline/betaine transporter	2e-42	Salmonella typhimurium (strain LT2 / SGSC1412 / ATCC 700720)	K03762	GO:0006810	GO:0008643	GO:0055085
	Ac	BAF86877	AZC_0879	0	0	0.641515	0.11002	0.397587	0.198911	0.356063	0.0415882	0.531942	0.0505416	1	ABC-type molybdate transport system periplasmic component	No hits found					GO:0015689
	Ac	BAF86878	AZC_0880	0.303726	0.0352917	0.215128	0.0334292	0.278404	0.0953053	0.244975	0.0752501	0.872558	0.116881	6	translation elongation factor Tu	A8HTW6	Elongation factor Tu	0	Azorhizobium caulinodans (strain ATCC 43989 / DSM 5975 / ORS 571)	K02358	GO:0006184	GO:0006412	GO:0006414
	Ac	BAF86880	AZC_0882	2.02425	0.373483	5.98974	0.417854	5.65345	0.494068	2.47305	0.967037	4.54087	0.489188	11	transcription antitermination protein	P65592	Transcription termination/antitermination protein NusG	3e-64	Neisseria meningitidis serogroup B (strain MC58)	K02601	GO:0006351	GO:0006353	GO:0006354	GO:0006355	GO:0031564	GO:0032784
	Ac	BAF86881	AZC_0883	20.9026	2.53281	16.0967	3.04673	10.2171	0.93377	8.41706	1.21735	10.8865	1.24063	7	ribosomal protein L11	A8HTX5	50S ribosomal protein L11	5e-91	Azorhizobium caulinodans (strain ATCC 43989 / DSM 5975 / ORS 571)	K02867	GO:0006412
	Ac	BAF86883	AZC_0885	99.3195	22.4529	66.3053	3.31029	49.9292	2.88064	48.6009	7.33196	35.9638	3.36048	7	ribosomal protein L10	A8HTY1	50S ribosomal protein L10	6e-118	Azorhizobium caulinodans (strain ATCC 43989 / DSM 5975 / ORS 571)	K02864	GO:0006412	GO:0042254
	Ac	BAF86884	AZC_0886	59.0243	10.1005	34.6955	0.58481	30.8289	2.81196	20.2502	4.2969	22.5027	2.3108	7	ribosomal protein L7/L12	A8HTY4	50S ribosomal protein L7/L12	2e-46	Azorhizobium caulinodans (strain ATCC 43989 / DSM 5975 / ORS 571)	K02935	GO:0006412
	Ac	BAF86886	AZC_0888	19.0341	1.71227	16.4668	0.60867	12.3888	0.577427	8.37747	0.196084	9.8402	0.370254	5	RNA polymerase I subunit A	A8HTZ1	DNA-directed RNA polymerase subunit beta'	0	Azorhizobium caulinodans (strain ATCC 43989 / DSM 5975 / ORS 571)	K03046	GO:0006351
	Ac	BAF86890	AZC_0892	0.599043	0.0473223	0.591855	0.119182	0.760282	0.0992153	1.57445	0.193028	1.20368	0.178765	5	putative phosphohydrolase	No hits found					GO:0008152
	Ac	BAF86892	AZC_0894	0.218775	0.0847039	0.930882	0.216499	0.601748	0.177752	0.4226	0.0701953	0.508238	0.0699554	15	MFS permease	O31444	Uncharacterized MFS-type transporter YbfB	7e-21	Bacillus subtilis (strain 168)		GO:0055085
	Ac	BAF86895	AZC_0897	0.474159	0.084285	0.43038	0.10619	0.505813	0.0674415	0.53082	0.174957	1.08285	0.183879	6	formate-tetrahydrofolate ligase	Q98HQ4	Formate--tetrahydrofolate ligase	0	Rhizobium loti (strain MAFF303099)	K01938	GO:0006730	GO:0035999	GO:0009396
	Ac	BAF86898	AZC_0900	0.500503	0.0820907	1.67072	0.113543	1.45799	0.140252	1.21304	0.242635	0.925143	0.0846502	1	drug/metabolite transporter (DMT)permease superfamily protein	Q1RKL2	S-adenosylmethionine uptake transporter	8e-18	Rickettsia bellii (strain RML369-C)	K15270	GO:0008152
	Ac	BAF86901	AZC_0903	0.327437	0.117301	0.848209	0.144923	1.22063	0.078706	0.520412	0.0973658	1.04758	0.321164	1	serine protease	P55377	Uncharacterized protein y4bJ	3e-63	Rhizobium sp. (strain NGR234)		GO:0006508
	Ac	BAF86902	AZC_0904	0.178233	0.0891724	1.50314	0.220563	1.15299	0.043082	0.905414	0.276562	1.65175	0.323763	1	unknown protein	No hits found					GO:0008152
	Ac	BAF86905	AZC_0907	1.12915	0.216283	2.6259	0.156002	2.44617	0.322416	1.33342	0.638677	2.06123	0.258543	10	farnesyltranstransferase	P44916	Octaprenyl-diphosphate synthase	1e-83	Haemophilus influenzae (strain ATCC 51907 / DSM 11121 / KW20 / Rd)	K02523	GO:0008299
	Ac	BAF86914	AZC_0916	2.13999	0.111404	4.97588	0.0393245	4.60848	0.173895	3.16878	0.228798	3.86955	0.103646	1	dienelactone hydrolase	P71505	Putative carboxymethylenebutenolidase	8e-127	Methylobacterium extorquens (strain ATCC 14718 / DSM 1338 / AM1)	K01061	GO:0008152
	Ac	BAF86915	AZC_0917	0.265791	0.0898729	1.21813	0.257939	1.05356	0.146771	0.545012	0.183608	1.2938	0.152924	15	hypothetical protein	No hits found					GO:0008152
	Ac	BAF86916	AZC_0918	0.450938	0.226033	2.71627	0.0706825	2.63365	0.205415	1.6627	0.233076	4.03766	0.918299	1	carbonic anhydrase	P9WPJ9	Carbonic anhydrase 2	5e-32	Mycobacterium tuberculosis (strain ATCC 25618 / H37Rv)	K01673	GO:0008152	GO:0015976
	Ac	BAF86919	AZC_0921	0.17715	0.0325788	0.87743	0.216492	0.538348	0.385192	0.571148	0.0611467	0.428813	0.0246282	15	sulphate transport system permease protein 2	Q9TKU8	Probable sulfate transport system permease protein cysT	7e-78	Nephroselmis olivacea	K02046	GO:0006810	GO:0008272	GO:1902358
	Ac	BAF86920	AZC_0922	2.30406	0.105309	1.23891	0.211662	1.60131	0.249542	0.708859	0.0766986	1.01479	0.084805	5	sulfate ABC transporter	P0AG79	Sulfate-binding protein	4e-153	Shigella flexneri	K02048	GO:0006810	GO:0008272	GO:1902358
	Ac	BAF86921	AZC_0923	0.127138	0.127138	0.615597	0.172096	0.934891	0.260606	0.404564	0.124272	0.527167	0.0552698	1	phosphoadenosine phosphosulfate reductase	Q98GP9	Phosphoadenosine phosphosulfate reductase	1e-76	Rhizobium loti (strain MAFF303099)	K00390	GO:0008152	GO:0019379	GO:0055114	GO:0070814
	Ac	BAF86922	AZC_0924	0.392794	0.231373	1.34952	0.67916	1.25786	0.585232	1.10338	0.341341	1.72753	0.305974	1	bacterial protein of unknown function	No hits found					GO:0008152
	Ac	BAF86923	AZC_0925	0.648091	0.0668616	1.28479	0.181391	1.09692	0.317106	0.707061	0.148602	1.48002	0.284754	1	nitrite/sulfite reductase	Q39161	Ferredoxin--nitrite reductase, chloroplastic	4e-40	Arabidopsis thaliana	K00366	GO:0055114
	Ac	BAF86925	AZC_0927	0.183778	0.130313	1.06181	0.223014	1.17073	0.333962	0.448378	0.138268	0.706726	0.205664	15	phosphoadenosine phosphosulfate reductase	Q4KI67	Sulfate adenylyltransferase subunit 2	6e-71	Pseudomonas fluorescens (strain Pf-5 / ATCC BAA-477)	K00957	GO:0008152	GO:0019419
	Ac	BAF86926	AZC_0928	0.297684	0.0320775	1.0124	0.0908543	0.730356	0.127363	0.333827	0.0443843	0.790954	0.0399654	11	adenylylsulfate kinase	P72339	Bifunctional enzyme NodQ	4e-130	Rhizobium sp. (strain N33)	K00956	GO:0000103	GO:0006790	GO:0006184	GO:0016310
	Ac	BAF86927	AZC_0929	0.128847	0.0863428	0.752865	0.086592	0.693017	0.18156	0.370382	0.0580802	0.395806	0.0814663	15	zinc-containing alcohol dehydrogenase superfamily	P43903	Quinone oxidoreductase	7e-85	Pseudomonas aeruginosa (strain ATCC 15692 / PAO1 / 1C / PRS 101 / LMG 12228)	K00344	GO:0055114
	Ac	BAF86929	AZC_0931	0.0656812	0.0656812	1.57355	0.290337	1.34771	0.122537	1.4957	0.126465	1.27176	0.164448	1	putative 2-nitropropane dioxygenase	No hits found					GO:0055114
	Ac	BAF86930	AZC_0932	0.259835	0.137662	1.54408	0.154376	1.23239	0.173144	1.08111	0.26976	1.58552	0.28872	1	enoyl-CoA hydratase/isomerase	P77467	1,2-epoxyphenylacetyl-CoA isomerase	1e-30	Escherichia coli (strain K12)	K15866	GO:0008152
	Ac	BAF86931	AZC_0933	0.163549	0.111655	1.04772	0.253375	1.12824	0.174861	0.485328	0.0263349	1.3419	0.325409	15	3-hydroxyacyl-CoA dehydrogenase type II	P9WGQ7	Uncharacterized oxidoreductase Rv1144	7e-64	Mycobacterium tuberculosis (strain ATCC 25618 / H37Rv)	K08683	GO:0008152	GO:0055114
	Ac	BAF86933	AZC_0935	11.4495	0.275589	8.58178	0.429421	7.95295	1.57175	6.60788	0.11502	4.89836	0.428018	6	hypothetical protein	No hits found					GO:0010951
	Ac	BAF86954	AZC_0956	0.586239	0.252136	1.96461	0.121174	1.80304	0.277655	1.3078	0.306139	2.83205	0.453717	1	extracellular solute-binding protein	Q52812	General L-amino acid-binding periplasmic protein AapJ	7e-123	Rhizobium leguminosarum bv. viciae (strain 3841)	K02030	GO:0006810
	Ac	BAF86957	AZC_0959	19.1077	1.75651	38.8382	5.07765	39.204	2.66724	36.8894	3.24201	35.5572	0.512318	1	protein of unknown function	Q9ZE15	Uncharacterized protein RP147	2e-61	Rickettsia prowazekii (strain Madrid E)	K06890	GO:0008152
	Ac	BAF86958	AZC_0960	1.39511	0.50033	12.9495	1.05349	12.4298	0.779453	6.442	0.670229	8.55264	0.455668	15	cytochrome c	P00066	Cytochrome c	5e-19	Nigella damascena PE		GO:0008535	GO:0055114
	Ac	BAF86959	AZC_0961	0.935683	0.249554	13.1253	0.620135	14.7099	1.30617	6.59399	1.95028	10.5058	0.927366	15	lactoylglutathione lyase	P0A0T3	Lactoylglutathione lyase	8e-14	Neisseria meningitidis serogroup B (strain MC58)	K01759	GO:0008152	GO:0055114
	Ac	BAF86960	AZC_0962	0.448012	0.0986027	30.9481	1.46043	41.1961	2.26015	22.7599	0.853136	22.6774	0.0888722	1	twin-arginine translocation pathway signal	No hits found					GO:0008152
	Ac	BAF86961	AZC_0963	0.353013	0.104619	28.395	0.606506	38.4889	0.895374	17.2376	0.438915	20.5364	0.626997	1	putative 2-keto-gluconate dehydrogenase	M1VMF7	Fructose dehydrogenase large subunit	4e-48	Gluconobacter japonicus		GO:0055114
	Ac	BAF86962	AZC_0964	1.43779	0.575872	9.39994	2.01285	9.47217	1.29134	6.55492	0.816892	5.07653	1.05442	1	uncharacterized protein	No hits found					GO:0008152
	Ac	BAF86963	AZC_0965	0.195165	0.042797	1.72679	0.306519	1.98197	0.189877	0.608546	0.157653	0.92762	0.204225	15	transcriptional regulator	P30864	Uncharacterized HTH-type transcriptional regulator YafC	1e-46	Escherichia coli (strain K12)	K16135	GO:0006351	GO:0006355
	Ac	BAF86966	AZC_0968	0.129413	0.0883501	1.08124	0.362268	1.06122	0.394411	0.647622	0.147358	0.775768	0.269881	1	hypothetical protein	No hits found					GO:0008152
	Ac	BAF86979	AZC_0981	607.768	25.0028	260.774	37.4943	340.022	8.3226	432.904	38.7282	302.81	5.37591	1	hypothetical protein	No hits found					GO:0008152
	Ac	BAF86980	AZC_0982	0.200521	0.0253404	1.92254	0.261221	1.14479	0.47595	1.40607	0.130837	0.149946	0.114302	16	amino acid permease	P60066	Arginine/agmatine antiporter	4e-141	Salmonella typhimurium (strain LT2 / SGSC1412 / ATCC 700720)	K03759	GO:0003333
	Ac	BAF86981	AZC_0983	0.192904	0.0947033	2.67719	0.610558	1.92548	0.614461	1.2811	0.152674	0.495107	0.110324	15	Orn/Lys/Arg decarboxylase	P28629	Biodegradative arginine decarboxylase	0	Escherichia coli (strain K12)	K01584	GO:0000160	GO:0035556	GO:0006520
	Ac	BAF86982	AZC_0984	5.2117	0.642904	2.77342	0.0529382	2.63956	0.192698	2.02715	0.634339	4.82258	0.329628	8	phosphoserine aminotransferase	P52878	Phosphoserine aminotransferase	1e-171	Methanosarcina barkeri (strain Fusaro / DSM 804)	K00831	GO:0006564	GO:0008652	GO:0008152
	Ac	BAF86983	AZC_0985	1.27621	0.1872	0.222529	0.0553076	0.260839	0.0885388	0.392207	0.0882493	0.963236	0.125786	16	D-3-phosphoglycerate dehydrogenase	P35136	D-3-phosphoglycerate dehydrogenase	3e-144	Bacillus subtilis (strain 168)	K00058	GO:0006564	GO:0008152	GO:0055114
	Ac	BAF86984	AZC_0986	1.30808	0.122149	0.525791	0.0711393	0.629683	0.0690288	1.08088	0.220637	1.35354	0.271997	10	uncharacterized protein	Q96AY4	Tetratricopeptide repeat protein 28	1e-06	Homo sapiens		GO:0008152
	Ac	BAF86989	AZC_0991	0.286783	0.0365494	1.21102	0.0403263	1.01287	0.256124	0.602468	0.115674	0.937646	0.147896	15	beta-lactamase	P05193	Beta-lactamase	1e-06	Citrobacter freundii		GO:0017001
	Ac	BAF86990	AZC_0992	0.694414	0.128353	2.10553	0.704896	1.64018	0.100452	1.23023	0.12114	2.49427	0.293646	1	methylmalonyl-CoA mutase	Q49115	Protein MeaA	0	Methylobacterium extorquens (strain ATCC 14718 / DSM 1338 / AM1)		GO:0008152
	Ac	BAF86992	AZC_0994	0.169186	0.037236	0.245176	0.0682607	0.434901	0.127994	0.355293	0.179419	1.11444	0.243866	7	3-oxoadipate CoA-transferase, alpha subunit	Q01103	3-oxoadipate CoA-transferase subunit A	7e-74	Pseudomonas putida	K01028	GO:0008152
	Ac	BAF86995	AZC_0997	2.04279	0.24478	9.99266	2.40732	7.7737	0.590857	4.16073	0.398358	12.005	1.71651	15	crotonyl-CoA reductase	Q3IZ91	Crotonyl-CoA reductase	0	Rhodobacter sphaeroides (strain ATCC 17023 / 2.4.1 / NCIB 8253 / DSM 158)		GO:0055114
	Ac	BAF86996	AZC_0998	0.30533	0.114079	1.13563	0.273298	0.879477	0.219569	0.32434	0.049444	1.69176	0.331088	11	conserved hypothetical protein	Q8X8Q3	Uncharacterized protein YdaM	3e-21	Escherichia coli O157:H7	K02488	GO:0035556	GO:0009190
	Ac	BAF87003	AZC_1005	7.44226	0.943977	6.10727	0.710048	8.97485	0.930903	14.5553	1.2083	19.012	0.24544	5	ATP-dependent DNA ligase protein Ku	A8HV31	Non-homologous end joining protein Ku	2e-164	Azorhizobium caulinodans (strain ATCC 43989 / DSM 5975 / ORS 571)	K10979	GO:0006281	GO:0006303	GO:0006310	GO:0006974
	Ac	BAF87004	AZC_1006	4.83335	0.671198	5.39154	1.0776	7.02657	0.183124	12.0161	1.73683	10.9407	0.649759	5	ATP-dependent DNA ligase	Q9I1X7	Multifunctional non-homologous end joining protein LigD	6e-122	Pseudomonas aeruginosa (strain ATCC 15692 / PAO1 / 1C / PRS 101 / LMG 12228)	K01971	GO:0006266	GO:0006281	GO:0006310	GO:0006269
	Ac	BAF87005	AZC_1007	2.11943	0.231805	2.88896	0.507454	4.52914	0.558967	7.49049	0.310658	4.93634	0.429282	7	ATP-dependent DNA ligase protein Ku	B8EKE1	Non-homologous end joining protein Ku	1e-90	Methylocella silvestris (strain BL2 / DSM 15510 / NCIMB 13906)	K10979	GO:0006281	GO:0006303	GO:0006310	GO:0006974
	Ac	BAF87011	AZC_1013	1.52523	0.240449	3.57098	0.724592	3.26633	0.232107	1.98241	0.276198	3.4645	0.566642	1	DNA polymerase III beta chain	P0CAU5	DNA polymerase III subunit beta	8e-144	Caulobacter crescentus (strain ATCC 19089 / CB15)	K02338	GO:0006260	GO:0006261	GO:0090305
	Ac	BAF87017	AZC_1019	0.627667	0.188577	1.52858	0.749573	1.27002	0.376682	0.60257	0.137107	2.45205	0.297493	11	conserved hypothetical protein	No hits found					GO:0008152
	Ac	BAF87020	AZC_1022	0.840096	0.0493206	0.339702	0.109711	0.31192	0.0999529	0.187698	0.0478501	0.262485	0.0886035	1	monocarboxylic acid permease	O34745	Uncharacterized symporter YodF	2e-60	Bacillus subtilis (strain 168)	K03307	GO:0006810	GO:0055085
	Ac	BAF87031	AZC_1033	0.335887	0.200618	3.07423	0.669364	2.98907	0.901631	3.48295	0.823655	1.6571	0.242996	1	protein of unknown function	No hits found					GO:0008152
	Ac	BAF87064	AZC_1066	3.82081	0.483008	3.021	0.844745	1.92431	0.231462	1.6281	0.281996	1.33569	0.0379558	7	morphinone reductase	P77258	N-ethylmaleimide reductase	3e-120	Escherichia coli (strain K12)	K10680	GO:0055114
	Ac	BAF87067	AZC_1069	12.7427	1.36272	5.48091	1.05131	6.4584	0.370313	10.6186	2.29361	10.9725	1.18864	10	putative flavoprotein	P0AGE8	Uncharacterized protein YieF	7e-63	Shigella flexneri		GO:0055114
	Ac	BAF87075	AZC_1077	0.89475	0.167954	0.395778	0.202907	0.311864	0.0776124	0.140407	0.0853832	0.131039	0.0716216	15	secretion protein	B2VGW1	p-hydroxybenzoic acid efflux pump subunit AaeA	9e-60	Erwinia tasmaniensis (strain DSM 17950 / Et1/99)	K15548	GO:0055085
	Ac	BAF87082	AZC_1084	2.41273	0.299265	1.24267	0.0332317	1.45996	0.213188	0.643136	0.15082	0.977534	0.0279547	13	peptidase	Q59536	Protease 2	5e-148	Moraxella lacunata	K01354	GO:0006508
	Ac	BAF87091	AZC_1093	0.143215	0.0717032	0.695534	0.114645	0.686265	0.117865	0.719685	0.230547	0.518101	0.257043	1	sensor protein	Q52969	Uncharacterized sensor-like histidine kinase R01002	2e-54	Rhizobium meliloti (strain 1021)		GO:0000160	GO:0007165	GO:0023014	GO:0016310
	Ac	BAF87095	AZC_1097	2.79074	0.220458	4.94057	0.952341	4.82916	0.269807	8.19374	1.42268	9.97642	0.751068	5	putative integral membrane protein	No hits found					GO:0008152
	Ac	BAF87097	AZC_1099	0.393032	0.125503	0.835652	0.114091	0.803101	0.202863	0.921228	0.140631	1.87988	0.121806	15	penicillin-binding protein 1A	O66874	Penicillin-binding protein 1A	7e-93	Aquifex aeolicus (strain VF5)	K05366	GO:0006508	GO:0009252	GO:0046677
	Ac	BAF87098	AZC_1100	2.67328	0.173623	3.68373	0.948336	4.42872	0.0901816	6.02998	0.441515	5.71551	0.341044	5	uncharacterized conserved protein	B6JFZ6	UPF0260 protein OCAR_6616/OCA5_c14500	2e-62	Oligotropha carboxidovorans (strain ATCC 49405 / DSM 1227 / OM5)	K09160	GO:0008152
	Ac	BAF87099	AZC_1101	11.1033	2.24109	15.2359	4.89363	25.5331	4.16734	28.8519	3.9085	23.2686	3.02304	7	unknown protein	No hits found					GO:0008152
	Ac	BAF87121	AZC_1123	0.35454	0.0585167	1.72688	0.123935	1.93143	0.414325	1.60213	0.641535	2.55143	0.299727	1	conserved hypothetical protein	No hits found					GO:0008152
	Ac	BAF87134	AZC_1136	48.6684	2.42951	27.4622	1.77705	28.0425	4.93429	25.4615	1.34918	19.0901	0.658205	5	peptidase S1C protein	Q8YG32	Probable periplasmic serine endoprotease DegP-like	1e-134	Brucella melitensis biotype 1 (strain 16M / ATCC 23456 / NCTC 10094)	K04771	GO:0006508
	Ac	BAF87138	AZC_1140	1.85578	0.146187	5.37382	0.97634	7.52367	0.255057	8.28127	1.65862	6.32479	0.622423	1	superoxide dismutase	P31108	Superoxide dismutase [Fe]	7e-50	Legionella pneumophila subsp. pneumophila (strain Philadelphia 1 / ATCC 33152 / DSM 7513)		GO:0006801	GO:0055114
	Ac	BAF87140	AZC_1142	0.508602	0.19283	0.764439	0.149159	0.707039	0.147932	0.91892	0.484003	1.62635	0.241669	6	hypothetical protein	No hits found					GO:0008152
	Ac	BAF87146	AZC_1148	1.03937	0.113076	2.07835	0.31161	2.13005	0.0952894	1.83653	0.354689	2.25274	0.0565862	1	thioredoxin reductase	Q92I02	Thioredoxin reductase	8e-137	Rickettsia conorii (strain ATCC VR-613 / Malish 7)	K00384	GO:0019430	GO:0055114
	Ac	BAF87147	AZC_1149	1.09798	0.331986	3.52623	1.02174	3.13291	0.141546	2.00423	0.450932	3.20277	0.311439	1	transcriptional regulator	P30864	Uncharacterized HTH-type transcriptional regulator YafC	8e-37	Escherichia coli (strain K12)		GO:0006351	GO:0006355
	Ac	BAF87157	AZC_1159	14.3441	1.35616	12.7695	1.27314	12.5478	0.628797	6.19115	0.326127	9.90009	1.26664	4	formate dehydrogenase alpha subunit	P32176	Formate dehydrogenase-O major subunit	0	Escherichia coli (strain K12)	K00123	GO:0045333	GO:0055114
	Ac	BAF87171	AZC_1173	0.097893	0.0270799	0.49147	0.105221	0.638149	0.105559	1.0966	0.0674741	0.537139	0.0816158	15	iron-sulfur cluster-binding protein 1	P0ABR7	Putative dioxygenase subunit alpha YeaW	8e-25	Escherichia coli (strain K12)		GO:0006725	GO:0019439	GO:0055114
	Ac	BAF87183	AZC_1185	0.0851284	0.0508453	0.783229	0.462089	0.767384	0.0386586	0.692034	0.357158	2.57894	0.228102	15	glycine betaine/L-proline ABC transporter	Q9L4K3	Uncharacterized protein ORF1 (Fragment)	2e-40	Chromohalobacter salexigens (strain DSM 3043 / ATCC BAA-138 / NCIMB 13768) PE	K02002	GO:0006810	GO:0015871
	Ac	BAF87185	AZC_1187	0.0250329	0.0250329	0.239774	0.133933	0.21321	0.0790087	0.396896	0.0869117	0.8719	0.138901	15	ABC transporter ATP-binding protein	P14175	Glycine betaine/L-proline transport ATP-binding protein ProV	2e-82	Escherichia coli (strain K12)	K02000	GO:0006200	GO:0008152	GO:0015871
	Ac	BAF87192	AZC_1194	0.398976	0.0878104	1.415	0.023075	0.881918	0.173402	1.33471	0.312793	1.91941	0.201578	1	ErfK/YbiS/YcfS/YnhG precursor	P0AAX8	Probable L,D-transpeptidase YbiS	8e-21	Escherichia coli (strain K12)	K19235	GO:0008152
	Ac	BAF87197	AZC_1199	1.44839	0.294417	3.94738	0.832348	4.34538	0.289693	2.99519	0.215489	2.74824	0.174075	1	heat shock protein	B1LJ04	Curved DNA-binding protein	5e-28	Escherichia coli (strain SMS-3-5 / SECEC)	K03686	GO:0006457	GO:0006950
	Ac	BAF87198	AZC_1200	6.4725	0.264857	13.2257	1.19024	12.3987	2.09799	11.9124	0.986628	12.9809	0.472014	1	response regulator receiver	A6WZ81	Cell cycle response regulator CtrA	1e-145	Ochrobactrum anthropi (strain ATCC 49188 / DSM 6882 / NCTC 12168)	K02483	GO:0000160	GO:0035556	GO:0006351	GO:0006355
	Ac	BAF87199	AZC_1201	1.21657	0.387812	1.94934	0.212403	3.1619	0.458351	2.65822	0.605943	1.71251	0.9129	8	hypothetical protein	No hits found					GO:0001539	GO:0006935
	Ac	BAF87211	AZC_1213	19.2509	1.67648	71.4546	2.85626	51.9348	3.04869	45.3531	2.13179	101.749	3.87561	1	putative outer membrane protein 1	B0CKW5	Porin omp2b	9e-21	Brucella suis (strain ATCC 23445 / NCTC 10510)		GO:0006810	GO:0055085
	Ac	BAF87218	AZC_1220	0.832274	0.28142	1.43616	0.53385	1.39581	0.310933	2.09711	0.348707	3.45766	0.884594	5	uncharacterized conserved protein	Q54B20	Succinate dehydrogenase assembly factor 2, mitochondrial	3e-09	Dictyostelium discoideum		GO:0008152
	Ac	BAF87220	AZC_1222	0.504672	0.0421925	1.26447	0.201132	1.06978	0.165934	1.0062	0.0474428	1.15059	0.00986514	1	hypothetical protein	Q55434	Phytochrome-like protein cph2	2e-40	Synechocystis sp. (strain PCC 6803 / Kazusa)		GO:0035556	GO:0009190
	Ac	BAF87229	AZC_1231	0.0566724	0.028374	0.397556	0.0372656	0.890562	0.237096	0.54403	0.0668387	0.601173	0.0827473	15	ABC transporter substrate binding protein	P43951	Uncharacterized protein HI_0131	1e-09	Haemophilus influenzae (strain ATCC 51907 / DSM 11121 / KW20 / Rd)		GO:0008152	GO:0015846
	Ac	BAF87244	AZC_1246	0.877272	0.169609	4.48609	0.842844	5.36958	0.326281	3.93962	0.137393	4.35831	0.100226	1	protein of unknown function	No hits found					GO:0006426
	Ac	BAF87292	AZC_1294	0.105735	0.105735	1.93261	0.28358	1.57562	0.63461	0.714051	0.516406	1.0001	0.389151	15	transposase	No hits found					GO:0006313
	Ac	BAF87293	AZC_1295	0.414979	0.215229	1.48282	0.0968879	1.64814	0.170429	1.22292	0.157122	1.37855	0.235753	1	transcriptional regulator	P75836	Uncharacterized HTH-type transcriptional regulator YcaN	2e-59	Escherichia coli (strain K12)		GO:0006351	GO:0006355
	Ac	BAF87313	AZC_1315	0.0847694	0.0424113	0.242474	0.122329	0.0737308	0.0380457	1.22054	0.227583	1.56185	0.491185	13	short-chain dehydrogenase	Q08632	Short-chain type dehydrogenase/reductase	2e-63	Picea abies PE	K00059	GO:0008152	GO:0055114
	Ac	BAF87343	AZC_1345	0.61424	0.102987	1.32293	0.372194	1.73174	0.117434	0.965879	0.109461	1.6669	0.178706	1	transcriptional regulator	A4WG91	HTH-type transcriptional activator RhaS	2e-13	Enterobacter sp. (strain 638)	K02855	GO:0006351	GO:0006355
	Ac	BAF87350	AZC_1352	0.081427	0.0454951	1.96692	0.381559	1.72785	0.258324	0.858749	0.280834	1.79927	0.154888	15	flagellin	Q52943	Flagellin C	1e-34	Rhizobium meliloti (strain 1021)		GO:0001539
	Ac	BAF87363	AZC_1365	18.8668	0.556915	8.01898	1.64281	10.8985	0.61667	17.7918	3.01291	15.7311	0.890658	9	asparagine synthase	P54420	Asparagine synthetase [glutamine-hydrolyzing] 1	2e-77	Bacillus subtilis (strain 168)	K01953	GO:0006529	GO:0008652	GO:0070981	GO:0008152
	Ac	BAF87364	AZC_1366	10.97	0.653921	5.55631	0.922394	8.15681	0.235358	12.925	1.70512	7.7928	1.25865	9	glutamine amidotransferase	P54004	Putative glutamine amidotransferase slr0199	3e-33	Synechocystis sp. (strain PCC 6803 / Kazusa)	K07008	GO:0006541
	Ac	BAF87382	AZC_1384	0.224523	0.069976	0.686881	0.124605	0.927447	0.10585	1.26632	0.425271	1.71889	0.404126	15	putative hydrolase	Q82SL8	Pimeloyl-[acyl-carrier protein] methyl ester esterase	1e-12	Nitrosomonas europaea (strain ATCC 19718 / NBRC 14298)		GO:0008152
	Ac	BAF87393	AZC_1395	0.359474	0.059331	1.25244	0.0735298	1.17427	0.324359	0.644142	0.100655	1.05307	0.183331	11	uncharacterized ACR protein	A4YTC3	UPF0061 protein BRADO3358	0	Bradyrhizobium sp. (strain ORS278)	K08997	GO:0008152
	Ac	BAF87394	AZC_1396	0.373255	0.0504763	0.823575	0.0922272	0.801093	0.0518405	0.662382	0.0727324	0.972329	0.0352757	1	conserved hypothetical protein	P0DJ97	Putative Gly-rich membrane protein Bcell_0380	5e-24	Bacillus cellulosilyticus (strain ATCC 21833 / DSM 2522 / FERM P-1141 / JCM 9156 / N-4)		GO:0006508	GO:0007154
	Ac	BAF87395	AZC_1397	0.63171	0.0825986	1.07226	0.269238	0.913213	0.314168	1.58026	0.221387	1.74296	0.25673	5	exodeoxyribonuclease III protein	P09030	Exodeoxyribonuclease III	2e-40	Escherichia coli (strain K12)	K01142	GO:0000738	GO:0006281	GO:0090305
	Ac	BAF87398	AZC_1400	13.7133	0.381194	15.1157	3.23035	22.8076	1.50239	30.0798	4.49145	16.9796	1.8231	4	putative oxidoreductase	P77489	Putative xanthine dehydrogenase YagR molybdenum-binding subunit	0	Escherichia coli (strain K12)	K11177	GO:0055114
	Ac	BAF87401	AZC_1403	4.98084	0.134909	3.98948	0.297229	3.69605	0.410165	6.97336	1.31069	9.8326	0.771275	6	putative 1,4-alpha-glucan branching enzyme protein	Q55088	Malto-oligosyltrehalose trehalohydrolase	7e-94	Sulfolobus solfataricus	K01236	GO:0005975	GO:0005992	GO:0008152
	Ac	BAF87403	AZC_1405	1.18568	0.289874	1.43922	0.411279	1.76254	0.0261771	1.5289	0.291416	2.80141	0.238652	6	pyruvate kinase	Q44473	Pyruvate kinase	0	Agrobacterium vitis	K00873	GO:0006096	GO:0016310
	Ac	BAF87417	AZC_1419	0.254836	0.0888776	0.818681	0.0707064	0.858381	0.170336	0.805317	0.0878449	1.36058	0.214075	1	ABC transporter sugar-binding protein	P44737	D-ribose-binding periplasmic protein	1e-30	Haemophilus influenzae (strain ATCC 51907 / DSM 11121 / KW20 / Rd)	K10439	GO:0008643	GO:0015749
	Ac	BAF87420	AZC_1422	0.387302	0.120709	2.89573	0.45041	2.58413	0.0881282	1.61976	0.348605	3.22926	0.899248	1	3-demethylubiquinone-9 3-methyltransferase	No hits found					GO:0032259
	Ac	BAF87422	AZC_1424	2.57042	0.226807	5.58648	0.626459	3.16153	1.01818	4.04872	0.841532	1.47233	0.105272	9	nitrite extrusion protein	P10903	Nitrate/nitrite transporter NarK	1e-127	Escherichia coli (strain K12)	K02575	GO:0015706	GO:0015707	GO:0055085	GO:0055114
	Ac	BAF87423	AZC_1425	8.01359	0.591176	16.7773	1.82669	9.35932	2.33547	7.61283	1.01342	0.512509	0.0434116	14	nitrate reductase alpha subunit protein	P09152	Respiratory nitrate reductase 1 alpha chain	0	Escherichia coli (strain K12)	K00370	GO:0042126	GO:0055114
	Ac	BAF87424	AZC_1426	7.89617	0.222593	15.9343	1.74072	8.42436	2.26484	6.03513	1.12232	0.0249571	0.0249571	14	nitrate reductase beta subunit protein	P11349	Respiratory nitrate reductase 1 beta chain	0	Escherichia coli (strain K12)	K00371	GO:0042126	GO:0055114
	Ac	BAF87425	AZC_1427	4.613	0.288943	9.92589	1.5695	5.42712	1.17713	4.10963	1.17659	0.0639178	0.0639178	14	nitrate reductase delta subunit protein	P0AF26	Nitrate reductase molybdenum cofactor assembly chaperone NarJ	2e-41	Escherichia coli (strain K12)	K00373	GO:0051131
	Ac	BAF87426	AZC_1428	9.58577	0.576543	19.1015	1.90824	8.54083	2.33906	4.3357	0.553121	0.349637	0.181534	13	nitrate reductase gamma subunit protein	P11350	Respiratory nitrate reductase 1 gamma chain	1e-65	Escherichia coli (strain K12)	K00374	GO:0055114
	Ac	BAF87427	AZC_1429	7.84674	1.13683	15.8469	2.37466	6.44737	1.64454	4.63753	0.673966	0.258723	0.0664047	14	putative peptidyl-prolyl cis-trans isomerase	Q8R760	Foldase protein PrsA	3e-17	Thermoanaerobacter tengcongensis (strain DSM 15242 / JCM 11007 / NBRC 100824 / MB4)		GO:0000413	GO:0006457
	Ac	BAF87428	AZC_1430	4.16631	0.228158	8.49241	1.456	3.49723	0.906307	2.5139	0.44348	0.197916	0.0312175	14	molybdenum cofactor biosynthesis protein A	Q98MK6	Cyclic pyranopterin monophosphate synthase	9e-152	Rhizobium loti (strain MAFF303099)	K03639	GO:0006777
	Ac	BAF87430	AZC_1432	1.13276	0.155692	2.23636	0.262899	0.725918	0.10257	0.403562	0.290163	0.0471394	0.0471394	13	putative integral membrane protein	No hits found					GO:0008152
	Ac	BAF87431	AZC_1433	1.22985	0.324579	2.25656	0.292563	1.13581	0.223389	0.799564	0.287938	0.135354	0.0845847	6	NnrS protein	No hits found				K07234	GO:0008152
	Ac	BAF87433	AZC_1435	0.748952	0.160857	1.66527	0.159777	2.24584	0.409508	1.58431	0.0483387	1.78315	0.228567	1	putative flagellar basal body rod protein	P23446	Flagellar basal-body rod protein FlgG	2e-25	Bacillus subtilis (strain 168)	K02392	GO:0001539	GO:0006928	GO:0044781
	Ac	BAF87434	AZC_1436	0.0829931	0.0415519	0.786968	0.149907	0.7864	0.261788	0.279768	0.10305	0.596791	0.203731	15	branched-chain amino acid ABC transporter ATP-binding protein	P0A191	High-affinity branched-chain amino acid transport ATP-binding protein LivF	1e-47	Salmonella typhimurium (strain LT2 / SGSC1412 / ATCC 700720)		GO:0006200	GO:0008152
	Ac	BAF87438	AZC_1440	0.20668	0.0711948	0.797499	0.049803	1.28759	0.221598	1.0507	0.182301	0.817927	0.162002	1	amino acid ABC transporter, periplasmic amino-acid binding protein	Q8YC99	Leu/Ile/Val-binding protein homolog 6	0	Brucella melitensis biotype 1 (strain 16M / ATCC 23456 / NCTC 10094)		GO:0006865
	Ac	BAF87449	AZC_1451	0.150024	0.0750588	0.973577	0.146655	0.572402	0.100134	0.443429	0.0240614	0.584463	0.0873656	15	ABC transporter substrate binding protein	P0AEM9	Cystine-binding periplasmic protein	1e-21	Escherichia coli (strain K12)	K02030	GO:0006810
	Ac	BAF87450	AZC_1452	0.0768812	0.0384918	0.509749	0.0586095	0.281206	0.145105	0.395167	0.258943	0.670177	0.113199	1	ABC transporter ATP-binding protein	Q52815	General L-amino acid transport ATP-binding protein AapP	2e-123	Rhizobium leguminosarum bv. viciae (strain 3841)	K02028	GO:0006200	GO:0008152
	Ac	BAF87456	AZC_1458	5.18613	0.333348	4.27824	0.446176	3.97955	0.502317	9.67005	1.09354	12.3573	1.40975	6	putative acetyltransferase	P39274	Uncharacterized protein YjdJ	4e-10	Escherichia coli (strain K12)		GO:0008152
	Ac	BAF87457	AZC_1459	0.492592	0.0990471	2.25626	0.49155	2.41542	0.539182	2.26457	0.572295	2.09192	0.534016	1	hypothetical protein	No hits found					GO:0008152
	Ac	BAF87460	AZC_1462	6.92079	0.484869	8.0396	0.857226	8.23994	0.357316	10.9454	1.12005	16.927	0.562458	6	putative sphingosine kinase and enzyme	Q55452	Uncharacterized protein sll0036	1e-16	Synechocystis sp. (strain PCC 6803 / Kazusa)		GO:0007205	GO:0008152	GO:0016310
	Ac	BAF87461	AZC_1463	0.0718054	0.0718054	0.399431	0.0499018	0.961262	0.164334	0.691328	0.375867	0.571113	0.285563	15	hypothetical protein	No hits found					GO:0008152
	Ac	BAF87462	AZC_1464	0.891233	0.25629	1.48896	0.714991	1.69441	0.416219	2.78281	0.65457	5.84992	0.112799	7	protein of unknown function	No hits found					GO:0008152
	Ac	BAF87463	AZC_1465	3.92457	0.347516	6.10793	0.482001	5.89495	0.369989	7.45619	0.869993	12.6645	0.854922	6	ABC transporter substrate binding protein	P31133	Putrescine-binding periplasmic protein	1e-121	Escherichia coli (strain K12)	K11073	GO:0006810	GO:0015846
	Ac	BAF87466	AZC_1468	0.247726	0.0772381	1.32978	0.166133	0.837259	0.200925	0.712246	0.12959	0.723719	0.146377	1	LytB protein	Q6N1Y1	4-hydroxy-3-methylbut-2-enyl diphosphate reductase 2	2e-180	Rhodopseudomonas palustris (strain ATCC BAA-98 / CGA009)	K03527	GO:0008299	GO:0016114	GO:0019288	GO:0050992	GO:0055114
	Ac	BAF87467	AZC_1469	1.87444	0.524275	6.49515	0.674248	5.57745	0.361175	7.75547	1.14816	8.95934	1.18953	1	unknown protein	No hits found					GO:0008152
	Ac	BAF87469	AZC_1471	2.06512	0.287029	4.29572	0.42837	3.2384	0.615255	4.37509	0.6847	3.34139	0.0814344	1	universal stress protein	P73475	Universal stress protein Slr1230	5e-07	Synechocystis sp. (strain PCC 6803 / Kazusa)		GO:0006950
	Ac	BAF87474	AZC_1476	0.094702	0.0207668	0.933637	0.332591	0.632777	0.00557849	0.712691	0.218996	1.46318	0.243315	1	putative AMP-binding protein	Q8VZF1	Acetate/butyrate--CoA ligase AAE7, peroxisomal	0	Arabidopsis thaliana		GO:0008152
	Ac	BAF87475	AZC_1477	0.205567	0.0551764	6.5181	2.00266	4.82652	0.150156	5.46618	0.293894	8.92226	1.10389	1	acetyl-coenzyme A synthetase	P28812	Uncharacterized protein PA3568	0	Pseudomonas aeruginosa (strain ATCC 15692 / PAO1 / 1C / PRS 101 / LMG 12228)	K01908	GO:0008152
	Ac	BAF87476	AZC_1478	0.421766	0.108386	1.66385	0.230633	1.62639	0.085355	1.41837	0.35137	1.47633	0.247392	1	unknown protein	No hits found					GO:0008152
	Ac	BAF87496	AZC_1498	0.231567	0.135542	2.32693	0.556437	2.40052	0.145867	2.32137	0.194326	3.88479	0.215507	1	uncharacterized conserved protein	No hits found					GO:0008152
	Ac	BAF87497	AZC_1499	0.113444	0.061724	1.26475	0.296859	1.6792	0.0949434	0.934899	0.0133313	0.806376	0.137152	1	glutamine synthetase III	O87393	Glutamine synthetase 3	0	Rhizobium meliloti (strain 1021)	K01915	GO:0006542	GO:0006807
	Ac	BAF87498	AZC_1500	0.136967	0.00397934	1.71131	0.154493	2.11514	0.283657	0.856227	0.289568	0.873877	0.184722	15	glutamate synthase family protein	O87392	Glutamate synthase large subunit-like protein	0	Rhizobium meliloti (strain 1021)		GO:0006537	GO:0055114
	Ac	BAF87499	AZC_1501	0	0	2.26104	0.247623	2.11042	0.173116	0.513776	0.157879	1.00932	0.182174	15	putative oxidoreductase	O87391	Protein GlxC	4e-94	Rhizobium meliloti (strain 1021)		GO:0008152	GO:0055114
	Ac	BAF87500	AZC_1502	0.16573	0.0614761	1.56483	0.187492	1.46127	0.300019	0.641442	0.0687637	0.694464	0.112374	15	amidophosphoribosyltransferase	O87390	Glutamine amidotransferase-like protein GlxB	2e-132	Rhizobium meliloti (strain 1021)		GO:0006541	GO:0008152
	Ac	BAF87509	AZC_1511	0.115332	0.0603433	0.226144	0.0417259	0.312604	0.0413535	0.656146	0.261954	0.473695	0.0239349	15	twin-arginine translocation pathway signal precursor	Q57RB1	Glutathione-binding protein GsiB	2e-34	Salmonella choleraesuis (strain SC-B67)	K02035	GO:0006810
	Ac	BAF87517	AZC_1519	1.81522	0.183067	4.01144	0.602372	3.28414	0.410959	1.83184	0.22147	2.23271	0.0864731	9	putative Macrocin-O-methyltransferase domain protein	Q9L9F2	Demethyldecarbamoylnovobiocin O-methyltransferase	7e-19	Streptomyces niveus		GO:0032259
	Ac	BAF87518	AZC_1520	0.449428	0.0770536	1.67454	0.139517	1.36284	0.142715	0.940676	0.0541131	1.45343	0.0856248	1	glycosyltransferase	Q48453	Uncharacterized 41.2 kDa protein in cps region	1e-09	Klebsiella pneumoniae PE		GO:0008152	GO:0009058
	Ac	BAF87522	AZC_1524	1.72795	0.101284	3.04434	0.188505	4.01461	0.308608	2.48985	0.318983	1.93322	0.13675	2	flavin dependant oxidoreductase	P0ADV5	Uncharacterized protein YhbW	1e-130	Escherichia coli (strain K12)		GO:0055114
	Ac	BAF87527	AZC_1529	0	0	0.400804	0.144907	0.124065	0.124065	0.62386	0.318196	0.108265	0.059174	15	ribonuclease H	A9W185	Ribonuclease H	1e-34	Methylobacterium extorquens (strain PA1)	K03469	GO:0006401	GO:0090305	GO:0090502
	Ac	BAF87529	AZC_1531	0.147409	0.0943456	0.507829	0.100028	0.934446	0.153966	0.451413	0.0688157	0.614386	0.121727	1	enoyl-CoA hydratase	A4YI89	3-hydroxypropionyl-coenzyme A dehydratase	3e-16	Metallosphaera sedula (strain ATCC 51363 / DSM 5348)	K01692	GO:0008152
	Ac	BAF87545	AZC_1547	2.23801	0.487624	4.94392	0.950318	4.4096	0.251689	7.25707	1.51054	5.05197	0.790079	1	putative outer membrane protein	No hits found				K08995	GO:0008152
	Ac	BAF87553	AZC_1555	3.47814	0.552104	10.1923	2.6989	10.824	1.31532	7.14978	0.19457	12.4617	1.46869	1	hypothetical protein	No hits found					GO:0008152
	Ac	BAF87555	AZC_1557	0.0826591	0.0483824	1.87001	0.280298	3.93372	0.149027	1.86621	0.217182	1.76876	0.381212	15	gluconolactonase	Q01578	Gluconolactonase	2e-23	Zymomonas mobilis subsp. mobilis (strain ATCC 31821 / ZM4 / CP4)	K01053	GO:0008152
	Ac	BAF87559	AZC_1561	0.951516	0.109538	2.63076	0.272384	2.82352	0.278438	2.19743	0.284949	3.85488	0.876053	1	putative NADH dehydrogenase (ubiquinone) Fe-S protein 4	Q02375	NADH dehydrogenase [ubiquinone] iron-sulfur protein 4, mitochondrial	1e-20	Bos taurus	K03937	GO:0022900
	Ac	BAF87564	AZC_1566	1.7081	0.179069	1.00624	0.293701	0.932598	0.279725	0.414212	0.053108	0.485663	0.0494717	5	potassium-transporting ATPase B chain	Q92XJ0	Potassium-transporting ATPase B chain	0	Rhizobium meliloti (strain 1021)	K01547	GO:0006810	GO:0006811	GO:0006812	GO:0006813	GO:0071805	GO:0008152
	Ac	BAF87565	AZC_1567	1.83675	0.365407	1.44016	0.520707	1.09437	0.326311	0.447689	0.225802	0.389663	0.0152823	5	potassium-transporting ATPase C chain	A8HY21	Potassium-transporting ATPase C chain	5e-130	Azorhizobium caulinodans (strain ATCC 43989 / DSM 5975 / ORS 571)	K01548	GO:0006810	GO:0006811	GO:0006813	GO:0071805
	Ac	BAF87568	AZC_1570	7.55451	0.728248	6.86928	1.14514	8.60875	0.238193	11.7667	1.84442	14.7123	1.02206	6	hypothetical protein	No hits found					GO:0016310
	Ac	BAF87572	AZC_1574	0.837902	0.0964586	1.82603	0.336921	2.1743	0.298023	1.22863	0.344695	2.46206	0.0845276	1	putative dioxygenase	No hits found					GO:0055114
	Ac	BAF87573	AZC_1575	0.216122	0.0455214	0.787892	0.0654035	0.607447	0.109308	0.472947	0.0757474	0.638723	0.0599273	1	putative aminotransferase	P9WPZ5	Probable N-succinyldiaminopimelate aminotransferase DapC	2e-92	Mycobacterium tuberculosis (strain ATCC 25618 / H37Rv)		GO:0009058
	Ac	BAF87574	AZC_1576	0.127922	0.0661203	0.659195	0.0588446	0.421475	0.126331	0.369209	0.126521	0.699056	0.142825	1	secretion protein HlyD precursor	A4WCC0	Multidrug resistance protein MdtA	7e-49	Enterobacter sp. (strain 638)	K07799	GO:0055085
	Ac	BAF87575	AZC_1577	0.114734	0.0424	0.652131	0.0719082	0.496853	0.0643897	0.498562	0.0133037	0.511601	0.0748243	1	putative RND efflux transporter precursor	A4WCC1	Multidrug resistance protein MdtB	0	Enterobacter sp. (strain 638)	K07788	GO:0006810
	Ac	BAF87583	AZC_1585	3.80132	0.350607	12.804	0.586202	10.1721	1.07966	8.06231	0.445511	11.6287	1.17036	1	extracellular solute-binding protein	Q52812	General L-amino acid-binding periplasmic protein AapJ	1e-152	Rhizobium leguminosarum bv. viciae (strain 3841)	K10001	GO:0006810
	Ac	BAF87584	AZC_1586	0.324277	0.169176	1.67465	0.277367	1.20984	0.0880656	0.733249	0.189376	1.56448	0.281902	15	amino acid ABC transporter permease protein precursor	Q52813	General L-amino acid transport system permease protein AapQ	4e-117	Rhizobium leguminosarum bv. viciae (strain 3841)	K09970	GO:0006810
	Ac	BAF87585	AZC_1587	0.201045	0.106431	0.409356	0.0824322	0.525249	0.129039	0.500051	0.0481956	0.717287	0.0949089	1	amino acid ABC transporter permease protein	Q52814	General L-amino acid transport system permease protein AapM	4e-84	Rhizobium leguminosarum bv. viciae (strain 3841)	K09971	GO:0006810
	Ac	BAF87586	AZC_1588	0.571085	0.0973084	1.89963	0.229032	1.19489	0.0179558	1.17899	0.0816928	2.55572	0.262489	1	general L-amino acid ABC transporter ATP-binding protein	Q52815	General L-amino acid transport ATP-binding protein AapP	1e-156	Rhizobium leguminosarum bv. viciae (strain 3841)	K09972	GO:0006200	GO:0008152
	Ac	BAF87587	AZC_1589	3.52573	0.114871	5.91072	1.52675	6.4742	0.160254	9.8636	1.14655	11.2783	0.349177	5	pantoate-beta-alanine ligase	Q6N528	Pantothenate synthetase	9e-96	Rhodopseudomonas palustris (strain ATCC BAA-98 / CGA009)	K01918	GO:0009058	GO:0015940
	Ac	BAF87591	AZC_1593	166.663	18.5425	69.614	7.84688	43.9587	4.53785	54.1757	6.38962	67.1307	2.82971	1	uncharacterized conserved protein	No hits found					GO:0008152
	Ac	BAF87599	AZC_1601	12.864	0.451088	12.8716	2.04611	5.67734	0.796162	3.45275	0.531532	13.0559	0.883711	8	glutamine synthetase	P94126	Glutamine synthetase	0	Azorhizobium caulinodans (strain ATCC 43989 / DSM 5975 / ORS 571)	K01915	GO:0006542	GO:0006807	GO:0009399
	Ac	BAF87600	AZC_1602	11.1754	1.25603	14.113	0.888126	7.04649	1.04785	3.86929	0.612522	15.6081	0.680018	4	nitrogen regulatory protein PII	P14179	Nitrogen regulatory protein P-II	3e-66	Bradyrhizobium diazoefficiens (strain JCM 10833 / IAM 13628 / NBRC 14792 / USDA 110)	K04751	GO:0006351	GO:0006355	GO:0006808	GO:0050790
	Ac	BAF87601	AZC_1603	0.562708	0.119971	0.960342	0.3296	1.23399	0.116415	0.706556	0.138482	0.982781	0.236899	2	uncharacterized conserved protein	A1S0R2	Bifunctional NAD(P)H-hydrate repair enzyme Nnr	5e-27	Thermofilum pendens (strain Hrk 5)	K17759	GO:0016310
	Ac	BAF87611	AZC_1613	0.173973	0.0998676	0.324543	0.113643	0.369255	0.0517723	0.25771	0.109314	0.661082	0.195304	3	permeases of the major facilitator superfamily	P71369	Putative metabolite transport protein HI_1104	6e-145	Haemophilus influenzae (strain ATCC 51907 / DSM 11121 / KW20 / Rd)	K08369	GO:0006810	GO:0055085
	Ac	BAF87615	AZC_1617	15.3999	0.717678	21.1177	3.96057	22.1023	1.41493	31.5187	4.12946	23.2319	1.98185	4	conserved hypothetical protein	P21363	Protein YciE	1e-29	Escherichia coli (strain K12)		GO:0008152
	Ac	BAF87626	AZC_1628	0.101645	0.0567916	0.3485	0.0808007	0.623206	0.0603088	0.235236	0.0529295	0.360863	0.17	1	putative ATPase	No hits found				K06923	GO:0006508	GO:0008152
	Ac	BAF87627	AZC_1629	7.73759	0.385516	2.6931	0.823396	2.13778	0.14337	1.2327	0.47503	1.04953	0.150248	15	hypothetical protein	No hits found					GO:0008152
	Ac	BAF87628	AZC_1630	2.07317	0.645778	0.818556	0.319244	0.444618	0.187477	0.380126	0.0832394	0.849605	0.0487387	15	putative permease	P44070	UPF0721 transmembrane protein HI_0902	3e-06	Haemophilus influenzae (strain ATCC 51907 / DSM 11121 / KW20 / Rd)		GO:0008152
	Ac	BAF87643	AZC_1645	0.83411	0.345872	0.142237	0.0170788	0.214436	0.0890567	0.0823101	0.0476889	0.139973	0.0520343	1	aminotransferase	Q9I6M4	5-aminovalerate aminotransferase DavT	1e-52	Pseudomonas aeruginosa (strain ATCC 15692 / PAO1 / 1C / PRS 101 / LMG 12228)	K00823	GO:0008152
	Ac	BAF87660	AZC_1662	0.147333	0.0167985	0.667213	0.0485047	0.532528	0.0829035	0.596275	0.0732574	0.610029	0.0720972	1	putative glycine/D-amino acid oxidase	No hits found					GO:0008152	GO:0055114
	Ac	BAF87661	AZC_1663	1.38408	0.21497	3.55529	0.15071	2.48378	0.165599	2.62319	0.0821595	2.14918	0.52909	1	conserved hypothetical protein	No hits found					GO:0008152
	Ac	BAF87666	AZC_1668	1.22342	0.467413	3.45493	0.730888	1.83557	0.323261	1.5676	0.278808	2.59188	0.287523	14	NADH ubiqionone oxidoreductase chain B protein	A8I3Y7	NADH-quinone oxidoreductase subunit B	1e-139	Azorhizobium caulinodans (strain ATCC 43989 / DSM 5975 / ORS 571)	K00331	GO:0006810	GO:0055114
	Ac	BAF87667	AZC_1669	0.81913	0.118028	3.34659	0.274483	1.65619	0.231533	0.99873	0.28456	1.71357	0.264546	11	NADH-ubiquinone dehydrogenase chain C 1	A8I3Y9	NADH-quinone oxidoreductase subunit C	3e-154	Azorhizobium caulinodans (strain ATCC 43989 / DSM 5975 / ORS 571)	K03936	GO:0006810	GO:0055114
	Ac	BAF87668	AZC_1670	1.08298	0.0672045	3.44864	0.40888	2.15992	0.317671	1.76202	0.340127	4.00558	0.101998	11	NADH-quinone dehydrogenase chain D 1 protein	A8I3Z3	NADH-quinone oxidoreductase subunit D	0	Azorhizobium caulinodans (strain ATCC 43989 / DSM 5975 / ORS 571)	K00333	GO:0006810	GO:0055114
	Ac	BAF87669	AZC_1671	1.21216	0.435878	2.51444	0.272442	1.98695	0.15126	2.04638	0.120367	3.64636	0.279025	1	NADH dehydrogenase	P56909	NADH-quinone oxidoreductase subunit E 1	1e-73	Rhizobium meliloti (strain 1021)	K03943	GO:0055114
	Ac	BAF87670	AZC_1672	1.48701	0.154474	4.22794	0.192411	2.05802	0.253957	1.32055	0.0369413	4.53726	0.158655	14	NADH-quinone oxidoreductase F subunit protein	P56912	NADH-quinone oxidoreductase subunit F 1	0	Rhizobium meliloti (strain 1021)	K00335	GO:0055114
	Ac	BAF87671	AZC_1673	0.65262	0.180533	1.7233	0.0443632	1.72085	0.194952	0.738466	0.261257	2.27578	0.534276	11	conserved hypothetical protein	No hits found					GO:0008152
	Ac	BAF87672	AZC_1674	1.25436	0.150591	2.93853	0.424079	1.57725	0.118419	1.05597	0.0673656	2.43281	0.304242	14	NADH-quinone oxidoreductase chain G protein	P29915	NADH-quinone oxidoreductase chain 3	0	Paracoccus denitrificans	K03934	GO:0042773	GO:0055114
	Ac	BAF87673	AZC_1675	0.79994	0.178368	2.14052	0.332621	1.54619	0.246852	1.0111	0.115985	1.73199	0.19349	11	NADH-quinone dehydrogenase chain H protein	Q135Y3	NADH-quinone oxidoreductase subunit H 2	4e-162	Rhodopseudomonas palustris (strain BisB5)	K00337	GO:0055114
	Ac	BAF87677	AZC_1679	0.847385	0.174454	2.21044	0.261775	1.2504	0.262722	1.179	0.11863	1.38917	0.278005	1	NADH-plastoquinone oxidoreductase chain 5 protein	P29924	NADH-quinone oxidoreductase chain 12	0	Paracoccus denitrificans	K00341	GO:0042773	GO:0055114
	Ac	BAF87678	AZC_1680	0.763958	0.0823216	1.42621	0.100286	0.679139	0.00598722	0.869536	0.0660394	1.60831	0.163167	6	proton-translocating NADH-quinone oxidoreductase chain M protein	P29925	NADH-quinone oxidoreductase chain 13	0	Paracoccus denitrificans	K00342	GO:0006120	GO:0042773	GO:0055114
	Ac	BAF87690	AZC_1692	0.136055	0.0403428	0.466768	0.0603196	0.705519	0.0678754	0.370278	0.0501489	0.558047	0.144367	1	putative protease	Q8MZS4	Physarolisin	3e-08	Physarum polycephalum PE		GO:0006508
	Ac	BAF87691	AZC_1693	10.7943	0.588585	7.01809	0.952406	6.16004	0.945424	4.83366	0.822268	4.38987	0.957194	5	ribosomal protein S2	A8I460	30S ribosomal protein S2	0	Azorhizobium caulinodans (strain ATCC 43989 / DSM 5975 / ORS 571)	K02967	GO:0006412
	Ac	BAF87693	AZC_1695	5.49933	0.471887	4.49835	0.77399	3.62291	0.942762	2.2331	0.451257	5.45385	0.521583	4	uridylate kinase	A8I467	Uridylate kinase	8e-153	Azorhizobium caulinodans (strain ATCC 43989 / DSM 5975 / ORS 571)	K09903	GO:0006221	GO:0044210	GO:0016310	GO:0046939
	Ac	BAF87710	AZC_1712	5.2245	0.203373	5.41552	0.570187	5.82827	0.482573	8.95349	1.02543	10.6168	0.467373	6	glycosyltransferase	Q9LF09	Probable mannan synthase 11	3e-24	Arabidopsis thaliana	K13680	GO:0005975	GO:0008152
	Ac	BAF87714	AZC_1716	2.59038	0.431838	6.07666	1.12868	6.53625	0.44174	4.96952	0.542081	7.61791	1.26173	1	putative TonB protein	No hits found					GO:0006810
	Ac	BAF87717	AZC_1719	2.39832	0.249982	0.9732	0.128352	1.18109	0.243671	0.65809	0.170488	1.19655	0.166071	1	glucosamine-fructose-6-phosphate aminotransferase	P59362	Glutamine--fructose-6-phosphate aminotransferase [isomerizing]	0	Bradyrhizobium diazoefficiens (strain JCM 10833 / IAM 13628 / NBRC 14792 / USDA 110)	K00820	GO:0005975	GO:0016051	GO:0006541
	Ac	BAF87721	AZC_1723	4.27762	0.640834	3.2993	1.04937	4.38518	0.59839	6.93067	1.95194	8.72321	0.682841	6	unknown protein	No hits found					GO:0008152
	Ac	BAF87722	AZC_1724	4.39236	0.487865	3.25893	0.674617	3.79087	0.556087	7.9076	1.69126	8.90956	0.289012	6	putative uncharacterized protein	P0AAR7	Inner membrane protein YbaN	7e-13	Shigella flexneri		GO:0008152
	Ac	BAF87723	AZC_1725	0.14334	0.0512642	0.26907	0.0173647	0.323019	0.0406824	0.398654	0.145699	0.783915	0.19111	7	helicase	Q9CMB4	ATP-dependent DNA helicase RecG	1e-122	Pasteurella multocida (strain Pm70)	K03655	GO:0006200	GO:0006281	GO:0006310	GO:0032508	GO:0008152
	Ac	BAF87724	AZC_1726	3.4743	0.315927	2.09627	0.384016	2.69986	0.17643	5.33266	1.01436	7.40428	0.208481	6	signal transduction protein	Q5WC42	Putative L,D-transpeptidase YkuD	2e-14	Bacillus clausii (strain KSM-K16)		GO:0008152
	Ac	BAF87725	AZC_1727	2.01498	0.372827	0.835353	0.125833	1.16715	0.338724	2.8574	0.399617	2.29067	0.552562	9	extensin-like protein C-terminus	No hits found					GO:0008152
	Ac	BAF87729	AZC_1731	0.55052	0.196888	1.6172	0.270845	1.73211	0.11227	1.48127	0.319138	1.73885	0.343033	1	putative lipoprotein	P44833	Outer membrane antigenic lipoprotein B	6e-26	Haemophilus influenzae (strain ATCC 51907 / DSM 11121 / KW20 / Rd)	K06194	GO:0016998
	Ac	BAF87731	AZC_1733	0.138935	0.0948508	0.705543	0.276315	0.921587	0.174865	0.680379	0.120118	0.535103	0.0539391	1	prokaryotic chromosome segregation and condensation protein	Q87BI4	Segregation and condensation protein A	3e-22	Xylella fastidiosa (strain Temecula1 / ATCC 700964)	K05896	GO:0008152
	Ac	BAF87751	AZC_1753	0.681513	0.0868563	1.0477	0.435279	0.750954	0.296475	1.12846	0.217851	2.15114	0.491447	6	hypothetical protein	No hits found					GO:0008152
	Ac	BAF87755	AZC_1757	6.7859	0.850599	7.70389	1.52675	10.4649	0.702346	15.0959	2.11544	14.5634	0.1614	5	glycosyltransferase	No hits found					GO:0008152
	Ac	BAF87769	AZC_1771	0.24557	0.158154	1.25946	0.213461	0.743797	0.21969	0.718193	0.219375	0.455885	0.0364465	16	conserved hypothetical protein	No hits found					GO:0008152
	Ac	BAF87770	AZC_1772	0.820497	0.245962	4.47438	1.19202	3.0191	0.477415	2.67781	0.0717493	2.32709	0.0902574	15	methylmalonyl-CoA mutase	Q05065	Methylmalonyl-CoA mutase large subunit	0	Streptomyces cinnamonensis	K01847	GO:0008152
	Ac	BAF87771	AZC_1773	0.530969	0.0398824	3.55333	0.828752	2.68832	0.290588	2.44779	0.17884	2.12668	0.255965	1	putative methylmalonyl-CoA mutase	Q05064	Methylmalonyl-CoA mutase small subunit	3e-70	Streptomyces cinnamonensis	K01847	GO:0008152
	Ac	BAF87772	AZC_1774	0.896729	0.098814	4.21622	0.869286	3.06269	0.161744	2.52553	0.287481	3.42053	0.298826	1	propionyl-coenzyme A carboxylase alpha polypeptide	P05165	Propionyl-CoA carboxylase alpha chain, mitochondrial	0	Homo sapiens	K01965	GO:0008152
	Ac	BAF87773	AZC_1775	1.93119	0.359106	6.77166	0.870974	6.43352	0.710578	6.86997	0.361174	6.4331	0.496978	1	propionyl-CoA carboxylase	Q2TBR0	Propionyl-CoA carboxylase beta chain, mitochondrial	0	Bos taurus	K01966	GO:0008152
	Ac	BAF87788	AZC_1790	0.190332	0.0725082	1.45584	0.29802	1.69998	0.0865237	1.30649	0.245012	1.39509	0.127421	1	malate dehydrogenase	O34736	Uncharacterized oxidoreductase YjmC	3e-21	Bacillus subtilis (strain 168)	K00073	GO:0008152	GO:0055114
	Ac	BAF87789	AZC_1791	0.109732	0.0642289	0.81526	0.127175	0.950348	0.213914	0.663451	0.0815105	1.14195	0.0989438	1	molybdenum-binding protein	Q08385	Molybdenum-pterin-binding protein MopA	5e-41	Rhodobacter capsulatus	K02019	GO:0006355	GO:0006810	GO:0055085
	Ac	BAF87797	AZC_1799	0	0	0.640356	0.164893	0.297522	0.0923987	0.0486291	0.0486291	0.124335	0.085282	15	ABC opine/polyamine transporter inner membrane subunit 1	P0AFL1	Putrescine transport system permease protein PotI	3e-21	Escherichia coli (strain K12)	K11070	GO:0006810
	Ac	BAF87799	AZC_1801	0.0823654	0.00239298	1.00011	0.141347	0.457834	0.104873	0.268979	0.115614	0.281141	0.140619	15	ABC opine/polyamine transporter ATPase subunit	Q92WJ0	Fe(3+) ions import ATP-binding protein FbpC 1	1e-92	Rhizobium meliloti (strain 1021)	K11072	GO:0006200	GO:0006810	GO:0055085	GO:0008152
	Ac	BAF87800	AZC_1802	0.118281	0.0772058	1.7394	0.091073	1.90487	0.529351	1.02099	0.320457	0.415515	0.0847007	15	ABC opine/polyamine transporter periplasmic binding protein	P45168	Spermidine/putrescine-binding periplasmic protein 1	6e-08	Haemophilus influenzae (strain ATCC 51907 / DSM 11121 / KW20 / Rd)		GO:0006810	GO:0015846
	Ac	BAF87801	AZC_1803	0	0	1.48107	0.370411	1.04561	0.247617	0.598222	0.0958114	0.4422	0.119722	15	putative demethylmenaquinone methyltransferase	Q9AQI0	4-hydroxy-4-methyl-2-oxoglutarate aldolase	2e-16	Pseudomonas straminea	K08093	GO:0032259
	Ac	BAF87802	AZC_1804	0.0700896	0.0350915	1.76676	0.478018	1.61338	0.279621	0.525704	0.237168	0.321952	0.125256	15	carbon-nitrogen hydrolase family protein	P55175	Hydrolase sll0601	1e-55	Synechocystis sp. (strain PCC 6803 / Kazusa)	K13566	GO:0006807
	Ac	BAF87803	AZC_1805	1.51083	0.0995296	3.59661	0.926072	3.56757	0.28033	5.21455	0.376324	6.60361	0.159866	1	transcriptional regulator	A7Z5E4	HTH-type transcriptional regulator YofA	4e-26	Bacillus amyloliquefaciens subsp. plantarum (strain DSM 23117 / BGSC 10A6 / FZB42)		GO:0006351	GO:0006355
	Ac	BAF87806	AZC_1808	0.494703	0.0673717	1.2579	0.287178	1.34925	0.324745	0.561412	0.253277	1.42772	0.293159	11	enoyl-CoA hydratase	P52046	3-hydroxybutyryl-CoA dehydratase	1e-28	Clostridium acetobutylicum (strain ATCC 824 / DSM 792 / JCM 1419 / LMG 5710 / VKM B-1787)	K01692	GO:0008152
	Ac	BAF87811	AZC_1813	0.263806	0.100498	1.16929	0.204413	1.97654	0.1629	2.0361	0.321529	2.28346	0.454176	15	hypothetical protein	No hits found					GO:0008152
	Ac	BAF87812	AZC_1814	0.39878	0.0814854	2.41338	0.221485	3.39928	0.292756	1.83857	0.411208	2.65536	0.391236	1	protein of unknown function	No hits found					GO:0008152
	Ac	BAF87815	AZC_1817	0.290275	0.059331	0.747547	0.156543	0.93099	0.251262	0.83116	0.292716	0.936804	0.0484003	1	protein of unknown function	P59974	Uncharacterized protein Mb2597	2e-06	Mycobacterium bovis (strain ATCC BAA-935 / AF2122/97)		GO:0008152
	Ac	BAF87818	AZC_1820	0.491405	0.130873	1.31877	0.117573	1.1763	0.120766	0.782724	0.0543288	1.23225	0.084049	1	carbon-monoxide dehydrogenase	Q933N0	6-hydroxypseudooxynicotine dehydrogenase complex subunit gamma	3e-93	Arthrobacter nicotinovorans	K00106	GO:0055114
	Ac	BAF87819	AZC_1821	1.48706	0.477963	3.78493	1.00621	1.95178	0.347079	2.49232	0.488565	3.79686	0.524944	14	cytochrome c precursor	P00149	Cytochrome c'	2e-14	Rhodopseudomonas palustris (strain ATCC BAA-98 / CGA009)		GO:0022900
	Ac	BAF87820	AZC_1822	0.342625	0.0947797	1.49073	0.206206	1.44155	0.200554	0.567901	0.0484727	1.45771	0.365726	11	putative hydrogenase cytochrome b-type subunit protein	No hits found					GO:0022904
	Ac	BAF87821	AZC_1823	0.80276	0.150914	6.00139	1.40563	3.54935	1.42953	5.49081	0.661481	1.59899	0.0823829	15	conserved hypothetical protein	No hits found					GO:0006950
	Ac	BAF87823	AZC_1825	0.197891	0.00574938	1.59834	0.317588	0.596875	0.0806401	0.782921	0.516235	0.678054	0.205773	15	putative transcriptional regulator	Q9V0Y9	Uncharacterized HTH-type transcriptional regulator PYRAB06490	2e-08	Pyrococcus abyssi (strain GE5 / Orsay)		GO:0008152
	Ac	BAF87831	AZC_1833	1.05105	0.130152	1.19311	0.112081	0.89555	0.222178	0.2678	0.031279	0.873183	0.188953	4	dTDP-D-glucose-4,6-dehydratase	P55462	Probable dTDP-glucose 4,6-dehydratase	3e-167	Rhizobium sp. (strain NGR234)	K01710	GO:0009225	GO:0044237
	Ac	BAF87833	AZC_1835	0.0642891	0.0642891	0.619088	0.143537	0.585988	0.104571	0.522872	0.161489	0.590109	0.0665872	1	hypothetical protein	No hits found					GO:0051301
	Ac	BAF87834	AZC_1836	3.93443	0.0758503	10.729	2.1102	8.46917	0.317955	6.0602	0.742326	9.62214	1.66238	1	polar amino acid uptake family ABC transporter periplasmic substrate-binding protein	O34563	ABC transporter glutamine-binding protein GlnH	3e-15	Bacillus subtilis (strain 168)	K02030	GO:0006810
	Ac	BAF87837	AZC_1839	0.35164	0.186155	0.967947	0.178335	0.633697	0.282292	0.412923	0.0641474	1.31146	0.0827657	14	polar amino acid uptake family ABC transporter ATP-binding protein	P27675	Glutamine transport ATP-binding protein GlnQ	2e-96	Geobacillus stearothermophilus	K02028	GO:0006200	GO:0008152
	Ac	BAF87845	AZC_1847	1.60268	0.258196	3.08413	0.47697	2.89985	0.212149	1.92747	0.178604	3.24815	0.346946	1	aminotransferase class I protein	O87320	Putative aminotransferase AatC	0	Rhizobium meliloti (strain 1021)	K14261	GO:0009058
	Ac	BAF87878	AZC_1880	0.0673149	0.0337846	0.792425	0.0803529	0.712854	0.216263	0.573627	0.17432	0.531204	0.115907	1	glyoxalase	P31003	Metapyrocatechase	1e-07	Geobacillus stearothermophilus		GO:0055114
	Ac	BAF87897	AZC_1899	0.166493	0.0832988	1.03137	0.25956	1.11436	0.186451	0.741928	0.138117	0.922609	0.0403694	1	malate\x3aquinone oxidoreductase	A8I2M2	Probable malate:quinone oxidoreductase	0	Azorhizobium caulinodans (strain ATCC 43989 / DSM 5975 / ORS 571)	K00116	GO:0006099	GO:0055114
	Ac	BAF87898	AZC_1900	0	0	1.30897	0.0756585	1.36781	0.0447616	0.932857	0.174942	0.500788	0.0789897	15	conserved hypothetical protein	No hits found					GO:0006355
	Ac	BAF87899	AZC_1901	0.169887	0.0574445	0.775388	0.297002	1.34164	0.335983	0.530183	0.0539027	0.885717	0.146128	1	fumarate hydratase	Q8TS07	Fumarate hydratase class II	0	Methanosarcina acetivorans (strain ATCC 35395 / DSM 2834 / JCM 12185 / C2A)	K01679	GO:0006099	GO:0006106
	Ac	BAF87905	AZC_1907	0.13639	0.0274243	0.263108	0.0412416	0.587285	0.0429869	0.691599	0.0397848	0.287101	0.0639744	15	acetoin dehydrogenase complex E2 component protein	P27747	Dihydrolipoyllysine-residue acetyltransferase component of acetoin cleaving system	5e-123	Cupriavidus necator (strain ATCC 17699 / H16 / DSM 428 / Stanier 337)	K16050	GO:0008152
	Ac	BAF87906	AZC_1908	0.26686	0.0501286	0.582956	0.178816	0.63766	0.0138268	0.951355	0.101851	0.416506	0.0395737	1	acetoin dehydrogenase complex E1 component beta subunit	P27746	Acetoin:2,6-dichlorophenolindophenol oxidoreductase subunit beta	2e-174	Cupriavidus necator (strain ATCC 17699 / H16 / DSM 428 / Stanier 337)	K00162	GO:0006086	GO:0008152	GO:0055114
	Ac	BAF87907	AZC_1909	0.159593	0.0853712	0.922892	0.19344	1.03605	0.251819	0.783959	0.0797036	0.501683	0.137355	1	acetoin dehydrogenase complex E1 component alpha subunit	P27745	Acetoin:2,6-dichlorophenolindophenol oxidoreductase subunit alpha	1e-176	Cupriavidus necator (strain ATCC 17699 / H16 / DSM 428 / Stanier 337)	K00161	GO:0008152	GO:0055114
	Ac	BAF87909	AZC_1911	0.15156	0.0357371	2.52293	0.55373	4.41953	0.180028	2.99151	0.199484	2.36155	0.352295	1	transcriptional regulator	P28614	Acetoin catabolism regulatory protein	0	Cupriavidus necator (strain ATCC 17699 / H16 / DSM 428 / Stanier 337)	K07714	GO:0006351	GO:0006355
	Ac	BAF87910	AZC_1912	0.0851302	0.0426219	0.613444	0.201864	0.904449	0.0847893	0.398758	0.101656	0.38634	0.14316	1	PepSY amd peptidase M4 protein	No hits found					GO:0055114
	Ac	BAF87915	AZC_1917	2.47492	0.228495	25.9181	4.71473	10.7013	1.47748	6.14547	0.913702	9.12735	0.532822	15	aldehyde dehydrogenase family protein	P46368	Acetaldehyde dehydrogenase 2	0	Cupriavidus necator (strain ATCC 17699 / H16 / DSM 428 / Stanier 337)	K00138	GO:0008152	GO:0055114
	Ac	BAF87916	AZC_1918	0.445172	0.0907593	1.75213	0.4146	2.05116	0.115627	1.61415	0.71031	2.94001	0.230389	1	transcriptional regulatory protein	P28614	Acetoin catabolism regulatory protein	8e-28	Cupriavidus necator (strain ATCC 17699 / H16 / DSM 428 / Stanier 337)		GO:0006351	GO:0006355
	Ac	BAF87920	AZC_1922	0.452431	0.107421	0.875362	0.261032	0.942813	0.132699	0.874793	0.13262	1.21991	0.144644	1	putative hemolysin activation/secretion protein	No hits found					GO:0008152
	Ac	BAF87931	AZC_1933	0.285386	0.068434	0.790716	0.120824	0.964776	0.261162	0.860282	0.0874388	0.974773	0.189518	1	hypothetical protein	No hits found					GO:0006310	GO:0015074
	Ac	BAF87932	AZC_1934	1.09931	0.354333	3.91482	0.194456	1.74021	0.295567	2.08159	0.613709	2.39258	0.245734	14	lactoylglutathione lyase	P0A0T3	Lactoylglutathione lyase	1e-30	Neisseria meningitidis serogroup B (strain MC58)	K01759	GO:0008152	GO:0055114
	Ac	BAF87934	AZC_1936	1.47761	0.298074	5.72779	0.664944	5.0211	0.597722	5.26921	0.565431	5.38176	0.682732	1	DNA-binding cold-shock protein	Q9S170	Cold shock-like protein CspG	3e-14	Shewanella violacea (strain JCM 10179 / CIP 106290 / LMG 19151 / DSS12)	K03704	GO:0006355
	Ac	BAF87935	AZC_1937	0.108019	0.108019	1.76983	0.259584	0.916505	0.0299926	0.746318	0.15399	0.656473	0.0737769	15	uncharacterized conserved protein	No hits found				K09005	GO:0008152
	Ac	BAF87942	AZC_1944	0.0528677	0.0528677	0.747807	0.0675797	0.764141	0.0944194	0.473597	0.241362	0.721011	0.276223	1	ABC transporter substrate binding protein	No hits found					GO:0008152
	Ac	BAF87979	AZC_1981	5.51014	0.679818	9.88831	0.618481	8.43788	0.816549	5.46358	1.11549	11.4334	1.72228	6	putative transcriptional regulator	P55613	Putative MucR family transcriptional regulatory protein y4pD	9e-46	Rhizobium sp. (strain NGR234)		GO:0006355
	Ac	BAF87980	AZC_1982	0.118144	0.0592954	0.592934	0.097794	0.470512	0.0606569	0.315137	0.0248078	0.637194	0.0928645	1	ABC transporter ATP-binding protein	P42065	Oligopeptide transport ATP-binding protein AppF	7e-97	Bacillus subtilis (strain 168)	K02032	GO:0006200	GO:0006810	GO:0015833	GO:0008152
	Ac	BAF87984	AZC_1986	0.245089	0.0925572	1.69942	0.36123	1.81804	0.20097	1.01083	0.180879	1.86217	0.079525	1	ABC transporter substrate binding protein	Q6D3B0	Glutathione-binding protein GsiB	2e-34	Pectobacterium atrosepticum (strain SCRI 1043 / ATCC BAA-672)	K02035	GO:0006810
	Ac	BAF87994	AZC_1996	0.438449	0.0597107	1.78961	0.430586	1.12368	0.139237	1.0421	0.399617	2.33356	0.32848	1	hydroxymethylglutaryl-CoA lyase	P35915	Hydroxymethylglutaryl-CoA lyase, mitochondrial	1e-101	Gallus gallus	K01640	GO:0008152
	Ac	BAF87996	AZC_1998	0.862055	0.149562	1.1845	0.169874	1.44912	0.279303	1.23622	0.229548	1.81554	0.0783741	6	ubiquinone biosynthesis hydroxylase	P72835	Uncharacterized protein slr1300	2e-33	Synechocystis sp. (strain PCC 6803 / Kazusa)	K06126	GO:0006744	GO:0008152	GO:0055114
	Ac	BAF87998	AZC_2000	0.232692	0.0400568	0.603961	0.111432	0.53792	0.0829808	0.59551	0.116381	0.636799	0.200603	1	RelA/SpoT protein	Q8CY42	GTP pyrophosphokinase rsh	0	Brucella suis biovar 1 (strain 1330)	K01139	GO:0008152	GO:0015969	GO:0016310
	Ac	BAF88000	AZC_2002	0.444893	0.0129256	0.993144	0.331399	0.823802	0.334686	0.692939	0.243927	1.909	0.0463475	14	holo-acyl carrier protein synthase	A8I3B0	Holo-[acyl-carrier-protein] synthase	1e-81	Azorhizobium caulinodans (strain ATCC 43989 / DSM 5975 / ORS 571)	K00997	GO:0006629	GO:0006631	GO:0006633	GO:0009059
	Ac	BAF88005	AZC_2007	0.571128	0.0193521	0.959367	0.103189	0.794884	0.0250306	0.467072	0.134094	1.36119	0.162522	6	gram negative topoisomerase IV subunit A	Q59749	DNA topoisomerase 4 subunit A	0	Rhizobium meliloti (strain 1021)	K02621	GO:0006200	GO:0006259	GO:0006265	GO:0007059
	Ac	BAF88012	AZC_2014	0.0989385	0.0563545	0.262976	0.0912148	0.476915	0.114821	0.350682	0.114334	0.665097	0.201841	15	ABC transporter permease protein	Q53191	Probable peptide ABC transporter permease protein y4tP	2e-110	Rhizobium sp. (strain NGR234)	K02033	GO:0006810
	Ac	BAF88013	AZC_2015	0.132956	0.038112	0.807448	0.140422	1.01881	0.0772038	0.46574	0.0685606	0.89924	0.0720214	1	ABC transporter substrate binding protein	P55669	Probable peptide ABC transporter periplasmic-binding protein y4tO	2e-82	Rhizobium sp. (strain NGR234)		GO:0006810
	Ac	BAF88014	AZC_2016	0.0246085	0.0246085	0.348077	0.0685611	0.611592	0.234802	0.437115	0.198226	0.226669	0.0642107	1	amidohydrolase	A6X391	Deacetylase Oant_2987	7e-64	Ochrobactrum anthropi (strain ATCC 49188 / DSM 6882 / NCTC 12168)	K01465	GO:0008152
	Ac	BAF88015	AZC_2017	0.0682042	0.0682042	0.367537	0.0817531	0.724114	0.162901	0.470796	0.0957601	0.358854	0.0794739	15	N-carbamyl-D-amino acid amidohydrolase	Q44185	N-carbamoyl-D-amino acid hydrolase	8e-131	Rhizobium radiobacter PE	K12251	GO:0006807
	Ac	BAF88038	AZC_2040	1.92473	0.0528099	1.89619	0.471138	2.21074	0.495901	4.62322	0.659891	4.36131	0.731772	5	heme oxygenase	No hits found				K07215	GO:0006788	GO:0055114
	Ac	BAF88043	AZC_2045	0.292238	0.090647	0.750007	0.0548677	1.28785	0.167421	0.597853	0.0840076	0.866535	0.234043	1	ABC transporter substrate binding protein	P42061	Oligopeptide-binding protein AppA	6e-43	Bacillus subtilis (strain 168)	K02035	GO:0006810
	Ac	BAF88066	AZC_2068	0.186247	0.0932478	0.56712	0.243011	0.45531	0.0812514	0.397245	0.20036	0.952433	0.115515	1	efflux protein	O05406	Uncharacterized membrane protein YrhP	6e-11	Bacillus subtilis (strain 168)		GO:0006865
	Ac	BAF88085	AZC_2087	2.46486	0.290096	1.34742	0.169697	1.16444	0.0904561	0.601449	0.130848	1.91885	0.223884	8	putative MFS dicarboxylate transporter	P0AEX4	Alpha-ketoglutarate permease	1e-110	Shigella flexneri	K03761	GO:0006810	GO:0055085
	Ac	BAF88095	AZC_2097	4.85899	0.153341	14.559	2.17627	19.1722	0.891859	17.6765	3.04703	21.1101	1.97039	1	MFS permease	P44610	Putative metabolite transport protein HI_0281	8e-50	Haemophilus influenzae (strain ATCC 51907 / DSM 11121 / KW20 / Rd)		GO:0006810	GO:0008643	GO:0055085
	Ac	BAF88096	AZC_2098	2.99061	0.185302	0.982779	0.239235	1.33663	0.196708	1.34775	0.378866	2.2318	0.0382623	16	cytochrome o ubiquinol oxidase subunit II	Q9WWR1	Cytochrome bo(3) ubiquinol oxidase subunit 2	4e-91	Pseudomonas putida	K02297	GO:0022900	GO:0055114	GO:1902600
	Ac	BAF88097	AZC_2099	4.32412	0.337874	1.72963	0.549623	1.47523	0.170321	0.98405	0.175165	2.56788	0.296843	1	cytochrome o ubiquinol oxidase subunit I	P0ABI8	Cytochrome bo(3) ubiquinol oxidase subunit 1	0	Escherichia coli (strain K12)	K02298	GO:0009060	GO:0055114	GO:1902600
	Ac	BAF88098	AZC_2100	4.53235	0.529832	2.24621	0.234962	1.63376	0.368847	1.26231	0.46806	1.99219	0.0222363	1	cytochrome o ubiquinol oxidase subunit III	P0ABJ5	Cytochrome bo(3) ubiquinol oxidase subunit 3	3e-78	Shigella flexneri	K02299	GO:0019646	GO:0022904	GO:0055114	GO:1902600
	Ac	BAF88099	AZC_2101	4.71512	1.26531	1.18407	0.184623	1.64977	0.487282	1.56306	0.355653	2.09852	0.340102	1	cytochrome o ubiquinol oxidase subunit IV	P0ABJ8	Cytochrome bo(3) ubiquinol oxidase subunit 4	3e-26	Shigella flexneri	K02300	GO:0015990	GO:0055114
	Ac	BAF88122	AZC_2124	0.675841	0.10959	2.33984	0.344229	1.31587	0.436413	0.994977	0.515558	2.13141	0.519057	11	putative helix-turn-helix XRE-family like protein	No hits found					GO:0008152
	Ac	BAF88144	AZC_2146	0.150933	0.0985186	0.265575	0.0322693	0.317306	0.0750844	0.390773	0.0926547	0.602758	0.099972	7	conserved hypothetical protein	No hits found					GO:0008152
	Ac	BAF88170	AZC_2172	0.382157	0.0670734	1.03487	0.16969	0.968763	0.151983	0.572019	0.031207	1.18965	0.0649887	1	D-alanyl-D-alanine carboxypeptidase	P08506	D-alanyl-D-alanine carboxypeptidase DacC	9e-56	Escherichia coli (strain K12)	K07258	GO:0006508
	Ac	BAF88173	AZC_2175	0.657912	0.0977373	1.57849	0.0883916	1.53562	0.257238	0.898404	0.0603744	1.4892	0.0945937	1	methionyl-tRNA synthetase	P59078	Methionine--tRNA ligase	0	Brucella suis biovar 1 (strain 1330)	K01874	GO:0006412	GO:0006418	GO:0006431
	Ac	BAF88174	AZC_2176	0	0	3.20006	0.381454	2.49538	0.237868	1.38695	0.412373	3.79694	0.60523	15	putative uptake protein	P27103	UPF0065 protein in tcbD-tcbE intergenic region	1e-46	Pseudomonas sp. (strain P51) PE		GO:0008152
	Ac	BAF88177	AZC_2179	0.278775	0.0560541	0.378132	0.115598	0.688151	0.320389	0.523106	0.0642679	1.2718	0.236409	3	CoA binding domain	P75874	Uncharacterized protein YccU	3e-33	Escherichia coli (strain K12)	K06929	GO:0008152	GO:0071266
	Ac	BAF88179	AZC_2181	0.897119	0.139705	0.238322	0.121891	0.538419	0.108431	0.140421	0.0856978	0.428576	0.157431	13	transcriptional regulatory protein	P39592	Uncharacterized HTH-type transcriptional regulator YwbI	3e-41	Bacillus subtilis (strain 168)		GO:0006351	GO:0006355
	Ac	BAF88194	AZC_2196	9.57018	1.36863	4.12165	0.928618	5.4358	0.530493	7.23353	1.60384	9.62134	0.839641	9	unknown protein	No hits found					GO:0008152
	Ac	BAF88201	AZC_2203	0.810663	0.324877	2.63473	0.503576	2.1166	0.43723	1.6847	0.301474	2.9402	0.239244	1	molybdopterin cofactor biosynthesis protein	A8I831	Cyclic pyranopterin monophosphate synthase accessory protein	3e-110	Azorhizobium caulinodans (strain ATCC 43989 / DSM 5975 / ORS 571)	K03637	GO:0006777
	Ac	BAF88202	AZC_2204	0.792456	0.403504	2.7943	0.290153	3.73694	0.372065	2.93437	0.716898	4.29251	0.784507	1	uncharacterized protein	No hits found					GO:0008152
	Ac	BAF88212	AZC_2214	1.20246	0.181562	1.52893	0.23527	1.35446	0.121443	1.61339	0.255406	2.58345	0.323172	6	ATP-binding component of ABC transporter	P45031	Uncharacterized ABC transporter ATP-binding protein HI_1087	2e-46	Haemophilus influenzae (strain ATCC 51907 / DSM 11121 / KW20 / Rd)	K02065	GO:0006200	GO:0008152
	Ac	BAF88213	AZC_2215	1.18074	0.0798635	2.16422	0.437289	1.84461	0.0192692	2.4961	0.57524	3.02433	0.15465	5	ABC-type transport system protein	P29285	Uncharacterized protein bll6063	2e-27	Bradyrhizobium diazoefficiens (strain JCM 10833 / IAM 13628 / NBRC 14792 / USDA 110)		GO:0008152
	Ac	BAF88225	AZC_2227	3.66589	0.436887	6.21602	0.678784	5.61289	0.572255	3.80288	1.10723	8.13514	0.227065	6	protein of unknown function	No hits found					GO:0008152
	Ac	BAF88232	AZC_2234	3.76503	0.989369	10.4022	0.927786	11.1795	1.36449	7.48959	1.27402	6.59199	0.638777	1	glutaredoxin-related protein	Q92GH5	Probable monothiol glutaredoxin-2	4e-36	Rickettsia conorii (strain ATCC VR-613 / Malish 7)	K07390	GO:0045454	GO:0055114
	Ac	BAF88235	AZC_2237	0.635101	0.122562	0.757502	0.0945425	0.93464	0.120521	0.847752	0.279073	1.4726	0.232735	6	adenylosuccinate lyase	P12047	Adenylosuccinate lyase	2e-161	Bacillus subtilis (strain 168)	K01756	GO:0009152
	Ac	BAF88237	AZC_2239	0.411714	0.0663629	0.892728	0.0872547	1.06934	0.204707	0.486639	0.0560373	1.03092	0.144154	1	threonine synthase	P29363	Threonine synthase	3e-156	Pseudomonas aeruginosa (strain ATCC 15692 / PAO1 / 1C / PRS 101 / LMG 12228)	K01733	GO:0006520	GO:0008152
	Ac	BAF88241	AZC_2243	1.17651	0.261442	2.37437	0.219763	2.21176	0.250132	1.29591	0.281851	2.87794	0.214542	1	acetoacetyl-CoA synthetase	Q9Z3R3	Acetyl-coenzyme A synthetase 1	0	Rhizobium meliloti (strain 1021)	K01907	GO:0006629	GO:0008152
	Ac	BAF88245	AZC_2247	0.132998	0.132998	2.36927	1.08052	0.957317	0.410448	0.322168	0.322168	0.253069	0.138319	15	bacterioferritin-associated ferredoxin	No hits found					GO:0008152
	Ac	BAF88246	AZC_2248	0.18818	0.0250638	0.412329	0.0907835	0.479101	0.0687376	0.418554	0.0852009	0.745137	0.169463	1	two component sensor kinase	A9M715	Cell-division control histidine kinase PdhS	2e-16	Brucella canis (strain ATCC 23365 / NCTC 10854)		GO:0000160	GO:0007165	GO:0023014	GO:0016310
	Ac	BAF88247	AZC_2249	4.73308	0.951527	7.44206	0.231176	8.00047	0.138731	6.59622	1.44841	9.89999	0.463125	6	uncharacterized conserved protein	No hits found					GO:0008152
	Ac	BAF88248	AZC_2250	64.7715	9.97177	24.8882	2.20608	20.1514	1.45167	16.9525	0.84225	32.7887	4.39672	1	uncharacterized conserved protein	No hits found					GO:0008152
	Ac	BAF88263	AZC_2265	2.12386	0.180788	2.11707	0.263727	2.51956	0.213662	4.957	0.778537	7.39286	0.353618	5	putative membrane transport protein	O51039	UPF0118 membrane protein BB_0006	2e-10	Borrelia burgdorferi (strain ATCC 35210 / B31 / CIP 102532 / DSM 4680)	K11744	GO:0008152
	Ac	BAF88266	AZC_2268	0.09198	0.0254442	1.31721	0.270427	2.00262	0.238764	3.10811	0.636497	3.11699	0.374277	15	putative MFS permease	Q44470	Putative tartrate transporter	2e-125	Agrobacterium vitis		GO:0006810	GO:0055085
	Ac	BAF88267	AZC_2269	0.688845	0.0280634	2.23227	0.298879	2.4199	0.436412	3.09728	0.462584	2.10221	0.141771	1	short-chain dehydrogenase	P51831	3-oxoacyl-[acyl-carrier-protein] reductase FabG	2e-45	Bacillus subtilis (strain 168)	K00059	GO:0008152	GO:0055114
	Ac	BAF88273	AZC_2275	1.13236	0.209462	0.404866	0.0309157	0.325442	0.12321	0.340785	0.051951	0.271192	0.0556195	1	acyl-CoA dehydrogenase	No hits found				K00257	GO:0008152	GO:0055114
	Ac	BAF88280	AZC_2282	4.48648	0.76336	6.21241	2.39682	6.41815	0.575857	12.989	1.42887	8.52093	0.647084	4	response regulator receiver	Q3LWR6	Response regulator protein TodT	2e-16	Pseudomonas putida	K02490	GO:0000160	GO:0035556
	Ac	BAF88281	AZC_2283	10.491	0.555593	20.5726	2.59412	22.5794	0.921094	32.0938	8.50685	25.8873	0.779113	1	putative outer membrane protein	No hits found					GO:0008152
	Ac	BAF88283	AZC_2285	63.4333	3.65052	176.119	34.2461	233.42	18.0855	307.133	34.3221	144.463	6.01578	1	protein of unknown function	P21362	Protein YciF	3e-41	Escherichia coli (strain K12)		GO:0008152
	Ac	BAF88284	AZC_2286	9.71625	0.8229	13.6512	1.88443	18.6906	1.30598	27.7039	5.65944	18.7625	1.13584	7	cysteine hydrolase family protein	O32091	Uncharacterized isochorismatase family protein PncA	4e-11	Bacillus subtilis (strain 168)		GO:0008152
	Ac	BAF88288	AZC_2290	0.162973	0.0549035	0.64202	0.125272	0.753113	0.0762771	0.949294	0.20368	0.949614	0.219292	1	putative Na+/phosphate symporter	P0AF44	Uncharacterized protein YjbB	5e-79	Shigella flexneri	K03324	GO:0044341
	Ac	BAF88289	AZC_2291	27.8158	4.35245	15.1289	0.768828	13.6824	1.22746	15.9959	1.06677	20.2827	1.15306	2	rare lipoprotein A	Q8YSZ4	RlpA-like protein	3e-32	Nostoc sp. (strain PCC 7120 / UTEX 2576)	K03642	GO:0008152
	Ac	BAF88299	AZC_2301	1.64137	0.349708	3.50739	0.188665	2.65271	0.237508	1.72019	0.0145335	1.93448	0.309471	9	uncharacterized protein	P58976	UDP-2,3-diacylglucosamine hydrolase	1e-08	Xanthomonas campestris pv. campestris (strain ATCC 33913 / NCPPB 528 / LMG 568)		GO:0008152
	Ac	BAF88301	AZC_2303	16.2028	0.594192	6.94602	1.16944	8.89822	0.461369	14.1773	1.7122	15.9536	1.32796	9	uncharacterized conserved protein	A8I5N7	Putative glutamate--cysteine ligase 2	0	Azorhizobium caulinodans (strain ATCC 43989 / DSM 5975 / ORS 571)	K06048	GO:0042398
	Ac	BAF88304	AZC_2306	0.316777	0.161267	0.394208	0.164744	1.14282	0.0366001	0.378867	0.0588569	0.68113	0.130382	3	methenyltetrahydrofolate cyclohydrolase	A8I5P5	Bifunctional protein FolD	0	Azorhizobium caulinodans (strain ATCC 43989 / DSM 5975 / ORS 571)	K01491	GO:0000105	GO:0008652	GO:0009086	GO:0009396	GO:0006164	GO:0006730	GO:0035999	GO:0055114
	Ac	BAF88309	AZC_2311	18.87	1.03884	8.02485	1.09371	10.0721	0.701142	4.36974	0.978895	5.21499	0.868895	1	heat shock protein	B6IU97	10 kDa chaperonin	3e-43	Rhodospirillum centenum (strain ATCC 51521 / SW)	K04078	GO:0006457
	Ac	BAF88310	AZC_2312	15.1531	1.60869	8.30179	0.632597	7.29087	1.07616	5.11453	0.529954	6.24034	0.122342	7	chaperonin	A8I5R5	60 kDa chaperonin 2	0	Azorhizobium caulinodans (strain ATCC 43989 / DSM 5975 / ORS 571)	K04077	GO:0006457	GO:0042026	GO:0044267
	Ac	BAF88312	AZC_2314	1.96466	0.0672504	0.665354	0.206587	0.787018	0.140887	0.831863	0.109243	0.3083	0.0963057	15	unknown protein	No hits found					GO:0008152
	Ac	BAF88322	AZC_2324	17.8289	2.319	7.9451	0.480509	8.26812	0.670414	5.96632	0.384819	7.91906	1.10188	1	peptidyl prolyl cis-trans isomerase	Q8G0J9	Probable peptidyl-prolyl cis-trans isomerase	2e-52	Brucella suis biovar 1 (strain 1330)	K03768	GO:0000413	GO:0006457
	Ac	BAF88323	AZC_2325	5.77641	0.160799	4.82223	0.834347	3.88833	0.980344	1.73871	0.343701	3.25913	0.469292	4	eptidyl-prolyl cis-trans isomerase	Q8G0J9	Probable peptidyl-prolyl cis-trans isomerase	3e-57	Brucella suis biovar 1 (strain 1330)	K12733	GO:0000413	GO:0006457
	Ac	BAF88328	AZC_2330	0.169645	0.0596809	1.4359	0.11934	1.40408	0.187529	0.995961	0.133811	2.30486	0.237229	1	homoserine O-acetyltransferase	Q3AAW2	Homoserine O-acetyltransferase	8e-65	Carboxydothermus hydrogenoformans (strain Z-2901 / DSM 6008)		GO:0008652	GO:0009086
	Ac	BAF88336	AZC_2338	0.179411	0.0932048	0.614632	0.117017	0.962381	0.0689685	0.546067	0.120545	0.56051	0.109651	1	putative ABC transport protein substrate-binding component	No hits found					GO:0006865
	Ac	BAF88345	AZC_2347	0.154213	0.0474528	0.307275	0.157534	0.222695	0.0437862	0.201065	0.0520887	0.720694	0.119164	14	protein of unknown function	No hits found					GO:0008152
	Ac	BAF88346	AZC_2348	0.0269363	0.0269363	0.863116	0.203309	0.991311	0.187222	0.64552	0.0957978	1.17675	0.171009	1	oxidoreductase	Q8GAK6	D-xylose dehydrogenase	1e-137	Arthrobacter nicotinovorans		GO:0008152	GO:0055114
	Ac	BAF88348	AZC_2350	0	0	0.330021	0.0718946	0.235369	0.0517545	0.350229	0.070633	0.686594	0.161786	15	ABC transporter ATP-binding protein	Q57855	Uncharacterized ABC transporter ATP-binding protein MJ0412	6e-73	Methanocaldococcus jannaschii (strain ATCC 43067 / DSM 2661 / JAL-1 / JCM 10045 / NBRC 100440)	K10831	GO:0006200	GO:0008152
	Ac	BAF88349	AZC_2351	0.145788	0.0619939	0.353197	0.0672434	0.682493	0.0335514	0.609352	0.081017	0.493476	0.0332795	15	ABC transporter periplasmic components	P43534	Pyrimidine precursor biosynthesis enzyme THI5	9e-09	Saccharomyces cerevisiae (strain ATCC 204508 / S288c)	K18278	GO:0009228
	Ac	BAF88350	AZC_2352	0.0712735	0.0712735	0.549278	0.281785	0.641103	0.226077	0.361111	0.110924	0.497331	0.203414	1	ABC transporter permease protein	Q57306	Probable ABC transporter permease protein HI_0355	7e-26	Haemophilus influenzae (strain ATCC 51907 / DSM 11121 / KW20 / Rd)		GO:0006810
	Ac	BAF88356	AZC_2358	0.102556	0.0604097	0.516595	0.21167	0.600349	0.194997	0.324932	0.0399207	0.303189	0.0865863	1	ribose 5-phosphate isomerase	B6JE08	Ribose-5-phosphate isomerase A	9e-66	Oligotropha carboxidovorans (strain ATCC 49405 / DSM 1227 / OM5)	K01807	GO:0006098	GO:0009052
	Ac	BAF88358	AZC_2360	0.269883	0.161195	1.11487	0.527572	1.44652	0.328308	1.6326	0.4013	1.46193	0.254832	1	hypothetical protein	P39176	Probable L,D-transpeptidase ErfK/SrfK	2e-21	Escherichia coli (strain K12)	K16291	GO:0008152
	Ac	BAF88359	AZC_2361	0.927421	0.188577	4.0671	0.511891	3.16384	0.220388	2.06568	0.234164	3.2222	0.226014	15	ABC transporter periplasmic binding protein	C0SP84	Putative binding protein YtlA	2e-16	Bacillus subtilis (strain 168)	K02051	GO:0008152
	Ac	BAF88365	AZC_2367	2.90845	0.550583	1.71291	0.355911	1.56712	0.214623	1.33364	0.220362	0.885362	0.128664	5	uncharacterized membrane-associated protein	P57239	Uncharacterized membrane protein BU139	1e-22	Buchnera aphidicola subsp. Acyrthosiphon pisum (strain APS)		GO:0008152
	Ac	BAF88369	AZC_2371	0.388565	0.156705	1.3304	0.298738	1.05016	0.0890662	2	0.410003	1.22055	0.266321	1	regulatory protein	P37733	Molybdenum transport protein ModE	5e-16	Azotobacter vinelandii		GO:0006355
	Ac	BAF88372	AZC_2374	3.15135	0.347099	8.90164	1.59748	4.53446	0.66958	3.66777	0.979686	10.7141	0.31431	14	acetohydroxy acid isomeroreductase	A8I679	Ketol-acid reductoisomerase	0	Azorhizobium caulinodans (strain ATCC 43989 / DSM 5975 / ORS 571)	K00053	GO:0008652	GO:0009082	GO:0009097	GO:0009099	GO:0055114
	Ac	BAF88373	AZC_2375	0.357802	0.106038	2.19594	0.218333	0.8802	0.123411	0.729255	0.176762	3.11554	0.131928	15	acetolactate synthase small subunit	Q57625	Probable acetolactate synthase small subunit	2e-34	Methanocaldococcus jannaschii (strain ATCC 43067 / DSM 2661 / JAL-1 / JCM 10045 / NBRC 100440)	K01653	GO:0008152	GO:0009082
	Ac	BAF88374	AZC_2376	1.06172	0.226091	3.40281	0.0944057	2.35136	0.35903	2.52029	0.208349	4.83439	0.49751	1	acetolactate synthase large subunit	P45261	Acetolactate synthase large subunit	0	Haemophilus influenzae (strain ATCC 51907 / DSM 11121 / KW20 / Rd)	K01652	GO:0008652	GO:0009082	GO:0009097	GO:0009099
	Ac	BAF88376	AZC_2378	2.12994	0.24974	1.276	0.228107	1.85989	0.372258	0.901155	0.183295	0.79431	0.187626	5	4-hydroxybenzoate polyprenyl transferase	Q16QL3	4-hydroxybenzoate polyprenyltransferase, mitochondrial	1e-62	Aedes aegypti	K06125	GO:0006744	GO:0009058
	Ac	BAF88385	AZC_2387	1.49914	0.172582	2.91691	0.49123	3.15902	0.497523	4.64515	0.725471	3.97612	0.465564	1	alpha/beta hydrolase	Q6NAM1	Fluoroacetate dehalogenase	1e-125	Rhodopseudomonas palustris (strain ATCC BAA-98 / CGA009)		GO:0008152
	Ac	BAF88386	AZC_2388	0.224112	0.150181	0.951898	0.319577	0.911579	0.300578	1.62043	0.446875	1.44604	0.214104	1	hypothetical protein	No hits found					GO:0008152
	Ac	BAF88395	AZC_2397	5.49602	0.303929	5.70208	1.74295	2.42563	1.28805	4.2483	2.19942	1.33699	0.43388	3	putative membrane protein	No hits found					GO:0008152
	Ac	BAF88397	AZC_2399	1.10511	0.206078	0.921388	0.392331	1.52836	0.285922	2.7036	0.634808	2.99185	0.324304	5	putative neutral zinc metallopeptidase	P64429	Uncharacterized protein YpfJ	3e-78	Escherichia coli (strain K12)	K07054	GO:0006508
	Ac	BAF88400	AZC_2402	0.106742	0.0328456	1.21537	0.132733	1.80532	0.204358	1.1772	0.0965654	1.34654	0.188776	1	acyl CoA dehydrogenase	P33224	Putative acyl-CoA dehydrogenase AidB	5e-116	Escherichia coli (strain K12)	K09456	GO:0008152	GO:0055114
	Ac	BAF88408	AZC_2410	0.544412	0.0922247	1.1508	0.48578	1.9515	0.264161	0.829163	0.211623	1.77871	0.359341	1	putative soluble lytic transglycosylase	Q01269	Cyclohexadienyl dehydratase	1e-94	Pseudomonas aeruginosa (strain ATCC 15692 / PAO1 / 1C / PRS 101 / LMG 12228)	K02424	GO:0006810
	Ac	BAF88414	AZC_2416	0.060664	0.0304466	2.15161	0.164297	2.4111	0.35554	1.86379	0.129143	2.6205	0.55856	1	putative C4-dicarboxylate ABC transporter substrate binding protein	P44542	Sialic acid-binding periplasmic protein SiaP	2e-41	Haemophilus influenzae (strain ATCC 51907 / DSM 11121 / KW20 / Rd)		GO:0006810
	Ac	BAF88415	AZC_2417	0.0506417	0.0506417	1.36791	0.268508	0.687292	0.14759	0.363996	0.0819015	1.28402	0.28269	15	putative C4-dicarboxylate ABC transporter permease protein	Q4TVS0	Sialic acid TRAP transporter permease protein SiaT	5e-08	Haemophilus influenzae		GO:0008152
	Ac	BAF88416	AZC_2418	0.0453725	0.0453725	0.850849	0.127616	0.832826	0.117064	0.750976	0.0779781	0.889476	0.287409	1	putative C4-dicarboxylate ABC transporter permease protein	P44543	Sialic acid TRAP transporter permease protein SiaT	4e-74	Haemophilus influenzae (strain ATCC 51907 / DSM 11121 / KW20 / Rd)		GO:0008152
	Ac	BAF88417	AZC_2419	0.561399	0.0962092	2.1199	0.22491	1.99366	0.147785	1.36874	0.469031	1.43275	0.21978	1	protein of unknown function	No hits found					GO:0008152
	Ac	BAF88418	AZC_2420	0.949478	0.201162	2.59077	0.832762	1.26906	0.465679	1.55392	0.391782	0.971327	0.0548024	9	phosphate acetyl/butyryltransferase family protein	Q9ZE39	Phosphate acetyltransferase	7e-79	Rickettsia prowazekii (strain Madrid E)	K00625	GO:0006633	GO:0008152	GO:0055114
	Ac	BAF88430	AZC_2432	0.568408	0.219083	1.18608	0.180151	1.32184	0.0768865	1.06161	0.300619	2.12704	0.376298	1	tryptophan-rich sensory protein	P17057	Protein CrtK	7e-17	Rhodobacter capsulatus (strain ATCC BAA-309 / NBRC 16581 / SB1003)	K05770	GO:0008152
	Ac	BAF88445	AZC_2447	0.149135	0.079777	0.910405	0.095171	0.649135	0.0338797	1.07245	0.244089	0.592676	0.0932178	1	ABC transporter substrate binding protein	P43534	Pyrimidine precursor biosynthesis enzyme THI5	1e-08	Saccharomyces cerevisiae (strain ATCC 204508 / S288c)		GO:0009228
	Ac	BAF88449	AZC_2451	0.0802049	0.0401276	2.99331	0.413335	2.70795	0.0557327	2.40308	0.0723351	4.22824	0.364964	1	glyoxalase	P9WIR3	27 kDa antigen Cfp30B	1e-18	Mycobacterium tuberculosis (strain ATCC 25618 / H37Rv)	K06996	GO:0055114
	Ac	BAF88450	AZC_2452	0.403524	0.22844	7.74897	1.42011	7.55066	0.372807	6.8162	0.559004	7.54786	1.57777	1	conserved hypothetical protein	Q52996	Uncharacterized protein R00369	3e-10	Rhizobium meliloti (strain 1021)		GO:0016310
	Ac	BAF88451	AZC_2453	0.149051	0.11272	0.409903	0.105583	0.639461	0.0395368	0.439558	0.13758	0.595499	0.303799	1	putative sigma-70 factor	Q52997	Uncharacterized protein R00370	8e-121	Rhizobium meliloti (strain 1021)		GO:0006351	GO:0006352	GO:0006355
	Ac	BAF88469	AZC_2471	0.104966	0.104966	0.439279	0.0201687	0.403944	0.0822602	0.40975	0.150878	0.710652	0.015021	1	ABC transporter	Q57855	Uncharacterized ABC transporter ATP-binding protein MJ0412	5e-66	Methanocaldococcus jannaschii (strain ATCC 43067 / DSM 2661 / JAL-1 / JCM 10045 / NBRC 100440)	K02049	GO:0006200	GO:0008152
	Ac	BAF88507	AZC_2509	0.808141	0.0726031	0.2307	0.0450148	0.237716	0.042236	0.697865	0.174275	0.738405	0.161333	10	acyl-CoA dehydrogenase	P45954	Short/branched chain specific acyl-CoA dehydrogenase, mitochondrial	2e-54	Homo sapiens	K00257	GO:0008152	GO:0055114
	Ac	BAF88508	AZC_2510	5.17239	0.145379	1.59516	0.172159	1.47798	0.236695	3.45769	0.598887	6.14718	0.63261	10	H+/gluconate symporter	P42314	Uncharacterized transporter YxjC	3e-133	Bacillus subtilis (strain 168)		GO:0055085
	Ac	BAF88518	AZC_2520	0.620543	0.126513	0.543	0.231986	0.769468	0.201459	0	0	0.54954	0.0552464	4	HAD-superfamily hydrolase	Q8ENK3	Pyrophosphatase PpaX	1e-17	Oceanobacillus iheyensis (strain DSM 14371 / JCM 11309 / KCTC 3954 / HTE831)	K01091	GO:0008152
	Ac	BAF88520	AZC_2522	0.422858	0.097985	1.548	0.0130041	0.976276	0.0865535	0.692151	0.0773196	1.82577	0.264057	11	TRAP dicarboxylate transporter DctM subunit	P44483	Putative TRAP transporter large permease protein HI_0050	1e-13	Haemophilus influenzae (strain ATCC 51907 / DSM 11121 / KW20 / Rd)		GO:0008152
	Ac	BAF88521	AZC_2523	0.767821	0.0606552	2.33038	0.365283	1.7464	0.366874	1.65658	0.268435	3.35334	0.189601	1	glutamate transport protein	No hits found					GO:0008152
	Ac	BAF88526	AZC_2528	2.34561	0.455306	1.22209	0.432003	0.971814	0.264078	1.64029	0.121629	2.78554	0.0416357	10	peptidase S1C, Do precursor	F6AA62	Probable periplasmic serine endoprotease DegP-like	9e-74	Pseudomonas fulva (strain 12-X)	K04771	GO:0006508
	Ac	BAF88533	AZC_2535	18.5742	3.3083	14.8945	0.505354	8.03464	1.57488	11.5201	2.0509	9.02131	0.387059	3	ribosomal protein L15	A7IPQ1	50S ribosomal protein L15	1e-84	Xanthobacter autotrophicus (strain ATCC BAA-1158 / Py2)	K02876	GO:0006412
	Ac	BAF88535	AZC_2537	16.197	1.92932	10.8606	0.957015	7.45098	1.44028	8.61592	1.25367	6.42313	0.564344	3	ribosomal protein S5	A8IAP6	30S ribosomal protein S5	2e-105	Azorhizobium caulinodans (strain ATCC 43989 / DSM 5975 / ORS 571)	K02988	GO:0006412
	Ac	BAF88536	AZC_2538	6.26043	1.0108	4.25942	0.808881	2.77226	0.954645	4.02614	1.08131	3.7406	0.671378	2	ribosomal protein L18	A8IAP8	50S ribosomal protein L18	3e-67	Azorhizobium caulinodans (strain ATCC 43989 / DSM 5975 / ORS 571)	K02881	GO:0006412
	Ac	BAF88537	AZC_2539	34.8239	4.24746	24.3986	1.99462	13.9388	2.23966	16.5068	1.84411	15.0547	1.08218	7	ribosomal protein L6	A8IAP9	50S ribosomal protein L6	2e-122	Azorhizobium caulinodans (strain ATCC 43989 / DSM 5975 / ORS 571)	K02933	GO:0006412
	Ac	BAF88538	AZC_2540	15.824	2.16059	11.6007	1.26037	7.38346	1.50064	6.61387	0.506873	7.94094	0.757727	7	ribosomal protein S8	A8IAQ0	30S ribosomal protein S8	4e-92	Azorhizobium caulinodans (strain ATCC 43989 / DSM 5975 / ORS 571)	K02994	GO:0006412
	Ac	BAF88539	AZC_2541	18.3263	2.27926	14.4605	2.55115	8.80639	1.53917	7.98435	1.48928	10.0341	1.24319	8	ribosomal protein S14	A8IAQ2	30S ribosomal protein S14	3e-66	Azorhizobium caulinodans (strain ATCC 43989 / DSM 5975 / ORS 571)	K02954	GO:0006412
	Ac	BAF88540	AZC_2542	19.869	1.32858	13.8031	0.918849	8.00291	1.42794	10.4838	2.03259	7.81967	0.130157	3	ribosomal protein L5	A8IAQ3	50S ribosomal protein L5	8e-122	Azorhizobium caulinodans (strain ATCC 43989 / DSM 5975 / ORS 571)	K02931	GO:0006412
	Ac	BAF88541	AZC_2543	16.8369	2.69816	11.8899	0.59773	7.67255	0.62278	8.00027	0.335587	5.46658	1.04329	7	ribosomal protein L24	A8IAQ5	50S ribosomal protein L24	2e-67	Azorhizobium caulinodans (strain ATCC 43989 / DSM 5975 / ORS 571)	K02895	GO:0006412
	Ac	BAF88542	AZC_2544	25.4073	2.45011	19.0912	1.06373	12.8199	1.83792	11.5646	2.35726	10.2001	1.96395	7	ribosomal protein L14	A8IAQ6	50S ribosomal protein L14	8e-82	Azorhizobium caulinodans (strain ATCC 43989 / DSM 5975 / ORS 571)	K02874	GO:0006412
	Ac	BAF88543	AZC_2545	26.686	2.987	16.4343	1.27792	10.4288	0.799628	11.5209	0.888933	7.73685	0.968674	7	ribosomal protein S17	A8IAQ7	30S ribosomal protein S17	6e-53	Azorhizobium caulinodans (strain ATCC 43989 / DSM 5975 / ORS 571)	K02961	GO:0006412
	Ac	BAF88544	AZC_2546	20.9766	5.22265	17.0498	2.85745	7.78388	0.988923	8.65208	0.481474	5.36398	1.24354	7	ribosomal protein L29	A7IFY9	50S ribosomal protein L29	6e-32	Xanthobacter autotrophicus (strain ATCC BAA-1158 / Py2)	K02904	GO:0006412
	Ac	BAF88545	AZC_2547	20.5284	2.77824	13.6184	1.3044	7.71069	0.939428	6.89353	1.21548	5.86598	0.194146	7	ribosomal protein L16	A8IAR0	50S ribosomal protein L16	2e-93	Azorhizobium caulinodans (strain ATCC 43989 / DSM 5975 / ORS 571)	K02878	GO:0006412
	Ac	BAF88546	AZC_2548	29.5735	3.8331	17.6678	0.282999	10.8933	1.15974	11.1512	0.231845	7.52174	0.496781	7	ribosomal protein S3	A8IAR2	30S ribosomal protein S3	9e-156	Azorhizobium caulinodans (strain ATCC 43989 / DSM 5975 / ORS 571)	K02982	GO:0006412
	Ac	BAF88547	AZC_2549	45.9489	6.07124	26.13	3.37361	16.4774	1.26722	13.1637	0.647781	11.2267	2.06949	7	ribosomal protein L22	B2IK67	50S ribosomal protein L22	3e-67	Beijerinckia indica subsp. indica (strain ATCC 9039 / DSM 1715 / NCIB 8712)	K02890	GO:0006412
	Ac	BAF88548	AZC_2550	17.9841	1.85366	11.1488	1.82847	6.55797	0.71914	6.27791	0.24481	5.016	1.02065	7	ribosomal protein S19	A8IAR6	30S ribosomal protein S19	9e-63	Azorhizobium caulinodans (strain ATCC 43989 / DSM 5975 / ORS 571)	K02965	GO:0006412
	Ac	BAF88549	AZC_2551	27.1489	3.86755	16.0673	0.920319	9.32503	1.27733	7.23517	0.388157	9.24108	1.47255	7	ribosomal protein L2	A8IAR8	50S ribosomal protein L2	0	Azorhizobium caulinodans (strain ATCC 43989 / DSM 5975 / ORS 571)	K02886	GO:0006412
	Ac	BAF88550	AZC_2552	26.6129	4.35142	12.6635	1.28936	9.41715	0.641415	7.48237	1.30192	9.20047	1.77054	1	ribosomal protein L25/L23	Q89J86	50S ribosomal protein L23	2e-49	Bradyrhizobium diazoefficiens (strain JCM 10833 / IAM 13628 / NBRC 14792 / USDA 110)	K02892	GO:0006412
	Ac	BAF88551	AZC_2553	27.7846	4.26404	13.8062	0.42939	8.06698	1.49191	7.23815	0.701289	11.4611	1.80738	15	ribosomal protein L4/L1e	A7IFY2	50S ribosomal protein L4	2e-105	Xanthobacter autotrophicus (strain ATCC BAA-1158 / Py2)	K02926	GO:0006412
	Ac	BAF88552	AZC_2554	17.683	2.97741	11.0116	1.29662	7.51993	1.83967	4.87655	1.17309	10.7944	1.11661	8	ribosomal protein L3	A8IAS6	50S ribosomal protein L3	1e-174	Azorhizobium caulinodans (strain ATCC 43989 / DSM 5975 / ORS 571)	K02906	GO:0006412
	Ac	BAF88553	AZC_2555	20.6561	3.03533	11.1058	2.14977	8.26813	1.39006	4.23966	0.224539	12.0156	3.33905	8	ribosomal protein S10	A7IFY0	30S ribosomal protein S10	3e-68	Xanthobacter autotrophicus (strain ATCC BAA-1158 / Py2)	K02946	GO:0006412
	Ac	BAF88555	AZC_2557	30.7384	4.09624	20.6219	1.81089	13.6778	1.13358	9.75655	1.07891	23.4041	1.9159	8	translation elongation factor G	A8IAT3	Elongation factor G	0	Azorhizobium caulinodans (strain ATCC 43989 / DSM 5975 / ORS 571)	K02355	GO:0006184	GO:0006412	GO:0006414
	Ac	BAF88556	AZC_2558	16.6321	2.75406	9.60347	0.596936	9.51619	0.719193	5.6751	1.60501	11.79	1.3018	4	ribosomal protein S7	A8IAT5	30S ribosomal protein S7	4e-109	Azorhizobium caulinodans (strain ATCC 43989 / DSM 5975 / ORS 571)	K02992	GO:0006412
	Ac	BAF88557	AZC_2559	23.2645	4.86106	17.7826	2.99528	12.8518	1.51063	9.65149	2.42528	17.6637	0.941228	4	ribosomal protein S12	A8IAT8	30S ribosomal protein S12	2e-84	Azorhizobium caulinodans (strain ATCC 43989 / DSM 5975 / ORS 571)	K02950	GO:0006412
	Ac	BAF88562	AZC_2564	0.2836	0.0791342	1.02937	0.0893455	1.06319	0.0748431	0.677786	0.267298	1.21193	0.115357	1	chemotaxis sensory transducer	P35841	Chemoreceptor protein A	2e-21	Desulfovibrio vulgaris (strain Hildenborough / ATCC 29579 / NCIMB 8303)	K02660	GO:0006935	GO:0007165
	Ac	BAF88573	AZC_2575	0.131358	0.0363373	0.473836	0.0942178	0.582091	0.0328416	0.871338	0.146018	0.777506	0.146526	1	tRNA isopentenyltransferase	A8IAX3	tRNA dimethylallyltransferase	0	Azorhizobium caulinodans (strain ATCC 43989 / DSM 5975 / ORS 571)	K00791	GO:0008033
	Ac	BAF88590	AZC_2592	0.24878	0.0888493	0.817162	0.173002	0.694883	0.071549	0.542654	0.0708323	0.808154	0.0777188	1	protein of unknown function	E0SIS4	Putative type VI secretion system protein VgrGB	2e-102	Dickeya dadantii (strain 3937)		GO:0008152
	Ac	BAF88593	AZC_2595	0.204122	0.0355815	0.656374	0.0713261	0.585848	0.102681	0.806029	0.184568	0.786646	0.098404	1	protein of unknown function	No hits found					GO:0008152
	Ac	BAF88594	AZC_2596	0.407745	0.0863604	0.571361	0.147126	0.68954	0.0360882	0.842801	0.0994115	1.02459	0.124266	5	OmpA family protein	P37665	Probable lipoprotein YiaD	2e-10	Escherichia coli (strain K12)	K02557	GO:0008152
	Ac	BAF88596	AZC_2598	0.338529	0.068612	0.668477	0.273137	0.668606	0.1474	0.890337	0.165983	1.03211	0.126709	1	ImpA-related N-terminal protein	No hits found					GO:0008152
	Ac	BAF88597	AZC_2599	1.24696	0.452491	3.73767	0.448793	3.19156	0.624966	3.05955	0.420188	5.1282	0.615201	1	protein of unknown function	No hits found					GO:0008152
	Ac	BAF88598	AZC_2600	1.57186	0.0962664	4.75094	0.167679	4.33605	0.182473	3.47574	0.227942	5.15826	0.421787	1	protein of unknown function	No hits found					GO:0008152
	Ac	BAF88599	AZC_2601	0.208877	0.0627906	0.577336	0.0767167	0.336114	0.059193	0.414053	0.0632823	0.756734	0.0988337	1	protein of unknown function	No hits found					GO:0008152
	Ac	BAF88600	AZC_2602	0.264934	0.100981	0.819019	0.0735001	0.713643	0.117463	0.501368	0.114829	1.00855	0.167882	1	hypothetical protein	No hits found					GO:0008152
	Ac	BAF88605	AZC_2607	0.430997	0.153994	5.17765	0.0465188	6.48283	0.470961	3.77621	0.34428	3.31029	0.34859	1	thiamine biosynthesis protein	Q2WAV0	Phosphomethylpyrimidine synthase	0	Magnetospirillum magneticum (strain AMB-1 / ATCC 700264)	K03147	GO:0009228	GO:0009229
	Ac	BAF88613	AZC_2615	0.0748504	0.0374751	0.611748	0.119562	0.791353	0.0460408	0.862875	0.306289	1.29368	0.0866467	15	ABC transporter substrate binding protein	P0AEM9	Cystine-binding periplasmic protein	5e-27	Escherichia coli (strain K12)	K02030	GO:0006810
	Ac	BAF88639	AZC_2641	0.128237	0.0689557	0.750631	0.187458	0.351352	0.122718	0.361824	0.115641	0.372257	0.10933	15	putative membrane protein	O66948	UPF0118 membrane protein aq_740	3e-20	Aquifex aeolicus (strain VF5)		GO:0008152
	Ac	BAF88643	AZC_2645	0.076822	0.076822	0.452653	0.0861784	0.648099	0.0439494	0.351493	0.0708879	0.485136	0.118527	1	ABC transporter ATP-binding protein	Q57855	Uncharacterized ABC transporter ATP-binding protein MJ0412	5e-66	Methanocaldococcus jannaschii (strain ATCC 43067 / DSM 2661 / JAL-1 / JCM 10045 / NBRC 100440)		GO:0006200	GO:0008152
	Ac	BAF88644	AZC_2646	0.0898973	0.00261181	0.577298	0.138776	0.728649	0.10059	0.637309	0.0812693	0.93512	0.132412	1	ABC transporter substrate binding protein	No hits found					GO:0008152
	Ac	BAF88674	AZC_2676	84.8698	16.9263	73.7877	4.20321	45.5378	7.0738	27.1021	5.15923	21.8342	3.41103	5	cold-shock DNA-binding domain	P55390	Probable cold shock protein y4cH	5e-29	Rhizobium sp. (strain NGR234)	K03704	GO:0006355
	Ac	BAF88675	AZC_2677	29.7179	4.08924	16.1891	0.652942	12.0457	2.39053	4.92767	1.53315	6.77341	2.58548	7	ribosomal protein S21	B8INF6	30S ribosomal protein S21	8e-20	Methylobacterium nodulans (strain ORS2060 / LMG 21967)		GO:0006412
	Ac	BAF88696	AZC_2698	0.204555	0.117782	0.771937	0.103225	0.842863	0.147574	0.33869	0.104605	0.957547	0.115458	11	ABC transporter substrate binding protein	Q6D3B0	Glutathione-binding protein GsiB	2e-52	Pectobacterium atrosepticum (strain SCRI 1043 / ATCC BAA-672)	K13889	GO:0006810
	Ac	BAF88702	AZC_2704	0.103776	0.0695421	0.677951	0.0897376	0.650547	0.062897	0.691176	0.181964	1.17101	0.196857	1	hydrolase	P25026	Non-heme chloroperoxidase	0	Pseudomonas pyrrocinia	K00433	GO:0008152	GO:0055114
	Ac	BAF88703	AZC_2705	0.209657	0.0421564	1.23228	0.198447	1.62336	0.33968	0.564334	0.233509	0.752141	0.292667	15	putative hydrolase	No hits found					GO:0008152
	Ac	BAF88705	AZC_2707	1.57738	0.384527	3.90525	0.27961	3.65959	0.104523	2.59918	0.34314	2.78618	0.0960961	1	polysaccharide deacetylase family protein	Q8DP63	Peptidoglycan-N-acetylglucosamine deacetylase	1e-50	Streptococcus pneumoniae (strain ATCC BAA-255 / R6)		GO:0005975
	Ac	BAF88707	AZC_2709	4.18817	0.288308	0.363708	0.089922	0.717651	0.178243	0.895821	0.133151	0.783591	0.343197	15	putative erythritol phosphate dehydrogenase protein	O83004	Glycerol-3-phosphate dehydrogenase	8e-160	Pseudomonas tolaasii	K00111	GO:0006072	GO:0055114
	Ac	BAF88708	AZC_2710	8.32564	1.2402	2.1355	0.38383	2.58348	0.568041	1.7558	0.301056	2.96756	0.407519	1	glycerol kinase	A8I8V7	Glycerol kinase	0	Azorhizobium caulinodans (strain ATCC 43989 / DSM 5975 / ORS 571)	K00864	GO:0005975	GO:0006071	GO:0019563	GO:0006072	GO:0016310
	Ac	BAF88709	AZC_2711	4.41953	0.845519	1.56057	0.163348	2.15567	0.381249	0.884403	0.167398	2.33603	0.589933	1	glycerol uptake facilitator protein	Q9X1E3	Probable glycerol uptake facilitator protein	8e-62	Thermotoga maritima (strain ATCC 43589 / MSB8 / DSM 3109 / JCM 10099)	K02440	GO:0006810
	Ac	BAF88712	AZC_2714	0.697595	0.0736852	0.128175	0.0199174	0.0774585	0.0408931	0.362619	0.056863	0.212176	0.117678	15	ABC transporter periplasmic binding protein	No hits found					GO:0008152
	Ac	BAF88716	AZC_2718	0.078534	0.0394154	0.716997	0.370458	1.30493	0.238167	1.03666	0.381845	1.84162	0.196406	15	conserved hypothetical protein	O34213	Gluconate 2-dehydrogenase subunit 3	2e-28	Pantoea cypripedii PE		GO:0055114
	Ac	BAF88717	AZC_2719	0.154236	0.0289726	0.852462	0.259513	1.1278	0.0567195	0.707326	0.0927605	1.66355	0.153095	15	GMC oxidoreductase	O34214	Gluconate 2-dehydrogenase flavoprotein	0	Pantoea cypripedii PE		GO:0055114
	Ac	BAF88718	AZC_2720	0.167813	0.0458728	0.673039	0.0731985	0.704567	0.128797	1.03067	0.222003	1.68755	0.170323	15	putative cytochrome-c oxidase protein	O34215	Gluconate 2-dehydrogenase cytochrome c subunit	9e-76	Pantoea cypripedii PE		GO:0055114
	Ac	BAF88750	AZC_2752	1.21444	0.102607	2.90461	0.411518	3.03922	0.390963	3.3932	0.797517	1.8651	0.650356	1	hypothetical protein	No hits found					GO:0008152
	Ac	BAF88757	AZC_2759	3.50043	0.852122	1.83647	0.536747	1.68178	0.249752	2.46114	0.34305	2.12589	0.112365	1	putative major facilitator	P9WJX1	Uncharacterized MFS-type transporter Rv2456c	7e-46	Mycobacterium tuberculosis (strain ATCC 25618 / H37Rv)		GO:0055085
	Ac	BAF88758	AZC_2760	3.46005	0.336538	1.71567	0.189668	1.85181	0.347425	1.96028	0.239233	2.35059	0.255294	1	hypothetical protein	No hits found					GO:0006508
	Ac	BAF88759	AZC_2761	8.99336	0.561638	3.85606	0.243143	3.7572	0.263749	7.31996	1.09839	9.67849	0.386739	10	Amylo-alpha-1,6-glucosidase	No hits found					GO:0005980
	Ac	BAF88768	AZC_2770	0.261879	0.0724431	0.554904	0.278607	0.427233	0.140763	0.702232	0.109091	1.473	0.269357	13	uncharacterized conserved protein	No hits found					GO:0008152
	Ac	BAF88772	AZC_2774	4.70765	0.64324	0.873002	0.219196	1.17239	0.0402685	2.94096	0.377856	3.47349	0.271072	10	unknown protein	No hits found					GO:0008152
	Ac	BAF88773	AZC_2775	1.31691	0.213316	0.582777	0.197657	0.530796	0.101449	0.628993	0.280273	1.02006	0.148441	1	type III effector Hrp-dependent outer protein	P44093	Uncharacterized protein HI_1011	2e-63	Haemophilus influenzae (strain ATCC 51907 / DSM 11121 / KW20 / Rd)		GO:0016310
	Ac	BAF88774	AZC_2776	0.233843	0.0728806	0.646357	0.11085	0.989983	0.200325	0.505667	0.0809878	0.968165	0.30906	1	putative hydroxypyruvate isomerase protein	Q44015	Putative hydroxypyruvate isomerase	2e-53	Cupriavidus necator PE	K01816	GO:0008152
	Ac	BAF88782	AZC_2784	0.546589	0.12846	2.36684	0.546543	1.51534	0.519992	1.42398	0.284668	0.42584	0.0240586	16	putative transmembrane protein	No hits found					GO:0016998
	Ac	BAF88789	AZC_2791	0.435023	0.118081	0.696222	0.00619676	1.53979	0.217368	0.709188	0.139029	0.973955	0.282372	3	ABC transporter related protein	P21630	High-affinity branched-chain amino acid transport ATP-binding protein BraG	2e-53	Pseudomonas aeruginosa (strain ATCC 15692 / PAO1 / 1C / PRS 101 / LMG 12228)	K06861	GO:0006200	GO:0008152
	Ac	BAF88792	AZC_2794	1.29343	0.361835	2.00776	0.205392	2.01885	0.591621	1.41809	0.200358	2.66203	0.0878318	6	ABC transporter substrate binding protein	Q8FWP6	Leu/Ile/Val-binding protein homolog 7	7e-12	Brucella suis biovar 1 (strain 1330)		GO:0006865
	Ac	BAF88814	AZC_2816	0.262245	0.0492618	0.440631	0.0350707	0.74161	0.153998	0.785177	0.00265055	1.06089	0.0737882	7	uncharacterized protein	No hits found					GO:0008152
	Ac	BAF88815	AZC_2817	1.78446	0.200875	4.10233	0.365706	3.18893	0.482035	2.67056	0.317014	4.00232	0.282063	1	type I secretion outer membrane protein	Q8G0Y6	Outer membrane efflux protein BepC	3e-87	Brucella suis biovar 1 (strain 1330)	K12340	GO:0006810	GO:0015031
	Ac	BAF88820	AZC_2822	4.48018	0.456609	0.562732	0.146319	0.528497	0.0969383	1.04507	0.117163	1.51728	0.213515	15	hypothetical protein	No hits found					GO:0008152
	Ac	BAF88821	AZC_2823	3.40044	0.35592	0.326236	0.166855	0.70085	0.26664	1.22533	0.514831	1.04408	0.533885	15	hypothetical protein	No hits found					GO:0008152
	Ac	BAF88823	AZC_2825	0.415463	0.10958	1.05316	0.475531	1.07616	0.153779	0.716705	0.0388899	1.12754	0.141164	1	putative cysteine synthase	P50867	Cysteine synthase	1e-96	Emericella nidulans (strain FGSC A4 / ATCC 38163 / CBS 112.46 / NRRL 194 / M139)	K01738	GO:0006535
	Ac	BAF88830	AZC_2832	0.112041	0.00325516	0.635214	0.147632	0.751347	0.0890949	0.64222	0.255091	0.67439	0.237091	1	uncharacterized conserved protein	P0AB01	Envelope biogenesis factor ElyC	1e-06	Escherichia coli (strain K12)		GO:0008152
	Ac	BAF88831	AZC_2833	1.15611	0.190815	4.04336	0.474815	4.27053	0.420333	2.67219	0.26348	3.30395	0.745861	1	isovaleryl-CoA dehydrogenase	Q9FS87	Isovaleryl-CoA dehydrogenase, mitochondrial	6e-178	Solanum tuberosum	K00253	GO:0008152	GO:0055114
	Ac	BAF88833	AZC_2835	0.872776	0.0687241	0.650176	0.153314	0.733984	0.0725993	1.34177	0.387082	1.8791	0.229132	6	divalent cation transporter	O34442	Magnesium transporter MgtE	1e-55	Bacillus subtilis (strain 168)	K06213	GO:0006812	GO:0015693
	Ac	BAF88841	AZC_2843	1.15453	0.269794	2.07026	0.684701	2.09167	0.943361	1.73461	0.338034	3.5916	0.604185	6	glutamyl-tRNA(Gln) amidotransferase C subunit	A8I9X4	Aspartyl/glutamyl-tRNA(Asn/Gln) amidotransferase subunit C	8e-62	Azorhizobium caulinodans (strain ATCC 43989 / DSM 5975 / ORS 571)	K02435	GO:0006412	GO:0006450
	Ac	BAF88870	AZC_2872	0.207457	0.171871	0.930716	0.0978019	1.3974	0.152534	0.801563	0.0554048	1.2931	0.128172	1	ABC-type branched-chain amino acid transport periplasmic component	Q8YDS2	Leu/Ile/Val-binding protein homolog 5	3e-18	Brucella melitensis biotype 1 (strain 16M / ATCC 23456 / NCTC 10094)		GO:0006865
	Ac	BAF88883	AZC_2885	0.237876	0.0283576	1.86212	0.0983696	1.65352	0.0445247	1.66981	0.0500254	2.23391	0.228376	1	outer membrane autotransporter barrel protein	P09489	Extracellular serine protease	2e-54	Serratia marcescens PE		GO:0008152	GO:0016311
	Ac	BAF88884	AZC_2886	1.42152	0.289982	1.87782	0.185711	2.38483	0.207536	1.98357	0.0485475	3.37994	0.453059	6	single-stranded DNA-binding protein	Q9ZAQ8	Single-stranded DNA-binding protein	3e-58	Rhodobacter sphaeroides (strain ATCC 17023 / 2.4.1 / NCIB 8253 / DSM 158)	K03111	GO:0006260
	Ac	BAF88885	AZC_2887	0.512964	0.0235849	1.10191	0.221185	0.804718	0.11278	0.460934	0.0995398	0.799885	0.0860781	9	excinuclease ABC A subunit	Q89L46	UvrABC system protein A	0	Bradyrhizobium diazoefficiens (strain JCM 10833 / IAM 13628 / NBRC 14792 / USDA 110)	K03701	GO:0000737	GO:0006281	GO:0090305	GO:0006200	GO:0006289	GO:0006974	GO:0009432
	Ac	BAF88886	AZC_2888	28.8297	1.74546	6.58919	0.302531	4.57057	1.20237	4.12568	0.820859	5.56667	2.50254	1	unknown protein	No hits found					GO:0008152
	Ac	BAF88898	AZC_2900	0.853947	0.306964	2.36174	0.816642	2.15511	0.29561	3.19153	0.405506	3.99288	0.152974	1	aldo/keto reductase family oxidoreductase	P76234	Uncharacterized protein YeaE	5e-94	Escherichia coli (strain K12)		GO:0055114
	Ac	BAF88912	AZC_2914	5.88534	0.385194	1.73892	0.378105	2.50063	0.29615	3.90451	0.698398	6.74787	0.606488	10	putative peptidase	Q6F8Q1	Protease HtpX	5e-07	Acinetobacter baylyi (strain ATCC 33305 / BD413 / ADP1)		GO:0006508
	Ac	BAF88914	AZC_2916	0.216001	0.0793182	0.930932	0.0422482	0.818009	0.0775352	0.761561	0.32203	1.67836	0.157448	1	glycosyltransferase	No hits found					GO:0008152
	Ac	BAF88915	AZC_2917	0.307741	0.0499014	2.64066	0.193682	2.99829	0.205879	1.61691	0.298978	3.6746	0.0735645	1	glycosyltransferase	No hits found					GO:0009058
	Ac	BAF88916	AZC_2918	0.14128	0.0358806	2.95698	0.392893	5.15912	0.514437	3.28838	0.238023	4.89739	0.755702	1	hydantoinase	Q8CGY8	UDP-N-acetylglucosamine--peptide N-acetylglucosaminyltransferase 110 kDa subunit	9e-08	Mus musculus		GO:0006493
	Ac	BAF88917	AZC_2919	1.49257	0.381229	3.27433	0.207981	7.12636	0.677708	4.65259	0.969741	5.46936	0.917726	15	methyltransferase	P55473	2-O-methyltransferase NoeI	5e-11	Rhizobium sp. (strain NGR234)		GO:0032259
	Ac	BAF88918	AZC_2920	0	0	33.2163	9.29294	55.3309	2.93331	34.7957	5.412	51.7397	7.01908	1	putative transposase	Q51647	Insertion element IS401 uncharacterized 12.4 kDa protein	1e-08	Burkholderia multivorans (strain ATCC 17616 / 249)		GO:0006313
	Ac	BAF88919	AZC_2921	0.432124	0.350667	158.889	17.8461	301.258	22.9944	210.88	9.53262	302.515	21.0812	15	acetone carboxylase gamma subunit	Q8RM02	Acetone carboxylase gamma subunit	4e-98	Xanthobacter autotrophicus (strain ATCC BAA-1158 / Py2)	K10856	GO:0008152
	Ac	BAF88920	AZC_2922	0.283004	0.0706183	121.29	7.3408	232.029	17.7156	159.275	12.464	205.695	14.0563	15	acetone carboxylase alpha subunit	Q8RM03	Acetone carboxylase alpha subunit	0	Xanthobacter autotrophicus (strain ATCC BAA-1158 / Py2)		GO:0008152
	Ac	BAF88921	AZC_2923	0.197404	0.0104193	155.201	8.35472	316.737	32.2877	208.362	15.5515	215.69	12.2064	15	acetone carboxylase beta subunit	Q8RM04	Acetone carboxylase beta subunit	0	Xanthobacter autotrophicus (strain ATCC BAA-1158 / Py2)	K01473	GO:0008152
	Ac	BAF88922	AZC_2924	0.169873	0.0510658	1.83802	0.29757	1.59561	0.0439878	1.46275	0.325128	1.99486	0.217768	1	sigma54 specific transcriptional regulator	P26047	Signal-transduction and transcriptional-control protein	7e-90	Clostridium beijerinckii	K07714	GO:0006351	GO:0006355
	Ac	BAF88924	AZC_2926	0.209305	0.0309623	0.544098	0.101456	0.454746	0.112998	0.270386	0.104405	0.775893	0.212789	11	TPR repeat protein	Q9M8Y0	Probable UDP-N-acetylglucosamine--peptide N-acetylglucosaminyltransferase SEC	5e-07	Arabidopsis thaliana	K09667	GO:0008152
	Ac	BAF88925	AZC_2927	1.83106	0.318154	5.00344	0.608237	5.27708	0.330077	3.3392	0.219196	5.67971	0.698141	1	putative glutathione S-transferase	P77526	Disulfide-bond oxidoreductase YfcG	5e-68	Escherichia coli (strain K12)	K00799	GO:0008152
	Ac	BAF88934	AZC_2936	0.807784	0.0172223	5.74509	0.178376	7.17055	0.467526	4.20928	0.657645	7.91325	0.97428	1	hypothetical protein	No hits found					GO:0008152
	Ac	BAF88935	AZC_2937	0.616474	0.0520252	7.13268	1.59739	8.68274	0.381874	5.50949	0.373204	9.47266	1.5698	1	carbon monoxide dehydrogenase medium subunit	P19914	Carbon monoxide dehydrogenase medium chain	2e-41	Hydrogenophaga pseudoflava	K03519	GO:0055114
	Ac	BAF88936	AZC_2938	0.386748	0.139477	6.98909	0.981629	9.91575	0.563769	5.79992	0.336358	8.97921	0.434003	1	carbon-monoxide dehydrogenase large subunit	P19913	Carbon monoxide dehydrogenase large chain	1e-164	Hydrogenophaga pseudoflava	K03520	GO:0055114
	Ac	BAF88937	AZC_2939	1.42158	0.223027	10.6363	2.38999	11.6929	1.3201	8.01194	1.00364	7.09325	1.37073	1	carbon-monoxide dehydrogenase small subunit	P19921	Carbon monoxide dehydrogenase small chain	9e-57	Oligotropha carboxidovorans (strain ATCC 49405 / DSM 1227 / OM5)	K03518	GO:0055114
	Ac	BAF88938	AZC_2940	0.795814	0.154622	0.56402	0.157123	0.173172	0.0515322	0.56721	0.25468	0.497692	0.0819976	2	putative Na+-dependent transporter	P39879	Uncharacterized protein PA2026	5e-45	Pseudomonas aeruginosa (strain ATCC 15692 / PAO1 / 1C / PRS 101 / LMG 12228)	K14347	GO:0008152
	Ac	BAF88939	AZC_2941	1.05108	0.262301	4.44671	1.72257	3.42081	0.349957	2.86558	0.683158	3.08663	0.307353	1	carbon monoxide dehydrogenase subunit G	No hits found					GO:0055114
	Ac	BAF88940	AZC_2942	0.665161	0.0964016	2.12875	0.275099	1.77457	0.149902	1.60258	0.252423	2.50827	0.39179	1	branched-chain amino acid ABC transporter permease protein	P21627	High-affinity branched-chain amino acid transport system permease protein BraD	8e-85	Pseudomonas aeruginosa (strain ATCC 15692 / PAO1 / 1C / PRS 101 / LMG 12228)	K01997	GO:0006810
	Ac	BAF88941	AZC_2943	0.488976	0.0692395	1.02366	0.0280561	0.917064	0.150075	0.638687	0.176189	1.21785	0.145977	1	branched-chain amino acid ABC transporter permease protein	P21628	High-affinity branched-chain amino acid transport system permease protein BraE	4e-68	Pseudomonas aeruginosa (strain ATCC 15692 / PAO1 / 1C / PRS 101 / LMG 12228)	K01998	GO:0006810
	Ac	BAF88942	AZC_2944	0.234634	0.13469	1.05104	0.292082	0.870845	0.0538429	0.980123	0.222072	1.66753	0.621341	1	ABC-type uncharacterized transport ATPase component	P21629	High-affinity branched-chain amino acid transport ATP-binding protein BraF	8e-89	Pseudomonas aeruginosa (strain ATCC 15692 / PAO1 / 1C / PRS 101 / LMG 12228)	K01995	GO:0006200	GO:0008152
	Ac	BAF88945	AZC_2947	4.13911	0.558436	14.3138	1.02445	15.4663	0.428364	10.8443	0.214564	17.761	1.0225	1	amino acid ABC transporter substrate binding protein	Q8YJ23	Leu/Ile/Val-binding protein homolog 1	2e-144	Brucella melitensis biotype 1 (strain 16M / ATCC 23456 / NCTC 10094)	K01999	GO:0006865
	Ac	BAF88952	AZC_2954	0.23589	0.140892	1.43568	0.45497	2.14996	0.459825	0.923501	0.140783	1.61001	0.379522	1	protein of unknown function	No hits found					GO:0008152
	Ac	BAF88953	AZC_2955	1.42144	0.0226233	7.25992	0.971675	6.35131	0.563587	5.51728	0.403901	7.23963	1.06565	1	cytochrome C oxidase subunit III	P05505	Cytochrome c oxidase subunit 3	2e-74	Rattus norvegicus	K02262	GO:0019646	GO:0022904	GO:0055114	GO:1902600
	Ac	BAF88954	AZC_2956	0.143827	0.0819227	1.59982	0.15726	2.00828	0.444013	1.57219	0.118961	2.78406	0.571851	1	cytochrome C oxidase assembly protein	A7IPB8	Cytochrome c oxidase assembly protein CtaG	6e-60	Xanthobacter autotrophicus (strain ATCC BAA-1158 / Py2)	K02258	GO:0008535
	Ac	BAF88955	AZC_2957	0	0	0.795316	0.401238	1.68184	0.296985	0.549698	0.302127	2.13328	0.215037	15	CoxF protein	No hits found					GO:0008152
	Ac	BAF88956	AZC_2958	0.294301	0.17578	2.19921	0.375095	2.31383	0.331863	1.88644	0.452839	2.94327	0.223569	1	protoheme IX farnesyltransferase	A8IDL3	Protoheme IX farnesyltransferase	0	Azorhizobium caulinodans (strain ATCC 43989 / DSM 5975 / ORS 571)	K02301	GO:0006783	GO:0048034
	Ac	BAF88957	AZC_2959	0.999506	0.119944	7.15912	0.225147	7.96264	0.227596	4.56646	0.207203	8.57565	0.835993	1	cytochrome C oxidase subunit I	P31833	Cytochrome c oxidase subunit 1	0	Bradyrhizobium diazoefficiens (strain JCM 10833 / IAM 13628 / NBRC 14792 / USDA 110)	K02256	GO:0009060	GO:0022900	GO:0006810	GO:1902600	GO:0055114
	Ac	BAF88958	AZC_2960	1.56238	0.423894	8.84743	1.00328	11.6539	0.478635	8.11716	0.341264	12.0342	0.711582	1	cytochrome C oxidase subunit II	Q4ULU3	Probable cytochrome c oxidase subunit 2	3e-66	Rickettsia felis (strain ATCC VR-1525 / URRWXCal2)	K02275	GO:0022900	GO:0055114	GO:1902600
	Ac	BAF88962	AZC_2964	0.790474	0.135525	2.61553	0.187296	1.97889	0.0203014	1.7083	0.437121	2.00999	0.204749	1	uncharacterized conserved protein	No hits found					GO:0008152
	Ac	BAF88967	AZC_2969	1.58538	0.0406137	4.80926	0.821435	5.56827	0.495388	5.30054	0.442831	5.03758	0.215101	1	long-chain fatty acid--CoA ligase	P94547	Long-chain-fatty-acid--CoA ligase	4e-143	Bacillus subtilis (strain 168)	K01897	GO:0001676	GO:0008152
	Ac	BAF88968	AZC_2970	0.663071	0.311798	8.49306	1.62424	9.72151	0.341456	10.4183	0.459598	8.58314	0.878975	1	long-chain fatty acid transport protein	P80603	47 kDa outer membrane protein	1e-29	Pasteurella multocida (strain Pm70)	K06076	GO:0008152
	Ac	BAF88969	AZC_2971	6.95223	0.552309	4.69115	0.72352	4.10522	0.61324	3.31921	0.925686	2.72604	0.172853	5	transcriptional regulator	P45277	HTH-type transcriptional regulator ZntR homolog	3e-11	Haemophilus influenzae (strain ATCC 51907 / DSM 11121 / KW20 / Rd)		GO:0006355
	Ac	BAF88970	AZC_2972	7.89243	0.438667	5.25632	1.1356	5.57141	0.965996	3.39396	0.577958	2.97816	0.522444	5	thiolase	O32177	3-ketoacyl-CoA thiolase	2e-121	Bacillus subtilis (strain 168)	K00632	GO:0008152
	Ac	BAF88971	AZC_2973	6.10958	0.435825	3.58496	0.230552	3.77568	0.915647	2.9173	0.590281	2.83737	0.0759763	5	putative 3-hydroxyacyl-CoA dehydrogenase	O32178	Probable 3-hydroxyacyl-CoA dehydrogenase	8e-136	Bacillus subtilis (strain 168)	K07516	GO:0006629	GO:0006631	GO:0008152	GO:0055114
	Ac	BAF88972	AZC_2974	7.7259	0.532504	4.60472	0.724343	3.75957	0.747764	2.15926	0.163916	3.56847	0.125664	7	acyl-CoA dehydrogenase	P45857	Acyl-CoA dehydrogenase	6e-35	Bacillus subtilis (strain 168)	K00257	GO:0008152	GO:0055114
	Ac	BAF88973	AZC_2975	6.91672	0.573198	2.95425	0.890433	3.16494	0.608461	1.76412	0.456686	2.14017	0.480694	1	putative sterol carrier protein	Q5RA68	Hydroxysteroid dehydrogenase-like protein 2	5e-07	Pongo abelii		GO:0008152
	Ac	BAF88974	AZC_2976	2.43834	0.269735	5.4027	0.838317	2.99094	0.254101	2.72742	0.0758496	4.5872	0.411036	9	conserved hypothetical protein	No hits found					GO:0008152
	Ac	BAF89017	AZC_3019	0.279344	0.105579	0.8521	0.035566	0.539438	0.0915934	0.584583	0.214562	0.664447	0.0890013	1	arginine/lysine/ornithine decarboxylases	P24169	Ornithine decarboxylase, inducible	0	Escherichia coli (strain K12)	K01581	GO:0006520
	Ac	BAF89025	AZC_3027	0.833137	0.29399	2.22353	0.454889	1.01509	0.188656	0.925588	0.226665	1.23984	0.365825	9	putative methyltransferase	Q9CD86	Phthiotriol/phenolphthiotriol dimycocerosates methyltransferase	3e-43	Mycobacterium leprae (strain TN)		GO:0008152	GO:0032259
	Ac	BAF89033	AZC_3035	46.0372	2.03947	44.6163	11.4866	58.7618	4.82943	80.7686	2.6634	99.9421	4.78668	6	unknown protein	No hits found					GO:0008152
	Ac	BAF89034	AZC_3036	3.74873	0.342318	4.16781	1.04758	5.69063	0.222071	10.1069	1.89639	10.0885	0.176907	5	putative Ca2+/H+ antiporter	P55471	Putative ionic transporter y4hA	2e-52	Rhizobium sp. (strain NGR234)	K07300	GO:0055085
	Ac	BAF89037	AZC_3039	0.293323	0.00960447	0.743568	0.0482069	0.740785	0.0857748	0.601106	0.0949232	0.414079	0.123896	1	putative AgaF protein	Q01262	Hydantoin utilization protein A	4e-159	Pseudomonas sp. (strain NS671)	K01473	GO:0008152
	Ac	BAF89038	AZC_3040	0.221535	0.0562629	0.729735	0.146646	0.925517	0.177162	0.813354	0.222338	0.548889	0.121815	1	putative AgaG protein	Q58373	Uncharacterized protein MJ0963	2e-77	Methanocaldococcus jannaschii (strain ATCC 43067 / DSM 2661 / JAL-1 / JCM 10045 / NBRC 100440)	K01474	GO:0008152
	Ac	BAF89039	AZC_3041	0.194768	0.0391626	1.0301	0.118814	1.32718	0.241282	0.485524	0.12032	0.829484	0.110669	15	twin-arginine translocation pathway signal precursor	Q32IB6	Glutathione-binding protein GsiB	1e-39	Shigella dysenteriae serotype 1 (strain Sd197)	K15580	GO:0006810
	Ac	BAF89050	AZC_3052	0.619313	0.14614	1.41488	0.355618	1.72424	0.284827	1.09086	0.208933	1.38316	0.0539547	1	hypothetical protein	No hits found					GO:0008152
	Ac	BAF89051	AZC_3053	9.8882	0.902745	39.7773	2.53771	32.9936	2.21496	22.6384	0.996372	31.1323	1.54006	1	superoxide dismutase	Q9XD74	Superoxide dismutase [Mn]	2e-101	Rhizobium meliloti (strain 1021)	K04564	GO:0006801	GO:0055114
	Ac	BAF89064	AZC_3066	0.550031	0.172424	0.730954	0.183531	0.622229	0.152556	0.330508	0.101524	1.70173	0.206751	6	hypothetical protein	No hits found					GO:0055114
	Ac	BAF89065	AZC_3067	0.995167	0.0955539	1.86439	0.211516	1.69958	0.0824706	1.23925	0.126984	2.11424	0.332612	6	CTP synthase	A5EK18	CTP synthase	0	Bradyrhizobium sp. (strain BTAi1 / ATCC BAA-1182)	K01937	GO:0006221	GO:0044210	GO:0006541
	Ac	BAF89067	AZC_3069	0.19957	0.0719647	4.78381	1.0196	6.71191	0.385398	3.6235	0.256209	5.68365	0.563434	1	inorganic H+ pyrophosphatase precursor	Q89K83	K(+)-insensitive pyrophosphate-energized proton pump	0	Bradyrhizobium diazoefficiens (strain JCM 10833 / IAM 13628 / NBRC 14792 / USDA 110)	K01507	GO:0006810	GO:0006811	GO:0015992	GO:0055085	GO:0008152
	Ac	BAF89070	AZC_3072	7.60992	0.905844	6.53545	0.237899	6.08917	1.12079	4.68406	0.589392	3.08719	0.0794221	6	putative outer membrane protein precursor	A8LVS8	Na(+)/H(+) antiporter NhaA 1	5e-06	Salinispora arenicola (strain CNS-205)		GO:0055114
	Ac	BAF89073	AZC_3075	0.906052	0.0470071	1.61084	0.0395039	1.13622	0.176885	0.723128	0.162697	1.80337	0.095817	6	acetyl-CoA carboxylase	P43873	Biotin carboxylase	0	Haemophilus influenzae (strain ATCC 51907 / DSM 11121 / KW20 / Rd)	K01961	GO:0008152
	Ac	BAF89074	AZC_3076	0.0666454	0.0377289	0.473912	0.105452	0.497993	0.0422359	0.225471	0.0968422	0.756489	0.164067	15	ABC-type nitrate/sulfonate/bicarbonate transport ATPase component	P73265	Putative nitrate transport ATP-binding protein NrtD	2e-61	Synechocystis sp. (strain PCC 6803 / Kazusa)	K02049	GO:0006200	GO:0008152
	Ac	BAF89092	AZC_3094	0	0	0.191154	0.0977664	0.0732527	0.0732527	0.220347	0.111137	0.693211	0.095337	15	two component response regulator	P15940	Nodulation protein W	1e-10	Bradyrhizobium diazoefficiens (strain JCM 10833 / IAM 13628 / NBRC 14792 / USDA 110)		GO:0000160	GO:0035556
	Ac	BAF89093	AZC_3095	0.0794579	0.0398791	0.311749	0.168139	0.684161	0.0699913	0.354287	0.281182	0.695524	0.128304	15	DNA-binding response regulator	Q8KR08	Response regulator protein TmoT	3e-15	Pseudomonas mendocina		GO:0000160	GO:0035556	GO:0006351	GO:0006355
	Ac	BAF89100	AZC_3102	3.54887	0.356516	1.25197	0.0731194	1.05378	0.142955	1.01272	0.160168	0.855018	0.0817008	1	3,4-dihydroxy-2-butanone 4-phosphate synthase	P47924	Bifunctional riboflavin biosynthesis protein RIBA 1, chloroplastic	2e-101	Arabidopsis thaliana	K14652	GO:0009231
	Ac	BAF89101	AZC_3103	0.720747	0.127098	0.16098	0.0252334	0.199357	0.0531355	0.131394	0.0334737	0.237346	0.0605757	1	putative methyl-accepting chemotaxis sensory transducer precursor	Q9X1E2	Methyl-accepting chemotaxis protein 4	2e-20	Thermotoga maritima (strain ATCC 43589 / MSB8 / DSM 3109 / JCM 10099)	K03406	GO:0006935	GO:0007165
	Ac	BAF89103	AZC_3105	0.107119	0.0626996	1.37799	0.306378	1.24546	0.0876621	0.786493	0.0741535	1.47733	0.0845656	1	protein of unknown function	No hits found					GO:0008152
	Ac	BAF89109	AZC_3111	1.63927	0.274685	2.16991	0.252335	2.17311	0.15865	2.82062	0.613219	3.27484	0.288959	6	deoxyxylulose-5-phosphate synthase	A8IBS1	1-deoxy-D-xylulose-5-phosphate synthase	0	Azorhizobium caulinodans (strain ATCC 43989 / DSM 5975 / ORS 571)	K01662	GO:0008152	GO:0008299	GO:0016114	GO:0009228	GO:0052865
	Ac	BAF89116	AZC_3118	1.37264	0.233645	0.664041	0.158357	0.384271	0.20635	0.574861	0.0849059	0.954918	0.187127	1	ATP phosphoribosyltransferase	A5ECJ5	ATP phosphoribosyltransferase	8e-129	Bradyrhizobium sp. (strain BTAi1 / ATCC BAA-1182)	K00765	GO:0000105	GO:0008652
	Ac	BAF89117	AZC_3119	6.35519	0.819967	0.776194	0.242676	1.28177	0.362218	2.79353	0.532853	2.35281	0.38836	15	putative acyltransferase	P29113	Protein 2 in picA locus (Fragment)	3e-08	Rhizobium radiobacter PE		GO:0008152
	Ac	BAF89120	AZC_3122	0.230953	0.0966627	0.596345	0.0971609	0.432598	0.0556391	0.63976	0.0382161	0.734003	0.0328607	1	PAS protein	P37894	Non-motile and phage-resistance protein	2e-119	Caulobacter crescentus (strain ATCC 19089 / CB15)	K00936	GO:0000160	GO:0007165	GO:0023014	GO:0016310
	Ac	BAF89121	AZC_3123	3.10889	0.6485	1.73214	0.449721	1.12512	0.127749	0.812768	0.197883	2.27102	0.704077	8	putative DEAD-box protein	P42305	ATP-dependent RNA helicase DbpA	8e-70	Bacillus subtilis (strain 168)	K05592	GO:0006200	GO:0008152
	Ac	BAF89128	AZC_3130	6.68672	0.4107	9.08204	1.62521	8.71651	1.19471	13.9129	2.66873	16.8438	1.69822	5	hypothetical protein	No hits found					GO:0008152
	Ac	BAF89129	AZC_3131	0.273808	0.137421	1.55659	0.15301	0.825327	0.0798683	0.684173	0.362104	0.945537	0.34601	15	conserved hypothetical protein	Q52828	Protein GstA	1e-26	Rhizobium leguminosarum	K03233	GO:0008152
	Ac	BAF89131	AZC_3133	49.0153	1.71352	56.0135	11.8043	91.3835	4.32077	98.1336	6.87584	76.3729	3.17315	4	protein of unknown function	No hits found					GO:0008152
	Ac	BAF89132	AZC_3134	33.0067	1.28096	11.0245	1.65242	16.712	0.423738	22.8329	3.1597	30.1403	1.01212	10	protein of unknown function	No hits found					GO:0008152
	Ac	BAF89133	AZC_3135	4.96281	0.413858	1.97978	0.572045	2.42247	0.314432	3.09586	0.55226	5.42974	0.281766	10	protein of unknown function	No hits found					GO:0008152
	Ac	BAF89135	AZC_3137	1.86156	0.682367	3.9988	1.50167	3.78537	0.264003	3.07042	0.874265	4.7916	0.776652	1	hypothetical protein	No hits found					GO:0008152
	Ac	BAF89136	AZC_3138	0.190251	0.0954851	1.11277	0.0732174	0.536951	0.160918	0.397245	0.20036	0.570781	0.208848	15	ribonuclease T2 precursor	Q07465	Ribonuclease	4e-23	Aeromonas hydrophila PE	K01166	GO:0090502
	Ac	BAF89141	AZC_3143	10.4909	0.753131	1.6305	0.405349	2.75354	0.190782	4.63864	0.533675	6.07883	0.306876	16	hypothetical protein	No hits found					GO:0008152
	Ac	BAF89142	AZC_3144	5.16537	1.00115	1.17438	0.31224	1.5176	0.326137	2.16602	0.663767	2.4671	0.995602	15	hypothetical protein	A8IC06	DNA gyrase inhibitor YacG	1e-31	Azorhizobium caulinodans (strain ATCC 43989 / DSM 5975 / ORS 571)		GO:0006355	GO:2000372
	Ac	BAF89144	AZC_3146	0.911377	0.226473	2.1477	0.0753119	1.72926	0.121004	1.51968	0.328306	1.60992	0.148335	1	putative hydrolase	Q52036	2-hydroxy-6-oxo-6-phenylhexa-2,4-dienoate hydrolase	2e-13	Pseudomonas putida		GO:0008152
	Ac	BAF89157	AZC_3159	2.05924	0.668918	0.216138	0.109039	0.185975	0.0942649	0.883383	0.672163	0.441243	0.0253421	15	actinorhodin polyketide dimerase	A9W6X8	FMN reductase (NADH) RutF 2	2e-32	Methylobacterium extorquens (strain PA1)	K09024	GO:0055114
	Ac	BAF89158	AZC_3160	1.61829	0.323567	0.511197	0.172064	0.411693	0.202675	0.294753	0.0362129	0.456014	0.0178845	1	ABC transporter substrate binding protein	P75853	Putative aliphatic sulfonates-binding protein	5e-72	Escherichia coli (strain K12)	K15553	GO:0006790	GO:0006810
	Ac	BAF89161	AZC_3163	0.961548	0.138324	0.122367	0.0617331	0.195415	0.154178	0.238747	0.137359	0.124906	0.00717377	15	ABC transporter substrate binding protein	P75853	Putative aliphatic sulfonates-binding protein	3e-26	Escherichia coli (strain K12)		GO:0006790	GO:0006810
	Ac	BAF89163	AZC_3165	0.628037	0.168745	0.141737	0.0778534	0.147245	0.0880501	0.168349	0.0859796	0.141611	0.098543	1	putative acyl-CoA dehydrogenase	P54998	Dibenzothiophene desulfurization enzyme C	1e-26	Rhodococcus sp. (strain IGTS8)		GO:0008152	GO:0055114
	Ac	BAF89169	AZC_3171	0.905376	0.191071	0.390796	0.0299125	0.207803	0.0401482	0.414397	0.0174802	0.288089	0.0973235	1	sulfate ester transport system substrate-binding protein	P40400	Putative aliphatic sulfonates-binding protein	1e-10	Bacillus subtilis (strain 168)		GO:0006790	GO:0006810
	Ac	BAF89170	AZC_3172	1.67287	0.106676	0.388146	0.109657	0.363362	0.161438	0.271224	0.148597	0.397656	0.0994886	1	xenobiotic compound monooxygenase A subunit	P54950	Putative monooxygenase YxeK	2e-168	Bacillus subtilis (strain 168)		GO:0055114
	Ac	BAF89171	AZC_3173	1.02504	0.0535099	0.229038	0.0921088	0.264026	0.0422995	0.202674	0.0455999	0.160571	0.0982607	1	ABC nitrate/sulfonate/bicarbonate family transporter ATPase subunit	Q57855	Uncharacterized ABC transporter ATP-binding protein MJ0412	2e-78	Methanocaldococcus jannaschii (strain ATCC 43067 / DSM 2661 / JAL-1 / JCM 10045 / NBRC 100440)	K02049	GO:0006200	GO:0008152
	Ac	BAF89172	AZC_3174	1.03993	0.328255	0.339951	0.188058	0.429297	0.21493	0.226051	0.0845576	0.136681	0.00785008	15	NLPA lipoprotein precursor	Q8ZH40	D-methionine-binding lipoprotein MetQ	6e-57	Yersinia pestis	K02073	GO:0008152
	Ac	BAF89173	AZC_3175	0.845699	0.154769	0.227787	0.0444464	0.234714	0.0417027	0.174989	0.0398164	0.224329	0.0640651	1	putative FMNH2-dependent monooxygenase	P54998	Dibenzothiophene desulfurization enzyme C	1e-59	Rhodococcus sp. (strain IGTS8)		GO:0008152	GO:0055114
	Ac	BAF89175	AZC_3177	0.73674	0.084455	0.238498	0.0370608	0.150418	0.0440483	0.108448	0.0628325	0.113364	0.0621121	15	putative sulfate ester transport system substrate-binding protein precursor	P40400	Putative aliphatic sulfonates-binding protein	8e-19	Bacillus subtilis (strain 168)	K02051	GO:0006790	GO:0006810
	Ac	BAF89203	AZC_3205	0.0906806	0.0611265	0.723113	0.229918	0.483088	0.150762	0.399521	0.0270085	0.601792	0.179994	1	putative membrane-fusion protein	No hits found					GO:0009306
	Ac	BAF89207	AZC_3209	0.607691	0.186992	1.22617	0.207697	1.24889	0.220533	1.34677	0.329169	2.84508	0.69007	15	unknown protein	No hits found					GO:0008152
	Ac	BAF89208	AZC_3210	0.0741046	0.044261	0.924043	0.15231	0.92127	0.072059	0.917762	0.0406132	1.23337	0.230003	1	ABC-type branched-chain amino acid transport periplasmic component	Q8YC99	Leu/Ile/Val-binding protein homolog 6	8e-11	Brucella melitensis biotype 1 (strain 16M / ATCC 23456 / NCTC 10094)		GO:0006865
	Ac	BAF89224	AZC_3226	0.214906	0.0107374	0.7271	0.0329978	0.701866	0.0453993	0.681454	0.0873035	0.869911	0.119639	1	putative signal transduction protein	Q9I310	Uncharacterized signaling protein PA1727	7e-81	Pseudomonas aeruginosa (strain ATCC 15692 / PAO1 / 1C / PRS 101 / LMG 12228)		GO:0007165	GO:0035556	GO:0009190
	Ac	BAF89225	AZC_3227	0.113376	0.0544379	0.860536	0.156249	0.431451	0.04749	0.379255	0.0440676	0.371936	0.0566756	15	putative outer membrane autotransporter barrel precursor	P09489	Extracellular serine protease	9e-85	Serratia marcescens PE	K12688	GO:0006508
	Ac	BAF89226	AZC_3228	0.231703	0.115924	3.61876	0.650214	1.30878	0.0407999	1.27448	0.639751	0.591046	0.369353	15	unknown protein	No hits found					GO:0008152
	Ac	BAF89227	AZC_3229	0	0	3.92751	1.61322	0.607715	0.0973618	1.00978	0.700508	0.920704	0.205159	15	unknown protein	No hits found					GO:0008152
	Ac	BAF89228	AZC_3230	0.858566	0.224774	3.84272	0.786224	4.06299	0.32604	8.5099	1.88246	8.42949	0.735991	15	putative transcriptional regulator	Q47129	Transcriptional activator FeaR	4e-12	Escherichia coli (strain K12)	K14063	GO:0006351	GO:0006355
	Ac	BAF89229	AZC_3231	0.085855	0.0430897	0.527957	0.179626	0.601916	0.118872	0.755637	0.0892571	0.463265	0.0684358	1	TPR repeat protein	P21296	Protein FlbA	5e-18	Caulobacter crescentus (strain ATCC 19089 / CB15)		GO:0008152
	Ac	BAF89230	AZC_3232	0.280406	0.061864	0.414314	0.0330067	0.475501	0.0163322	0.657115	0.0827801	0.741366	0.0910975	5	putative Flp pilus assembly protein	O67178	Uncharacterized protein aq_1088	6e-40	Aquifex aeolicus (strain VF5)		GO:0006396	GO:0008152
	Ac	BAF89254	AZC_3256	0.635623	0.0803144	1.63536	0.35616	1.08202	0.244912	0.86169	0.24336	0.912734	0.239274	1	hypothetical protein	No hits found					GO:0090305
	Ac	BAF89266	AZC_3268	0.342521	0.127129	0.747628	0.119862	0.82068	0.10594	0.663194	0.12832	1.28996	0.19256	1	glucose-methanol-choline oxidoreductase	Q9WWW2	Alcohol dehydrogenase [acceptor]	1e-139	Pseudomonas putida	K00108	GO:0006066	GO:0055114
	Ac	BAF89272	AZC_3274	0.306412	0.0287887	1.43048	0.0496382	1.85406	0.115565	0.936469	0.154408	1.31274	0.128623	1	twin-arginine translocation pathway signal	Q51698	Isoquinoline 1-oxidoreductase subunit beta	3e-79	Brevundimonas diminuta	K07303	GO:0055114
	Ac	BAF89273	AZC_3275	0.393441	0.121065	2.24462	0.592801	2.4205	0.219614	2.21449	0.593233	2.06394	0.375353	1	oxidoreductase with iron-sulfur subunit	Q88FX9	Nicotinate dehydrogenase subunit A	5e-45	Pseudomonas putida (strain KT2440)		GO:0055114
	Ac	BAF89284	AZC_3286	0.880115	0.0949453	0.401543	0.0462261	0.402957	0.0479348	0.205033	0.062027	0.415867	0.0157922	15	putative multidrug resistance protein	Q57124	Uncharacterized transporter HI_0895	0	Haemophilus influenzae (strain ATCC 51907 / DSM 11121 / KW20 / Rd)	K18138	GO:0006810
	Ac	BAF89288	AZC_3290	4.44698	0.260821	1.40172	0.142559	1.9582	0.300682	1.08021	0.0791899	1.36248	0.100627	1	haem catalase	A8IHK8	Catalase-peroxidase	0	Azorhizobium caulinodans (strain ATCC 43989 / DSM 5975 / ORS 571)	K03782	GO:0006979	GO:0042744	GO:0055114
	Ac	BAF89289	AZC_3291	0.75207	0.310093	2.87653	0.776507	1.63589	0.21107	2.63368	0.365458	3.16325	0.9829	1	protein of unknown function	No hits found					GO:0016310	GO:0055114
	Ac	BAF89295	AZC_3297	2.19127	0.309328	1.27161	0.178326	1.37486	0.190864	0.710171	0.115121	1.0503	0.105872	5	malonyl-CoA decarboxylase	P12617	Malonyl-CoA decarboxylase, mitochondrial	1e-61	Anser anser anser	K01578	GO:0006633
	Ac	BAF89296	AZC_3298	2.9037	0.0877945	1.43898	0.0168899	1.4471	0.271685	1.26515	0.18939	0.927401	0.0253776	1	putative long chain fatty acid CoA ligase	O07610	Long-chain-fatty-acid--CoA ligase	2e-89	Bacillus subtilis (strain 168)		GO:0008152
	Ac	BAF89297	AZC_3299	0.649935	0.164818	4.29866	0.674819	5.0429	0.239958	3.059	0.708915	2.82716	0.167606	1	twin-arginine translocation pathway signal precursor	P37676	2,3-diketo-L-gulonate-binding periplasmic protein YiaO	7e-24	Escherichia coli (strain K12)		GO:0006810
	Ac	BAF89298	AZC_3300	0.152628	0.0864049	1.00602	0.251294	1.95577	0.206876	0.868724	0.76973	1.3711	0.317865	15	C4-dicarboxylate transport precursor	No hits found					GO:0008152
	Ac	BAF89299	AZC_3301	0.263519	0.108981	1.03049	0.381053	1.11921	0.0606723	0.944933	0.282785	1.04621	0.099824	1	C4-dicarboxylate transport precursor	E1VBK3	Ectoine TRAP transporter large permease protein TeaC	2e-21	Halomonas elongata (strain ATCC 33173 / DSM 2581 / NBRC 15536 / NCIMB 2198 / 1H9)		GO:0008152
	Ac	BAF89302	AZC_3304	0.171103	0.0343938	0.401193	0.0304188	0.418895	0.0460343	0.446485	0.0661168	0.799211	0.0946835	15	IMP dehydrogenase	P0A5G6	Uncharacterized protein Mb2599c	2e-11	Mycobacterium bovis (strain ATCC BAA-935 / AF2122/97)		GO:0008152
	Ac	BAF89303	AZC_3305	0.438825	0.058592	0.863147	0.0185457	0.82706	0.052837	0.968591	0.0974286	1.2839	0.0393911	1	hydrophobe/amphiphile efflux-1	Q8FWV9	Efflux pump membrane transporter BepG	0	Brucella suis biovar 1 (strain 1330)		GO:0006810
	Ac	BAF89304	AZC_3306	0.331427	0.0901378	1.39734	0.273726	0.995078	0.0260928	0.758107	0.0631969	1.58787	0.12187	1	secretion protein	Q8FWV8	Efflux pump periplasmic linker BepF	8e-50	Brucella suis biovar 1 (strain 1330)		GO:0055085
	Ac	BAF89310	AZC_3312	1.3538	0.214695	5.90466	0.97849	3.20819	0.909885	4.34638	0.791675	1.07787	0.163733	16	twin-arginine translocation pathway signal precursor	Q60CK8	Glutamyl-tRNA(Gln) amidotransferase subunit A	2e-31	Methylococcus capsulatus (strain ATCC 33009 / NCIMB 11132 / Bath)	K01426	GO:0008152
	Ac	BAF89314	AZC_3316	7.71457	0.783642	16.1031	3.42948	23.6458	1.38288	26.2337	5.46763	16.4866	2.0878	1	unknown protein	No hits found					GO:0008152
	Ac	BAF89317	AZC_3319	1.80667	0.160601	1.75642	0.368333	0.962453	0.119563	0.959004	0.335326	0.782244	0.195514	6	hypothetical protein	No hits found					GO:0008152
	Ac	BAF89324	AZC_3326	5.11449	0.586272	4.46916	0.0466335	2.66617	0.237651	2.49526	0.360568	1.52033	0.262351	7	Calcium binding protein	P16462	Leukotoxin	2e-12	Aggregatibacter actinomycetemcomitans		GO:0006508	GO:0009166	GO:0009405
	Ac	BAF89325	AZC_3327	1.4155	0.159455	0.420191	0.0760671	0.282008	0.158417	0.365324	0.0892178	0.144571	0.0328514	15	membrane fusion protein	Q7ANN5	Type I secretion system membrane fusion protein PrsE	2e-58	Rhizobium meliloti (strain 1021)	K02022	GO:0009306	GO:0015031	GO:0055085
	Ac	BAF89326	AZC_3328	1.44569	0.0566365	0.5326	0.210764	0.545984	0.0591645	0.31256	0.0568817	0.194003	0.060678	15	putative ABC transporter protein	Q03024	Alkaline protease secretion ATP-binding protein AprD	8e-109	Pseudomonas aeruginosa (strain ATCC 15692 / PAO1 / 1C / PRS 101 / LMG 12228)	K06148	GO:0006200	GO:0006810	GO:0055085	GO:0008152	GO:0030253
	Ac	BAF89327	AZC_3329	12.3541	1.26382	4.67	0.387098	4.29942	1.02248	2.58352	0.122693	2.36729	0.120229	15	multiple antibiotic resistance protein	P96440	Exopolysaccharide II synthesis transcriptional activator ExpG	3e-39	Rhizobium meliloti (strain 1021)		GO:0006351	GO:0006355
	Ac	BAF89328	AZC_3330	2.05975	0.387618	0.641772	0.080178	0.731043	0.163171	0.487523	0.0380963	0.35939	0.185968	1	putative glycosyltransferase	A0PVZ1	D-inositol 3-phosphate glycosyltransferase	8e-09	Mycobacterium ulcerans (strain Agy99)		GO:0009058
	Ac	BAF89329	AZC_3331	1.96461	0.241774	1.0518	0.175997	0.869399	0.151755	0.364858	0.166089	0.396042	0.0227461	7	hypothetical protein	No hits found					GO:0008152
	Ac	BAF89330	AZC_3332	0.885991	0.298076	0.159253	0.0640444	0.319055	0.127952	0.0734489	0.0370457	0.224869	0.0370484	15	hypothetical protein	No hits found					GO:0008152
	Ac	BAF89336	AZC_3338	0.559515	0.0153517	0.897912	0.0495828	2.12728	0.166429	1.37554	0.156004	2.39426	0.307348	7	C4-dicarboxylate-binding protein	P43020	Uncharacterized protein YiiZ	3e-59	Salmonella typhimurium (strain LT2 / SGSC1412 / ATCC 700720)		GO:0006810
	Ac	BAF89341	AZC_3343	0.254094	0.0467293	1.04255	0.144577	0.809377	0.0672881	0.507582	0.0812946	1.91189	0.238313	15	ABC transporter periplasmic substrate-binding protein	No hits found					GO:0008152
	Ac	BAF89344	AZC_3346	0.0363467	0.0363467	0.495005	0.22134	0.470564	0.0722092	0.34746	0.174898	0.797254	0.223825	1	ABC transporter permease protein	No hits found					GO:0006810
	Ac	BAF89347	AZC_3349	0.155056	0.0565889	1.57091	0.574029	1.12003	0.189111	0.545815	0.156992	2.27612	0.347515	15	methyl-accepting chemotaxis sensory transducer	P42259	Sensory rhodopsin II transducer	7e-08	Natronomonas pharaonis		GO:0006935	GO:0007165
	Ac	BAF89360	AZC_3362	1.84145	0.0966315	18.9443	4.031	18.8729	0.61654	15.732	0.272117	29.4377	0.704421	1	twin-arginine translocation pathway signal precursor	Q3J1R2	Alpha-keto acid-binding periplasmic protein TakP	1e-150	Rhodobacter sphaeroides (strain ATCC 17023 / 2.4.1 / NCIB 8253 / DSM 158)		GO:0006810
	Ac	BAF89363	AZC_3365	0.414277	0.209688	0.953956	0.0729297	1.62168	0.348505	1.08911	0.300772	1.37198	0.275409	1	glutathione S-transferase	Q12390	Glutathione S-transferase 2	3e-37	Saccharomyces cerevisiae (strain ATCC 204508 / S288c)		GO:0008152
	Ac	BAF89376	AZC_3378	2.86296	0.401715	4.86128	1.30896	4.62838	0.430462	7.95945	1.32089	7.03095	0.603831	5	hypothetical protein	No hits found					GO:0008152
	Ac	BAF89450	AZC_3452	2.27558	0.127638	4.74088	0.746861	8.11633	1.67814	7.07791	0.738555	4.77906	0.548071	1	NADH dehydrogenase I chain E	Q46505	NADP-reducing hydrogenase subunit HndA	1e-24	Desulfovibrio fructosivorans	K00334	GO:0055114
	Ac	BAF89451	AZC_3453	1.18507	0.101623	2.40815	0.239225	4.23826	0.721388	3.46839	0.500035	2.58249	0.0646654	1	putative NAD-dependent formate dehydrogenase beta subunit protein	Q46507	NADP-reducing hydrogenase subunit HndC	4e-131	Desulfovibrio fructosivorans	K05587	GO:0055114
	Ac	BAF89452	AZC_3454	2.4509	0.205943	3.95008	0.4244	8.30977	1.03712	5.67365	0.417734	2.78748	0.0827578	8	formate dehydrogenase alpha subunit	O34720	Probable oxidoreductase YjgC	1e-174	Bacillus subtilis (strain 168)	K00123	GO:0015942	GO:0055114
	Ac	BAF89453	AZC_3455	1.06439	0.0983426	2.70469	0.17813	3.33645	0.539278	2.89196	0.48353	1.3446	0.228355	16	formate dehydrogenase subunit	Q8UC79	Protein FdhD homolog	4e-85	Agrobacterium tumefaciens (strain C58 / ATCC 33970)	K02379	GO:0008152	GO:0055114
	Ac	BAF89454	AZC_3456	0.774008	0.142344	2.02331	0.232635	4.55943	1.11226	1.89022	1.0356	1.24747	0.344827	16	NAD-dependent formate dehydrogenase delta subunit	No hits found					GO:0055114
	Ac	BAF89455	AZC_3457	0.357642	0.138702	1.06635	0.264211	1.54541	0.261853	1.49858	0.479987	1.48532	0.465621	1	cation efflux protein	O07084	Cadmium, cobalt and zinc/H(+)-K(+) antiporter	5e-36	Bacillus subtilis (strain 168)	K16264	GO:0006812	GO:0055085
	Ac	BAF89462	AZC_3464	4.22284	0.452823	12.2743	1.67729	11.4505	1.26531	8.56629	0.38579	8.15331	0.418473	1	conserved hypothetical protein	No hits found					GO:0008152
	Ac	BAF89479	AZC_3481	0.990321	0.0747079	4.34045	1.04149	2.04785	0.685762	3.09572	0.83529	0.920326	0.092247	16	IMP dehydrogenase	G3XDA3	Methyl-accepting chemotaxis protein CtpH	4e-15	Pseudomonas aeruginosa (strain ATCC 15692 / PAO1 / 1C / PRS 101 / LMG 12228)	K03406	GO:0006935	GO:0007165
	Ac	BAF89486	AZC_3488	0.155434	0.0317702	1.70986	0.193448	4.56532	0.854743	3.25548	0.502375	2.87493	0.269366	15	glyoxylate carboligase	P0AEP7	Glyoxylate carboligase	0	Escherichia coli (strain K12)	K01608	GO:0009436
	Ac	BAF89487	AZC_3489	0.9646	0.185593	6.27011	1.0053	9.53708	1.08488	6.58045	0.356641	5.93362	0.801267	1	hydroxypyruvate isomerase	P30147	Hydroxypyruvate isomerase	1e-98	Escherichia coli (strain K12)	K01816	GO:0008152
	Ac	BAF89488	AZC_3490	0.837909	0.257832	6.00698	1.07315	8.90652	1.84338	7.07227	0.734267	5.25166	0.204581	1	2-hydroxy-3-oxopropionate reductase	P77161	2-hydroxy-3-oxopropionate reductase	6e-143	Escherichia coli (strain K12)	K00042	GO:0006098	GO:0055114	GO:0006573	GO:0046487
	Ac	BAF89489	AZC_3491	0.0411825	0.020669	0.917	0.217695	1.78935	0.268935	1.54339	0.181845	1.17045	0.0816635	15	pyruvate kinase	O05118	Pyruvate kinase	8e-138	Methylobacterium extorquens (strain ATCC 14718 / DSM 1338 / AM1)	K00873	GO:0006096	GO:0016310
	Ac	BAF89491	AZC_3493	5.81504	1.08303	1.11508	0.139309	0.958876	0.498028	0.316279	0.316279	0.47877	0.367279	15	unknown protein	No hits found					GO:0008152
	Ac	BAF89497	AZC_3499	1.59284	0.433726	5.08233	0.446579	4.80993	0.350357	3.15789	0.298799	4.9993	0.651666	1	cytochrome b/c1 precursor	P51131	Cytochrome b/c1	5e-105	Bradyrhizobium diazoefficiens (strain JCM 10833 / IAM 13628 / NBRC 14792 / USDA 110)	K00413	GO:0022904	GO:0055114
	Ac	BAF89498	AZC_3500	1.34395	0.0837201	4.54754	0.210429	4.64532	0.610011	3.44288	0.0811734	4.90146	0.64777	1	cytochrome b/c1	P51131	Cytochrome b/c1	0	Bradyrhizobium diazoefficiens (strain JCM 10833 / IAM 13628 / NBRC 14792 / USDA 110)	K00412	GO:0022904	GO:0055114
	Ac	BAF89499	AZC_3501	1.8268	0.433126	5.75125	0.832038	5.66474	0.420773	3.509	0.663767	6.06883	0.531267	1	ubiquinol-cytochrome c reductase	Q1RIA5	Ubiquinol-cytochrome c reductase iron-sulfur subunit	2e-79	Rickettsia bellii (strain RML369-C)	K00411	GO:0055114	GO:1902600
	Ac	BAF89513	AZC_3515	0.621709	0.248213	1.57543	0.400654	1.59274	0.154747	1.4502	0.18404	2.01742	0.0964854	1	TRAP dicarboxylate transporter-DctP subunit precursor	No hits found					GO:0006810
	Ac	BAF89523	AZC_3525	0	0	0.860641	0.324018	1.0289	0.408061	0.434312	0.286299	0.958269	0.369058	15	unknown protein	No hits found					GO:0008152
	Ac	BAF89527	AZC_3529	5.97052	1.10863	3.56515	0.722517	3.4939	0.66716	3.41118	0.268982	2.72635	0.186063	6	conserved hypothetical protein	No hits found					GO:0008152
	Ac	BAF89543	AZC_3545	1.50215	0.352039	2.74796	0.258544	2.79262	0.443884	1.86736	0.266121	4.27446	0.365068	6	2-isopropylmalate synthase	Q07PI3	2-isopropylmalate synthase	0	Rhodopseudomonas palustris (strain BisA53)	K01649	GO:0008652	GO:0009082	GO:0009098	GO:0019752
	Ac	BAF89545	AZC_3547	9.02316	0.558954	2.76604	0.154748	3.25814	0.412209	3.21172	0.237252	3.09765	0.249596	1	conserved hypothetical protein	No hits found					GO:0006334
	Ac	BAF89546	AZC_3548	0.2549	0.0478819	5.02005	0.911665	5.62228	0.30206	4.47571	0.166149	8.7325	1.13202	1	conserved hypothetical protein	P70791	UPF0065 protein in the TAR-I ttuE-ttuC' intergenic region	3e-106	Agrobacterium vitis PE		GO:0008152
	Ac	BAF89547	AZC_3549	0	0	1.49929	0.0549448	1.5182	0.307153	0.952936	0.280951	3.7331	0.719392	15	protein of unknown function	P70794	Uncharacterized 16.3 kDa protein in TAR-I ttuC' 3'region	2e-12	Agrobacterium vitis PE		GO:0008152
	Ac	BAF89548	AZC_3550	0.148921	0.0567619	1.75434	0.16635	1.03761	0.168492	0.915079	0.0371552	1.7233	0.239119	15	protein of unknown function	P70795	Uncharacterized 52.8 kDa protein in TAR-I ttuC' 3'region	1e-173	Agrobacterium vitis PE		GO:0008152
	Ac	BAF89551	AZC_3553	2.17645	0.603973	6.02773	2.20044	5.23338	0.171262	5.17097	0.412294	6.11211	0.563376	1	thiamine-biosynthesis	No hits found					GO:0008152
	Ac	BAF89565	AZC_3567	0.294417	0.0392135	1.31106	0.314671	0.795463	0.0740804	0.966858	0.0812877	0.684827	0.0249833	15	putative amino acid transporter	O87394	Uncharacterized transporter R00093	3e-15	Rhizobium meliloti (strain 1021)		GO:0003333	GO:0055085	GO:0006810
	Ac	BAF89566	AZC_3568	2.4834	0.146312	6.57351	1.70644	3.28515	0.751005	6.54767	2.41937	2.8345	0.375224	12	hypothetical protein	No hits found					GO:0032259
	Ac	BAF89567	AZC_3569	15.178	1.31821	73.6719	21.2406	50.8904	5.35103	42.7781	3.7591	22.6562	2.73318	16	hypothetical protein	No hits found					GO:0008152
	Ac	BAF89570	AZC_3572	2.66899	0.913275	8.5763	1.15533	5.60046	0.270569	4.54277	0.838824	3.30158	0.309028	10	unknown protein	No hits found					GO:0008152
	Ac	BAF89606	AZC_3608	0.830734	0.19603	2.55163	0.475795	1.69644	0.121262	3.36899	0.183798	3.42309	0.798712	1	conserved hypothetical protein	No hits found					GO:0008152
	Ac	BAF89607	AZC_3609	3.48306	0.295024	6.41504	0.848061	7.27541	0.67109	5.44507	1.03769	5.00501	0.250193	2	HesB protein	Q8L8C0	Iron-sulfur assembly protein IscA-like 3, mitochondrial	2e-33	Arabidopsis thaliana	K13628	GO:0016226
	Ac	BAF89610	AZC_3612	2.90368	0.573199	2.33494	0.548899	2.01517	0.100799	1.2845	0.140538	1.67185	0.127943	4	cysteine desulphurase	Q8NXH0	Probable cysteine desulfurase	2e-141	Staphylococcus aureus (strain MW2)	K11717	GO:0006534	GO:0008152
	Ac	BAF89611	AZC_3613	5.51339	0.701703	4.95435	0.595606	4.55033	0.536934	2.43978	0.266951	3.65298	0.149037	4	FeS assembly protein	P77689	FeS cluster assembly protein SufD	5e-45	Escherichia coli (strain K12)	K09015	GO:0016226
	Ac	BAF89612	AZC_3614	8.68012	1.65862	5.81918	0.297164	7.48435	0.461081	2.70267	0.0365624	5.23353	0.487331	4	FeS assembly ATPase	Q8P2M5	Probable ABC transporter ATP-binding protein spyM18_0273	5e-101	Streptococcus pyogenes serotype M18 (strain MGAS8232)	K09013	GO:0006200	GO:0006810	GO:0008152
	Ac	BAF89613	AZC_3615	10.4872	1.02607	7.89102	0.401245	7.70481	1.00695	4.49832	0.592216	5.57688	0.165441	4	FeS assembly protein	Q55790	UPF0051 protein slr0074	0	Synechocystis sp. (strain PCC 6803 / Kazusa)	K09014	GO:0016226
	Ac	BAF89621	AZC_3623	0.451136	0.135539	1.46211	0.216117	2.39547	0.184232	1.97316	0.165177	2.31817	0.41153	1	hypothetical protein	No hits found					GO:0006468
	Ac	BAF89629	AZC_3631	3.09718	0.417075	1.51023	0.259406	1.65531	0.0756223	3.22257	0.715652	2.70937	0.117632	9	glucose-6-phosphate isomerase	A7IEQ6	Glucose-6-phosphate isomerase	0	Xanthobacter autotrophicus (strain ATCC BAA-1158 / Py2)	K01810	GO:0006094	GO:0006096
	Ac	BAF89630	AZC_3632	34.1824	2.33397	5.6747	0.625983	7.42645	1.51943	6.99212	2.18469	8.21865	1.11625	1	unknown protein	No hits found					GO:0008152
	Ac	BAF89632	AZC_3634	0.58589	0.0902546	22.2098	1.85392	38.2327	4.41527	23.1076	1.69135	18.124	1.01828	1	putative oxalate/formate antiporter	Q51330	Oxalate:formate antiporter	2e-46	Oxalobacter formigenes	K08177	GO:0006810	GO:0055085
	Ac	BAF89633	AZC_3635	0.552265	0.154581	7.66417	0.143508	11.1764	1.3773	9.30077	1.3416	5.23986	0.229589	1	putative acyl-CoA transferase	O87838	Formyl-coenzyme A transferase	0	Streptomyces coelicolor (strain ATCC BAA-471 / A3(2) / M145)	K18703	GO:0008152	GO:0033611
	Ac	BAF89634	AZC_3636	0.439254	0.240031	4.59726	0.27105	7.12705	1.07288	6.77699	0.937266	3.79489	0.551695	1	hypothetical protein	P9WJA3	Hypoxic response protein 1	2e-11	Mycobacterium tuberculosis (strain ATCC 25618 / H37Rv)		GO:0055114
	Ac	BAF89635	AZC_3637	0.75646	0.239474	2.49272	0.416926	3.1168	0.157066	3.05744	0.509889	2.73721	0.206037	1	regulatory protein	O05494	Uncharacterized HTH-type transcriptional regulator YdhC	5e-16	Bacillus subtilis (strain 168)		GO:0006351	GO:0006355
	Ac	BAF89637	AZC_3639	3.70273	0.312658	8.40533	0.313737	5.47715	1.13661	4.81138	1.04153	3.96157	0.646942	9	GatB protein	P54464	Uncharacterized protein YqeY	1e-10	Bacillus subtilis (strain 168)	K09117	GO:0008152
	Ac	BAF89647	AZC_3649	4.35224	0.318389	2.00117	0.201693	2.41101	0.229342	2.48119	0.180428	3.78042	0.588676	1	histidine kinase A	Q9LCC2	Cyanobacterial phytochrome A	4e-25	Nostoc sp. (strain PCC 7120 / UTEX 2576)		GO:0000160	GO:0007165	GO:0023014	GO:0016310
	Ac	BAF89654	AZC_3656	3.0149	0.214811	5.01576	0.104128	4.56073	0.560572	4.21292	0.352454	5.91027	0.281004	6	NAD-dependent malic enzyme	O30807	NAD-dependent malic enzyme	0	Rhizobium meliloti (strain 1021)	K00029	GO:0006108	GO:0008152	GO:0055114
	Ac	BAF89658	AZC_3660	0.722631	0.102426	0.971728	0.134117	1.03025	0.0922579	1.40811	0.203277	1.81962	0.155321	5	sensory box/GGDEF family protein	Q9ABX9	Uncharacterized signaling protein CC_0091	6e-88	Caulobacter crescentus (strain ATCC 19089 / CB15)		GO:0007165	GO:0035556	GO:0009190
	Ac	BAF89666	AZC_3668	1.40755	0.0460881	21.9991	5.33447	26.7317	1.46544	18.825	0.963432	24.4661	1.73544	1	hypothetical protein	Q9LEV3	CBS domain-containing protein CBSX3, mitochondrial	1e-19	Arabidopsis thaliana		GO:0055114
	Ac	BAF89668	AZC_3670	0.48496	0.242632	1.36529	0.298193	0.886245	0.145873	1.23585	0.303914	1.84428	0.30669	1	putative transglutaminase-like cysteine peptidase	No hits found					GO:0008152
	Ac	BAF89676	AZC_3678	1.11048	0.169116	2.84433	0.398663	2.90842	0.41302	1.64669	0.789434	1.77108	0.553138	1	heat shock protein	P29944	Uncharacterized 19.0 kDa protein in cobS 5'region	4e-56	Pseudomonas denitrificans PE		GO:0006950
	Ac	BAF89692	AZC_3694	2.45223	0.589099	2.89092	0.304884	2.47251	0.501959	6.14176	0.443781	5.10547	0.839419	5	unknown protein	No hits found					GO:0008152
	Ac	BAF89693	AZC_3695	4.51988	0.768238	3.47199	1.34852	5.30848	0.604497	9.66328	0.665641	9.01353	0.95581	5	protein of unknown function	No hits found					GO:0055085
	Ac	BAF89694	AZC_3696	8.88076	0.827938	3.21143	0.917865	2.78701	0.658815	4.38039	1.0324	4.63356	0.775636	1	protein of unknown function	No hits found					GO:0008152
	Ac	BAF89695	AZC_3697	1.74893	0.161689	0.558719	0.155556	0.773259	0.0898074	1.088	0.0332636	0.626045	0.0706422	11	regulatory protein	P52662	HTH-type transcriptional regulator PecT	3e-30	Dickeya dadantii (strain 3937)		GO:0006351	GO:0006355
	Ac	BAF89702	AZC_3704	0.283716	0.148613	1.27012	0.109871	1.44103	0.127977	1.17984	0.25836	1.07122	0.295242	1	hypothetical protein	No hits found					GO:0008152
	Ac	BAF89705	AZC_3707	0.156968	0.0344208	1.00997	0.192582	1.08023	0.185923	1.03851	0.0785797	1.36709	0.100099	1	hypothetical protein	No hits found					GO:0008152
	Ac	BAF89709	AZC_3711	0.0677651	0.0340106	1.11993	0.225823	0.471538	0.075545	0.413197	0.152849	0.491926	0.147794	15	putative transcription activator	No hits found					GO:0008152
	Ac	BAF89713	AZC_3715	0.542134	0.323804	3.20534	0.53398	1.2097	0.468824	1.78092	0.303644	1.87099	0.236206	15	hypothetical protein	No hits found					GO:0006541
	Ac	BAF89714	AZC_3716	3.65142	0.387255	11.8928	2.25665	9.94572	0.928869	6.85245	0.487361	10.2932	0.535199	1	integration host factor beta subunit	A8IN83	Integration host factor subunit beta	5e-63	Azorhizobium caulinodans (strain ATCC 43989 / DSM 5975 / ORS 571)	K03530	GO:0006310	GO:0006351	GO:0006355	GO:0006417
	Ac	BAF89715	AZC_3717	0.506277	0.0976432	1.24591	0.0277692	0.904319	0.0894233	0.714511	0.0716775	1.37911	0.19261	1	peptidase S49 protein	Q55682	Putative protease slr0021	7e-32	Synechocystis sp. (strain PCC 6803 / Kazusa)	K04773	GO:0006508
	Ac	BAF89719	AZC_3721	0.475922	0.109945	1.16806	0.104706	0.841475	0.0853296	0.547072	0.0338529	0.755398	0.16903	9	elongator protein	Q55914	Uncharacterized methyltransferase slr0309	2e-23	Synechocystis sp. (strain PCC 6803 / Kazusa)		GO:0008152
	Ac	BAF89723	AZC_3725	0.494041	0.131764	1.15599	0.0952384	1.54378	0.0641368	1.35109	0.427661	1.45181	0.573582	1	hypothetical protein	No hits found					GO:0008152
	Ac	BAF89724	AZC_3726	121.64	10.9599	388.097	40.5881	367.97	12.0232	317.374	10.714	370.357	10.404	1	outer membrane protein Omp31 precursor	P0A3U5	31 kDa outer-membrane immunogenic protein	6e-42	Brucella suis biovar 1 (strain 1330)		GO:0006810	GO:0006811	GO:0055085
	Ac	BAF89725	AZC_3727	53.8234	3.01242	6.52762	0.871287	8.44791	1.14101	6.13544	0.361804	6.44649	0.678854	1	outer membrane protein Omp31 precursor	P0A3U5	31 kDa outer-membrane immunogenic protein	6e-45	Brucella suis biovar 1 (strain 1330)		GO:0006810	GO:0006811	GO:0055085
	Ac	BAF89726	AZC_3728	0.24354	0.0330132	0.643093	0.21705	0.434983	0.0646486	0.503755	0.125698	1.06278	0.125258	1	acetyl-CoA hydrolase	P38946	Succinyl-CoA:coenzyme A transferase	1e-174	Clostridium kluyveri (strain ATCC 8527 / DSM 555 / NCIMB 10680)		GO:0006084
	Ac	BAF89729	AZC_3731	3.36153	0.744381	6.91413	0.338816	6.87537	0.339732	4.30205	0.754491	5.19567	0.38806	1	aspartate-semialdehyde dehydrogenase	O67716	Aspartate-semialdehyde dehydrogenase	5e-130	Aquifex aeolicus (strain VF5)	K00133	GO:0008652	GO:0009085	GO:0009086	GO:0009089	GO:0009097	GO:0009088	GO:0071266
	Ac	BAF89730	AZC_3732	3.39917	0.855701	5.30371	0.0837081	6.00961	0.240455	6.05059	0.958664	6.81722	0.519393	6	conserved hypothetical protein	No hits found					GO:0008152
	Ac	BAF89740	AZC_3742	2.60244	0.255909	5.88347	0.605136	3.96619	0.909092	3.9787	0.197977	3.53515	0.616115	1	outer membrane protein	P55561	Uncharacterized outer-membrane protein y4mB	5e-73	Rhizobium sp. (strain NGR234)	K07275	GO:0008152
	Ac	BAF89745	AZC_3747	0.361665	0.0551181	1.15942	0.121768	0.870777	0.329696	0.721036	0.0860158	1.62499	0.212788	1	hypothetical protein	No hits found					GO:0008152
	Ac	BAF89750	AZC_3752	0.90795	0.0868226	0.694973	0.204484	0.529774	0.0440431	0.242565	0.0715148	0.50415	0.0650891	4	dihydroxy-acid dehydratase	Q1JUQ1	L-arabonate dehydratase	3e-140	Azospirillum brasilense	K01687	GO:0008152
	Ac	BAF89756	AZC_3758	0.45056	0.189623	1.05518	0.115961	1.34832	0.205384	0.859854	0.380083	0.472739	0.185127	16	hypothetical protein	No hits found					GO:0008152
	Ac	BAF89792	AZC_3794	0.671751	0.137394	1.90551	0.46604	1.51846	0.201788	1.91301	0.252408	1.89351	0.322193	1	AraC-like protein	Q9HTH5	HTH-type transcriptional regulator CdhR	2e-20	Pseudomonas aeruginosa (strain ATCC 15692 / PAO1 / 1C / PRS 101 / LMG 12228)		GO:0006351	GO:0006355
	Ac	BAF89821	AZC_3823	0.550691	0.0727538	0.897798	0.14167	1.24424	0.0375108	0.908314	0.0721059	0.868915	0.213503	2	putative methylamine utilization protein	Q51658	Methylamine utilization protein MauG	3e-101	Paracoccus denitrificans (strain Pd 1222)	K00428	GO:0055114
	Ac	BAF89911	AZC_3913	0.154123	0.0920541	0.480577	0.124001	0.525025	0.208397	0.274939	0.0427116	0.760625	0.0982017	1	DNA/pantothenate metabolism flavoprotein	Q9KVD1	Coenzyme A biosynthesis bifunctional protein CoaBC	2e-74	Vibrio cholerae serotype O1 (strain ATCC 39315 / El Tor Inaba N16961)	K13038	GO:0015937	GO:0015941
	Ac	BAF89915	AZC_3917	7.20621	0.793781	3.33634	0.769346	3.75152	0.475628	5.91244	0.81222	8.71385	0.397353	10	hypothetical protein	No hits found					GO:0008152
	Ac	BAF89917	AZC_3919	0.988385	0.0504298	2.04695	0.258616	2.31185	0.303356	1.31139	0.177246	1.80661	0.169071	1	ubiquinone/menaquinone biosynthesis methyltransferase	B3Q619	Ubiquinone/menaquinone biosynthesis C-methyltransferase UbiE	6e-119	Rhodopseudomonas palustris (strain TIE-1)	K03183	GO:0006744	GO:0009234	GO:0032259
	Ac	BAF89923	AZC_3925	0.259337	0.0597726	0.665172	0.114058	0.871018	0.0780996	0.411392	0.125661	0.918744	0.195775	1	RNA polymerase sigma-54 factor	P33984	RNA polymerase sigma-54 factor	0	Azorhizobium caulinodans (strain ATCC 43989 / DSM 5975 / ORS 571)	K03092	GO:0006352	GO:0006355
	Ac	BAF89925	AZC_3927	0.515864	0.113122	2.22061	0.134263	1.18073	0.170441	1.24098	0.348159	2.41044	0.525951	1	conserved hypothetical protein	P25893	Uncharacterized protein R00383	7e-24	Rhizobium meliloti (strain 1021)		GO:0015920
	Ac	BAF89926	AZC_3928	1.05577	0.0702116	3.31229	0.350488	2.13679	0.435924	1.40937	0.541303	2.56902	0.1799	11	putative uncharacterized protein	No hits found					GO:0008152
	Ac	BAF89927	AZC_3929	0.931882	0.100416	2.31962	0.296165	1.91338	0.28608	1.38955	0.0754001	2.33887	0.322765	1	3'-5' exonuclease	A5G127	Ribonuclease D	1e-24	Acidiphilium cryptum (strain JF-5)	K03684	GO:0006139	GO:0090305
	Ac	BAF89928	AZC_3930	1.43765	0.185265	4.48556	0.329153	3.69031	0.629239	3.14631	1.09546	5.91233	1.03788	1	conserved hypothetical protein	No hits found					GO:0008152
	Ac	BAF89945	AZC_3947	1.26522	0.640399	4.04949	1.04228	4.24338	0.79805	5.06327	1.25665	2.98706	0.32762	1	hypothetical protein	No hits found					GO:0008152
	Ac	BAF89946	AZC_3948	1.06835	0.0977966	1.97322	0.212313	2.65436	0.394726	1.76463	0.214668	1.922	0.228717	2	succinic semialdehyde dehydrogenase	Q9I6M5	Glutarate-semialdehyde dehydrogenase DavD	0	Pseudomonas aeruginosa (strain ATCC 15692 / PAO1 / 1C / PRS 101 / LMG 12228)	K00135	GO:0008152	GO:0009450	GO:0055114
	Ac	BAF89949	AZC_3951	1.03695	0.124582	1.57698	0.36934	1.37594	0.113144	1.25893	0.0860264	3.44118	0.520063	6	signal recognition particle protein	Q92J55	Signal recognition particle protein	4e-130	Rickettsia conorii (strain ATCC VR-613 / Malish 7)	K03106	GO:0006184	GO:0006612	GO:0006614	GO:0008152
	Ac	BAF89955	AZC_3957	1.73304	0.455833	2.38738	0.203763	3.14944	0.66622	4.85844	0.658179	4.12634	0.312716	5	putative glutathione S-transferase	P42620	Glutathionyl-hydroquinone reductase YqjG	1e-116	Escherichia coli (strain K12)	K07393	GO:0008152
	Ac	BAF89957	AZC_3959	0.869708	0.130617	1.22191	0.207837	0.834182	0.140098	0.891751	0.152903	2.02722	0.0954909	6	aminotransferase	Q9HZ76	UDP-2-acetamido-2-deoxy-3-oxo-D-glucuronate aminotransferase	1e-106	Pseudomonas aeruginosa (strain ATCC 15692 / PAO1 / 1C / PRS 101 / LMG 12228)		GO:0008152
	Ac	BAF89960	AZC_3962	9.89799	0.372291	20.9866	0.993351	21.9797	0.769541	18.3229	1.4318	24.4349	0.607219	1	outer membrane protein, 31 kDa precursor	P0A3U5	31 kDa outer-membrane immunogenic protein	2e-30	Brucella suis biovar 1 (strain 1330)		GO:0008152
	Ac	BAF89976	AZC_3978	0.915951	0.24264	2.80951	0.458023	3.75229	0.321887	2.15549	0.607582	2.19244	0.825566	1	conserved hypothetical protein	No hits found					GO:0006351	GO:0006355
	Ac	BAF89978	AZC_3980	3.57127	0.256964	15.7674	1.13219	16.1512	0.487016	13.6138	1.52071	16.4316	0.799362	1	hypothetical protein	No hits found					GO:0008152
	Ac	BAF89995	AZC_3997	1.3737	0.225762	2.03456	0.625058	1.9806	0.242655	2.10256	0.414148	2.82044	0.505489	6	hypothetical protein	No hits found					GO:0008152
	Ac	BAF90000	AZC_4002	15.8727	1.07896	2.83088	0.403135	3.09512	0.728822	2.87657	0.514459	2.12457	0.373042	1	transcriptional regulator	P64589	Uncharacterized protein YqjI	2e-19	Shigella flexneri		GO:0008152
	Ac	BAF90006	AZC_4008	2.99802	0.514004	8.94989	1.16466	5.21649	1.66465	6.54331	1.53345	11.0048	1.67213	1	unknown protein	No hits found					GO:0008152
	Ac	BAF90014	AZC_4016	0.475054	0.0621603	1.25832	0.188007	0.93569	0.227498	0.660088	0.461017	1.25266	0.168714	11	malate dehydrogenase	A8ILC6	Malate dehydrogenase	0	Azorhizobium caulinodans (strain ATCC 43989 / DSM 5975 / ORS 571)	K00024	GO:0005975	GO:0044262	GO:0006099	GO:0055114	GO:0006108
	Ac	BAF90017	AZC_4019	1.05327	0.0903042	0.485923	0.0400879	0.813895	0.0997819	0.842514	0.20606	1.14374	0.088417	9	putative membrane protein	No hits found					GO:0008152
	Ac	BAF90031	AZC_4033	4.23121	0.320424	4.87572	0.300712	3.47691	0.820011	2.42214	0.419526	1.42122	0.404471	6	phosphate regulon transcriptional regulator	Q52989	Phosphate-specific transport system accessory protein PhoU homolog	6e-96	Rhizobium meliloti (strain 1021)	K02039	GO:0006810	GO:0006817
	Ac	BAF90032	AZC_4034	4.31871	0.6995	4.10923	0.255039	2.95972	0.314402	1.58745	0.16215	1.66018	0.317517	5	phosphate transport system permease protein 1	Q0BTP1	Phosphate import ATP-binding protein PstB	7e-142	Granulibacter bethesdensis (strain ATCC BAA-1260 / CGDNIH1)	K02036	GO:0006200	GO:0006810	GO:0006817	GO:0035435	GO:0008152
	Ac	BAF90034	AZC_4036	2.02648	0.637477	2.20482	0.32735	1.37411	0.0930431	0.648645	0.228784	0.591854	0.113301	5	phosphate ABC transporter, permease protein	Q98FL3	Phosphate transport system permease protein PstC	1e-97	Rhizobium loti (strain MAFF303099)	K02037	GO:0006810	GO:0055085	GO:0006817
	Ac	BAF90035	AZC_4037	15.1423	1.14458	14.6259	0.853286	8.42632	1.51744	3.97186	0.272248	3.92793	0.251163	5	periplasmic phosphate binding protein	Q9CNJ4	Phosphate-binding protein PstS	1e-95	Pasteurella multocida (strain Pm70)	K02040	GO:0006810	GO:0006817	GO:0035435
	Ac	BAF90037	AZC_4039	2.47324	0.228615	1.41147	0.0218099	2.50047	0.140099	4.38113	1.44112	8.16301	0.627784	6	hypothetical protein	No hits found					GO:0008152
	Ac	BAF90040	AZC_4042	1.00456	0.140054	2.06652	0.0587188	2.58951	0.210893	1.27592	0.0997039	1.26139	0.238963	1	S-adenosyl-L-homocysteine hydrolase	A9VYP7	Adenosylhomocysteinase	0	Methylobacterium extorquens (strain PA1)	K01251	GO:0006730
	Ac	BAF90042	AZC_4044	2.56494	0.608438	13.8421	0.518116	11.6066	2.62368	5.71207	1.02792	7.03893	0.991869	15	hypothetical protein	No hits found					GO:0008152
	Ac	BAF90043	AZC_4045	26.3805	3.8017	81.0701	5.74886	74.5965	2.42779	43.7771	1.17729	51.7834	3.19415	1	cold shock protein	A0R5E1	Probable cold shock protein A	2e-12	Mycobacterium smegmatis (strain ATCC 700084 / mc(2)155)	K03704	GO:0006355
	Ac	BAF90058	AZC_4060	30.9998	2.31802	46.6501	7.96075	47.8304	2.26825	76.5003	7.94049	69.0327	5.31933	5	unknown protein	No hits found					GO:0008152
	Ac	BAF90060	AZC_4062	2.7732	0.434824	0.978656	0.267631	1.49309	0.170047	1.58507	0.178166	1.96039	0.278764	9	conserved hypothetical protein	P9WJX1	Uncharacterized MFS-type transporter Rv2456c	5e-43	Mycobacterium tuberculosis (strain ATCC 25618 / H37Rv)		GO:0055085
	Ac	BAF90061	AZC_4063	0.37784	0.0401121	6.98815	1.37782	11.2346	0.301062	6.57484	0.808957	5.46097	0.253155	1	phosphoenolpyruvate carboxykinase	A8ILP8	Phosphoenolpyruvate carboxykinase [ATP]	0	Azorhizobium caulinodans (strain ATCC 43989 / DSM 5975 / ORS 571)	K01610	GO:0006094	GO:0016310
	Ac	BAF90063	AZC_4065	7.22473	0.536282	4.46325	0.410833	5.18925	0.812342	3.12338	0.225683	3.91887	0.261618	4	response regulator receiver	P50350	Transcriptional regulatory protein ChvI	5e-119	Rhizobium meliloti (strain 1021)	K02483	GO:0000160	GO:0035556	GO:0006351	GO:0006355
	Ac	BAF90066	AZC_4068	3.73784	0.503675	8.22707	0.531796	5.38343	0.482479	3.98238	0.693525	6.17428	1.20216	9	PTS system fructose subfamily IIA component	P69800	PTS system mannose-specific EIIAB component	2e-12	Shigella flexneri	K02793	GO:0009401
	Ac	BAF90069	AZC_4071	2.5399	0.0950682	1.53747	0.0619299	1.49439	0.305064	1.1617	0.275446	1.4219	0.279358	4	hypothetical protein	No hits found					GO:0008152
	Ac	BAF90076	AZC_4078	0.652304	0.230707	0.553141	0.0632985	0.798419	0.0634286	0.361548	0.110436	1.75806	0.305036	6	amino acid ABC transporter permease protein	P21627	High-affinity branched-chain amino acid transport system permease protein BraD	5e-13	Pseudomonas aeruginosa (strain ATCC 15692 / PAO1 / 1C / PRS 101 / LMG 12228)	K01997	GO:0006810
	Ac	BAF90077	AZC_4079	1.92077	0.112765	1.9845	0.179572	2.32182	0.294767	1.6809	0.482188	3.85845	0.623757	6	putative branched-chain amino acid transport substrate-binding protein precursor	Q8FWP6	Leu/Ile/Val-binding protein homolog 7	1e-43	Brucella suis biovar 1 (strain 1330)	K01999	GO:0006865
	Ac	BAF90078	AZC_4080	0.336454	0.0708666	0.397764	0.0954403	0.606958	0.116634	0.404347	0.0639498	1.14115	0.373333	6	protein of unknown function	A8HRQ8	UPF0317 protein AZC_4080	0	Azorhizobium caulinodans (strain ATCC 43989 / DSM 5975 / ORS 571)		GO:0008152
	Ac	BAF90080	AZC_4082	1.06501	0.199074	2.12979	0.5682	1.82679	0.376547	2.17052	0.476999	0.779928	0.244861	12	poly-beta-hydroxybutyrate polymerase	P52070	Poly(3-hydroxyalkanoate) polymerase	3e-120	Methylobacterium extorquens	K03821	GO:0042619
	Ac	BAF90084	AZC_4086	8.40065	1.68027	18.0355	2.45183	19.289	3.9764	37.1507	3.27329	25.9197	1.82651	15	hypothetical protein	No hits found					GO:0008152
	Ac	BAF90085	AZC_4087	3.90639	0.181012	4.59616	1.13877	5.20727	0.501515	9.27491	1.3531	5.9292	0.563137	4	hypothetical protein	No hits found					GO:0008152
	Ac	BAF90108	AZC_4110	0.147164	0.0861387	0.979028	0.200696	0.494124	0.0791633	0.422802	0.262343	0.627957	0.153421	15	putative transcriptional regulator	P40685	Anti-sigma-E factor ChrR	4e-26	Rhodobacter sphaeroides (strain ATCC 17023 / 2.4.1 / NCIB 8253 / DSM 158)		GO:0006351	GO:0006355
	Ac	BAF90113	AZC_4115	9.49797	0.538673	4.20759	0.395076	4.46985	0.484053	5.74908	0.563472	6.58406	0.686133	1	alpha amylase	A0R6E0	Trehalose synthase/amylase TreS	0	Mycobacterium smegmatis (strain ATCC 700084 / mc(2)155)	K05343	GO:0005975
	Ac	BAF90114	AZC_4116	9.60294	0.983226	4.27772	0.873437	5.82156	0.322617	7.21572	0.629034	5.76601	0.246981	1	1,4-alpha-glucan branching enzyme	Q2P949	1,4-alpha-glucan branching enzyme GlgB 2	0	Xanthomonas oryzae pv. oryzae (strain MAFF 311018)	K00700	GO:0005975	GO:0005977	GO:0005978
	Ac	BAF90117	AZC_4119	5.43315	0.472522	0.367729	0.0184822	0.763001	0.199665	0.59902	0.183567	0.838764	0.072965	15	methylmalonate-semialdehyde dehydrogenase	Q9I702	Putative 3-oxopropanoate dehydrogenase	0	Pseudomonas aeruginosa (strain ATCC 15692 / PAO1 / 1C / PRS 101 / LMG 12228)	K00140	GO:0008152	GO:0055114
	Ac	BAF90122	AZC_4124	3.03283	0.543058	5.56687	0.569999	3.62987	0.640975	3.42661	0.740845	6.05239	0.840836	6	H+-transporting two-sector ATPase delta/epsilon subunit	B8EQQ2	ATP synthase epsilon chain	9e-41	Methylocella silvestris (strain BL2 / DSM 15510 / NCIMB 13906)	K02114	GO:0006754	GO:0015986	GO:0042777	GO:0006810	GO:0006811	GO:0015992
	Ac	BAF90123	AZC_4125	4.22851	0.413274	8.74434	0.772387	6.03421	0.112859	3.85513	0.134587	9.60604	0.571091	14	ATP synthase F1 beta subunit	A8HS10	ATP synthase subunit beta	0	Azorhizobium caulinodans (strain ATCC 43989 / DSM 5975 / ORS 571)	K02112	GO:0006754	GO:0015986	GO:0042777	GO:0046034	GO:0006810	GO:0006811	GO:0015992	GO:0015991
	Ac	BAF90124	AZC_4126	5.02143	0.714985	9.11674	1.41096	5.34482	0.573591	3.42997	0.519429	10.3214	0.254147	6	H+-transporting two-sector ATPase gamma subunit	A8HS13	ATP synthase gamma chain	0	Azorhizobium caulinodans (strain ATCC 43989 / DSM 5975 / ORS 571)	K02115	GO:0006754	GO:0015986	GO:0042777	GO:0006810	GO:0006811	GO:0015992
	Ac	BAF90126	AZC_4128	1.74665	0.192281	5.63368	0.348927	4.44832	0.818749	3.07488	0.285413	5.87127	0.765984	1	H+-transporting two-sector ATPase delta (OSCP) subunit	A8HS18	ATP synthase subunit delta	1e-113	Azorhizobium caulinodans (strain ATCC 43989 / DSM 5975 / ORS 571)	K02137	GO:0006754	GO:0015986	GO:0042777	GO:0006810	GO:0006811	GO:0015992
	Ac	BAF90134	AZC_4136	21.682	3.62694	47.4224	7.0724	43.0791	0.118074	38.4603	1.67694	36.7366	1.18294	1	Iojap-related protein precursor	Q5NLX3	Ribosomal silencing factor RsfS	3e-38	Zymomonas mobilis subsp. mobilis (strain ATCC 31821 / ZM4 / CP4)	K09710	GO:0006417	GO:0017148	GO:0042256	GO:0090071
	Ac	BAF90151	AZC_4153	3.33935	0.344906	0.82256	0.216265	1.00522	0.246331	0.953032	0.00849641	0.719549	0.184682	1	aldo/keto reductase	O22707	Probable aldo-keto reductase 3	4e-107	Arabidopsis thaliana		GO:0055114
	Ac	BAF90154	AZC_4156	0.750719	0.0679101	1.03836	0.180272	0.94104	0.382049	0.613922	0.0258966	1.88172	0.32898	6	putative membrane protein	O31603	Uncharacterized membrane protein YjbE	1e-35	Bacillus subtilis (strain 168)		GO:0008152
	Ac	BAF90156	AZC_4158	0.350774	0.0952941	0.877546	0.131087	0.692384	0.059458	0.394386	0.0585843	0.841011	0.0346594	11	molybdopterin oxidoreductase	C0SP82	Probable oxidoreductase YoaE	3e-116	Bacillus subtilis (strain 168)		GO:0055114
	Ac	BAF90163	AZC_4165	0.358812	0.0199534	0.822089	0.251291	0.807902	0.058473	1.00679	0.0399274	1.30125	0.259468	1	periplasmic glucan biosynthesis protein	B0RNI5	Glucans biosynthesis glucosyltransferase H	1e-54	Xanthomonas campestris pv. campestris (strain B100)	K03669	GO:0008152
	Ac	BAF90164	AZC_4166	4.78171	0.645245	4.10614	0.970938	4.9413	0.366596	7.23883	0.86713	10.7855	0.79285	6	putative dehydrogenase	No hits found					GO:0055114
	Ac	BAF90169	AZC_4171	0.621028	0.0888873	0.798588	0.0183504	1.18736	0.105837	0.918673	0.182782	1.70492	0.405099	3	putative pyrimidine reductase	O66534	Riboflavin biosynthesis protein RibD	4e-25	Aquifex aeolicus (strain VF5)	K11752	GO:0009231	GO:0055114
	Ac	BAF90170	AZC_4172	10.0302	0.442149	12.5006	1.71583	15.6965	1.06052	19.6962	2.27	21.9747	0.596136	5	riboflavin biosynthesis protein	Q87D69	GTP cyclohydrolase-2	2e-75	Xylella fastidiosa (strain Temecula1 / ATCC 700964)	K01497	GO:0009231
	Ac	BAF90177	AZC_4179	56.4224	4.20373	59.1534	12.0028	63.004	8.59519	116.844	28.5446	143.811	3.51741	5	hypothetical protein	No hits found					GO:0008152
	Ac	BAF90181	AZC_4183	41.4622	2.83474	41.4931	7.12157	53.914	5.49005	74.7578	5.53799	82.6192	1.27974	6	unknown protein	No hits found					GO:0008152
	Ac	BAF90203	AZC_4205	0.730069	0.0964521	2.08723	0.317627	0.893311	0.122342	1.52044	0.251227	2.90426	0.239852	13	conserved hypothetical protein	No hits found					GO:0051301
	Ac	BAF90206	AZC_4208	1.53123	0.365724	6.88038	1.5562	6.92875	0.162098	5.83833	0.477418	6.67656	0.483458	1	ABC transporter ATP-binding protein	P55604	Uncharacterized ABC transporter ATP-binding protein y4oS	1e-161	Rhizobium sp. (strain NGR234)	K10112	GO:0006200	GO:0006810	GO:0055085	GO:0008152
	Ac	BAF90207	AZC_4209	0.0682276	0.0381204	11.7639	1.98445	13.2861	0.832251	9.31374	0.286188	14.9221	0.926333	1	twin-arginine translocation pathway signal precursor	No hits found					GO:0008643
	Ac	BAF90208	AZC_4210	0.0272358	0.0272358	2.05112	0.103295	1.55375	0.206214	1.22747	0.109001	1.61107	0.0590088	1	putative ABC-type sugar transport systems permease	P40979	Putative ABC transporter permease protein ORF1 (Fragment)	8e-28	Caldicellulosiruptor sp. (strain Rt8B.4) PE	K02025	GO:0006810	GO:0008643
	Ac	BAF90209	AZC_4211	0.0315229	0.0315229	1.91596	0.237717	1.5575	0.136502	1.08664	0.17727	2.20038	0.23417	1	putative sugar uptake ABC transporter permease	P77716	Inner membrane ABC transporter permease protein YcjP	7e-38	Escherichia coli (strain K12)	K02026	GO:0006810	GO:0008643
	Ac	BAF90211	AZC_4213	0.799859	0.0852629	3.77016	0.688455	2.70513	0.383244	2.97819	0.353441	3.54044	1.68592	1	anti-sigma factor antagonist	Q9WVX8	Anti-sigma-B factor antagonist	3e-12	Streptomyces coelicolor (strain ATCC BAA-471 / A3(2) / M145)		GO:0006355
	Ac	BAF90221	AZC_4223	0.190693	0.0778473	0.380532	0.0746946	0.411955	0.0953637	0.392591	0.0716396	0.630363	0.149408	1	histidine kinase	P37979	Protein IcfG	4e-27	Synechocystis sp. (strain PCC 6803 / Kazusa)	K07315	GO:0000160	GO:0007165	GO:0035556	GO:0008152
	Ac	BAF90224	AZC_4226	1.6846	0.0887431	3.69284	0.267546	1.19469	0.0875185	1.23349	0.126718	6.10169	0.211167	14	ammonium transporter	P69681	Ammonia channel	8e-106	Escherichia coli (strain K12)	K03320	GO:0015696	GO:0072488
	Ac	BAF90225	AZC_4227	1.25954	0.186322	3.97767	0.843227	2.01931	0.457266	1.05271	0.382914	7.0961	0.3181	14	GlnK protein	O54053	Nitrogen regulatory protein P-II	2e-62	Rhizobium etli (strain CFN 42 / ATCC 51251)	K04751	GO:0006351	GO:0006355	GO:0006808	GO:0050790
	Ac	BAF90249	AZC_4251	0.109249	0.0313665	2.06155	0.327841	2.52968	0.289056	1.50802	0.366047	2.53952	0.487454	1	L-lactate transport precursor	Q46839	Glycolate permease GlcA	3e-134	Escherichia coli (strain K12)	K03303	GO:0015727	GO:0035873
	Ac	BAF90250	AZC_4252	0.728689	0.161443	0.93421	0.0743556	1.47674	0.0926855	1.20145	0.203012	0.920556	0.161179	2	putative uncharacterized protein	No hits found					GO:0008152
	Ac	BAF90257	AZC_4259	3.33308	0.684442	10.1936	0.40704	7.42833	0.784714	7.27507	0.152996	14.2593	0.76538	1	ATP synthase protein subunit I	No hits found					GO:0008152
	Ac	BAF90258	AZC_4260	1.83274	0.292946	4.71498	0.363402	2.72379	0.187316	2.06991	0.367647	3.55589	1.42071	14	H+-transporting two-sector ATPase A subunit	A8HT64	ATP synthase subunit a	3e-157	Azorhizobium caulinodans (strain ATCC 43989 / DSM 5975 / ORS 571)	K02108	GO:0006754	GO:0015986	GO:0042777	GO:0006810	GO:0006811	GO:0015992
	Ac	BAF90259	AZC_4261	8.37453	1.73914	14.3042	1.80962	9.43961	1.6017	7.57933	2.89385	23.5726	1.26291	6	ATP synthase C chain precursor	Q4FPE8	ATP synthase subunit c	2e-08	Pelagibacter ubique (strain HTCC1062)		GO:0008152
	Ac	BAF90260	AZC_4262	4.95849	1.18065	10.0037	0.828852	6.83902	1.02483	3.39169	0.375638	13.5244	0.719	14	ATP synthase subunit B precursor	A8HT70	ATP synthase subunit b 2	4e-72	Azorhizobium caulinodans (strain ATCC 43989 / DSM 5975 / ORS 571)		GO:0006754	GO:0015986	GO:0042777	GO:0006810	GO:0006811	GO:0015992
	Ac	BAF90261	AZC_4263	1.95844	0.208765	4.10537	0.563593	2.77585	0.753324	1.73266	0.482848	5.51771	0.813258	14	putative Fo ATP synthase B chain	A8HT73	ATP synthase subunit b 1	6e-62	Azorhizobium caulinodans (strain ATCC 43989 / DSM 5975 / ORS 571)		GO:0006754	GO:0015986	GO:0042777	GO:0006811	GO:0015992
	Ac	BAF90263	AZC_4265	10.5724	1.10433	8.86126	0.177815	11.1966	1.53327	6.10997	0.377897	4.9567	0.235659	6	heat shock protein	O86110	Small heat shock protein HspH	3e-47	Bradyrhizobium diazoefficiens (strain JCM 10833 / IAM 13628 / NBRC 14792 / USDA 110)	K04080	GO:0006950
	Ac	BAF90268	AZC_4270	1.16329	0.546676	4.08909	1.06047	3.28915	0.480496	2.34184	0.567934	2.15309	0.800398	1	response regulator receiver	O32192	Transcriptional regulatory protein CssR	8e-14	Bacillus subtilis (strain 168)		GO:0000160	GO:0035556
	Ac	BAF90271	AZC_4273	0.355892	0.0783279	1.04952	0.0860805	0.997893	0.107909	0.749795	0.252597	1.14321	0.168723	1	band 7 protein precursor	P0AA56	Protein QmcA	9e-108	Shigella flexneri		GO:0006508
	Ac	BAF90279	AZC_4281	0.243216	0.144755	0.875231	0.291967	0.630607	0.0829166	0.787952	0.197652	1.50315	0.283466	1	chemotaxis sensory transducer	No hits found					GO:0006935	GO:0007165
	Ac	BAF90280	AZC_4282	4.78448	0.503794	4.94218	1.04063	7.50894	0.578592	9.90825	1.93199	8.56104	0.648404	4	bifunctional pyrazinamidase	P21369	Pyrazinamidase/nicotinamidase	4e-31	Escherichia coli (strain K12)	K08281	GO:0008152
	Ac	BAF90281	AZC_4283	9.73157	0.782763	14.7783	2.05386	16.9355	1.54989	22.9974	5.84758	21.176	1.4371	5	protein of unknown function	No hits found					GO:0008152
	Ac	BAF90282	AZC_4284	0.229876	0.0707349	1.00789	0.298236	1.11893	0.198174	1.21578	0.41746	0.6282	0.401018	1	alkylated DNA repair protein	P0CAT7	Alpha-ketoglutarate-dependent dioxygenase AlkB homolog	6e-64	Caulobacter crescentus (strain ATCC 19089 / CB15)	K03919	GO:0055114
	Ac	BAF90284	AZC_4286	2.27979	0.356494	4.6604	0.722369	7.37328	0.748895	4.12067	0.254407	3.51987	0.482792	1	putative heat shock protein	B8IJD7	Protein GrpE	2e-51	Methylobacterium nodulans (strain ORS2060 / LMG 21967)	K03687	GO:0006457	GO:0006950	GO:0050790
	Ac	BAF90287	AZC_4289	1.78378	0.257726	0.819047	0.128384	0.705596	0.337045	0.324086	0.246903	1.16859	0.213036	16	ribonuclease PH	A8HV93	Ribonuclease PH	6e-163	Azorhizobium caulinodans (strain ATCC 43989 / DSM 5975 / ORS 571)	K00989	GO:0008033	GO:0090501
	Ac	BAF90292	AZC_4294	4.73279	0.419812	1.10846	0.120316	1.47464	0.350446	1.36625	0.0824128	0.690003	0.0104793	1	heavy metal translocating P-type ATPase	Q9ZHC7	Silver exporting P-type ATPase	0	Salmonella typhimurium	K17686	GO:0006812	GO:0006825	GO:0035434	GO:0008152
	Ac	BAF90302	AZC_4304	5.79584	0.549168	4.45586	0.899623	2.6781	0.33746	2.22468	0.338452	3.75437	0.743035	8	ribosomal protein L9	A7IK08	50S ribosomal protein L9	2e-47	Xanthobacter autotrophicus (strain ATCC BAA-1158 / Py2)		GO:0006412
	Ac	BAF90306	AZC_4308	17.1984	3.73517	14.3405	1.74667	10.1643	1.65719	7.95029	2.14586	10.0993	1.00087	4	ribosomal protein S6	A8HVF1	30S ribosomal protein S6	3e-71	Azorhizobium caulinodans (strain ATCC 43989 / DSM 5975 / ORS 571)	K02990	GO:0006412
	Ac	BAF90314	AZC_4316	2.22357	0.219316	1.63616	0.357774	1.39043	0.233899	0.887618	0.171339	0.969126	0.468203	5	aminodeoxychorismate lyase	P44720	UPF0755 protein HI_0457	3e-59	Haemophilus influenzae (strain ATCC 51907 / DSM 11121 / KW20 / Rd)	K07082	GO:0008152
	Ac	BAF90325	AZC_4327	0.301791	0.107933	0.769151	0.0598187	1.02724	0.192321	0.493842	0.203197	0.84187	0.080197	1	uncharacterized protein	No hits found					GO:0008152
	Ac	BAF90332	AZC_4334	0.13153	0.0530447	1.90444	0.194868	1.48911	0.126746	1.08323	0.109495	1.94301	0.19925	1	conserved hypothetical exported protein	O34439	UPF0065 protein YflP	1e-23	Bacillus subtilis (strain 168)		GO:0008152
	Ac	BAF90334	AZC_4336	0.335426	0.173095	0.947986	0.0687589	0.998017	0.0941254	0.487414	0.201049	1.49381	0.246503	11	conserved hypothetical membrane protein	P70795	Uncharacterized 52.8 kDa protein in TAR-I ttuC' 3'region	3e-116	Agrobacterium vitis PE		GO:0008152
	Ac	BAF90335	AZC_4337	0.129153	0.129153	1.40587	0.608814	0.531922	0.176953	0.725449	0.057108	0.662112	0.286383	15	putative acetyltransferase	P39979	D-amino-acid N-acetyltransferase HPA3	3e-21	Saccharomyces cerevisiae (strain ATCC 204508 / S288c)	K18852	GO:0008152
	Ac	BAF90339	AZC_4341	0.276497	0.0702798	0.7088	0.0615216	0.804099	0.0967764	0.493976	0.138752	0.804674	0.025709	1	5-methyltetrahydrofolate-homocysteine methyltransferase	Q9I2Q2	Methionine synthase	0	Pseudomonas aeruginosa (strain ATCC 15692 / PAO1 / 1C / PRS 101 / LMG 12228)	K00548	GO:0009086	GO:0032259	GO:0042558	GO:0044237
	Ac	BAF90347	AZC_4349	2.14623	0.060011	3.85422	0.430887	4.30304	0.31208	4.15723	0.298264	6.12665	0.326924	7	putative phosphatidylethanolamine-N-methyltransferase	Q05197	Phosphatidylethanolamine N-methyltransferase	3e-39	Rhodobacter sphaeroides		GO:0008152	GO:0032259
	Ac	BAF90350	AZC_4352	0.42816	0.181985	1.01936	0.110135	0.986168	0.0527084	0.993429	0.105741	0.694289	0.106003	1	chaperone protein	A8HVS4	Chaperone protein HtpG	0	Azorhizobium caulinodans (strain ATCC 43989 / DSM 5975 / ORS 571)	K04079	GO:0006457	GO:0006950
	Ac	BAF90361	AZC_4363	0.592789	0.075261	1.47363	0.586977	2.24611	0.0230428	0.88405	0.138629	1.23803	0.496928	1	hypothetical protein	No hits found					GO:0006807
	Ac	BAF90367	AZC_4369	30.1234	2.52551	7.17371	1.42561	9.85165	1.68576	23.5726	3.38943	21.888	4.08964	10	unknown protein	No hits found					GO:0008152
	Ac	BAF90368	AZC_4370	9.32897	1.32662	1.69797	0.368537	1.994	0.70912	4.23819	0.670783	7.4229	0.238947	16	putative dehydrogenase	P80869	Glucose 1-dehydrogenase 2	5e-57	Bacillus subtilis (strain 168)	K00046	GO:0008152	GO:0055114
	Ac	BAF90376	AZC_4378	1.16866	0.212018	2.96437	0.25966	2.88412	0.183877	2.17288	0.281766	1.6573	0.309936	1	putative aldo/keto reductase	P46905	Uncharacterized oxidoreductase YccK	9e-58	Bacillus subtilis (strain 168)		GO:0055114
	Ac	BAF90380	AZC_4382	0.37238	0.186307	1.58315	1.0508	2.57874	0.990362	3.08325	0.936968	2.53069	1.38319	15	conserved hypothetical protein	No hits found					GO:0055114
	Ac	BAF90389	AZC_4391	0.600627	0.157511	0.702203	0.0811142	0.420977	0.0413995	0.514369	0.0495757	0.215117	0.0242735	6	putative ATP-binding permease fusion ABC transporter	P37624	Uncharacterized ABC transporter ATP-binding protein YhiH	0	Escherichia coli (strain K12)	K13926	GO:0006200	GO:0006810	GO:0055085	GO:0008152
	Ac	BAF90390	AZC_4392	1.41799	0.136872	1.11612	0.053028	0.792206	0.0681735	0.706672	0.202273	0.293274	0.130955	5	putative ABC-2 type transport system permease protein	P0AGH2	Inner membrane transport permease YhhJ	3e-111	Shigella flexneri	K01992	GO:0006810	GO:0055085
	Ac	BAF90392	AZC_4394	0.135704	0.038962	0.833132	0.0181222	0.567648	0.179853	0.305597	0.026084	0.597308	0.129432	15	putative sn-glycerol 3-phosphate transport periplasmic binding protein	Q66FU7	sn-glycerol-3-phosphate-binding periplasmic protein UgpB	8e-153	Yersinia pseudotuberculosis serotype I (strain IP32953)	K05813	GO:0006810	GO:0008643
	Ac	BAF90405	AZC_4407	3.93896	0.583945	1.52901	0.197373	1.14163	0.179777	0.84167	0.148356	1.90667	0.26438	1	putative ABC transporter periplasmic solute-binding protein	O34563	ABC transporter glutamine-binding protein GlnH	4e-24	Bacillus subtilis (strain 168)	K10039	GO:0006810
	Ac	BAF90415	AZC_4417	0.149043	0.0378521	0.655206	0.19067	0.726775	0.194619	0.578083	0.337165	0.679129	0.150219	1	putative chitinase precursor	No hits found					GO:0005975
	Ac	BAF90421	AZC_4423	0.254913	0.0572285	1.23716	0.0648775	1.04552	0.0634215	0.917805	0.121615	0.620342	0.126277	15	putative uncharacterized protein	No hits found					GO:0009103
	Ac	BAF90432	AZC_4434	1.23584	0.113951	3.25932	0.734833	2.96476	0.307556	2.33144	0.172372	1.7823	0.143474	1	aminopeptidase II	P42778	Aminopeptidase T	1e-148	Thermus thermophilus (strain HB8 / ATCC 27634 / DSM 579)	K01269	GO:0006508
	Ac	BAF90433	AZC_4435	1.25263	0.205569	3.12866	0.355345	2.42359	0.380091	1.96587	0.359285	2.91704	0.133629	1	putative substrate-binding protein	Q8YC99	Leu/Ile/Val-binding protein homolog 6	1e-29	Brucella melitensis biotype 1 (strain 16M / ATCC 23456 / NCTC 10094)	K11959	GO:0006865
	Ac	BAF90435	AZC_4437	1.19324	0.112488	0.512595	0.0615488	0.679065	0.150198	0.936274	0.283108	0.994014	0.196727	9	putative multidrug efflux system protein	P0AEJ0	Multidrug export protein EmrB	6e-64	Escherichia coli (strain K12)		GO:0006810	GO:0055085
	Ac	BAF90451	AZC_4453	2.23971	0.49046	1.11795	0.0965528	2.00295	0.266845	3.25287	0.511329	4.89721	0.170439	14	monofunctional biosynthetic peptidoglycan transglycosylase	Q13ED9	Monofunctional biosynthetic peptidoglycan transglycosylase	8e-72	Rhodopseudomonas palustris (strain BisB5)	K03814	GO:0008360	GO:0009252
	Ac	BAF90463	AZC_4465	3.37795	0.530308	1.66552	0.120645	1.65118	0.135715	1.1862	0.291703	2.08293	0.270172	1	putative transcription regulator protein	Q8G2M8	HTH-type transcriptional repressor BepR	1e-09	Brucella suis biovar 1 (strain 1330)		GO:0006351	GO:0006355
	Ac	BAF90467	AZC_4469	1.4291	0.221082	1.00843	0.234342	0.566463	0.0642145	0.557958	0.279202	0.367774	0.124243	7	SpoU rRNA methylase family protein	P59968	Uncharacterized tRNA/rRNA methyltransferase Mb0905	5e-41	Mycobacterium bovis (strain ATCC BAA-935 / AF2122/97)		GO:0001510	GO:0032259	GO:0006396
	Ac	BAF90471	AZC_4473	0.520559	0.195228	1.41231	0.0883774	1.13154	0.186693	0.714302	0.114246	1.11651	0.147091	11	IMP dehydrogenase	Q9ZCJ2	Uncharacterized protein RP748	1e-07	Rickettsia prowazekii (strain Madrid E)		GO:0006865
	Ac	BAF90477	AZC_4479	5.02967	1.77535	1.04129	0.532592	2.63218	0.805798	1.83683	0.558194	1.97126	0.63916	15	hypothetical protein	No hits found					GO:0008152
	Ac	BAF90483	AZC_4485	3.2725	1.12905	7.561	1.557	6.67966	0.974721	5.48336	1.47708	6.04345	0.65231	1	protein of unknown function	No hits found				K09985	GO:0008152
	Ac	BAF90488	AZC_4490	0.917792	0.0764621	1.37316	0.394418	1.21959	0.167286	0.626657	0.232362	2.38534	0.227771	6	aspartate kinase	Q88EI9	Aspartate kinase	1e-124	Pseudomonas putida (strain KT2440)	K00928	GO:0008652	GO:0009089	GO:0008152	GO:0016310
	Ac	BAF90489	AZC_4491	0.322361	0.102392	0.989098	0.215975	0.670561	0.139713	0.591996	0.0249718	0.906535	0.0274338	1	phosphoenolpyruvate-protein phosphotransferase	P37178	Phosphoenolpyruvate-protein phosphotransferase PtsP	6e-103	Salmonella typhimurium (strain LT2 / SGSC1412 / ATCC 700720)	K08483	GO:0009401	GO:0015992	GO:0016310
	Ac	BAF90494	AZC_4496	0.594591	0.107519	1.08616	0.159308	1.21385	0.0897299	0.451296	0.170531	1.45512	0.19395	3	pantothenate kinase	A8HYS9	Pantothenate kinase	0	Azorhizobium caulinodans (strain ATCC 43989 / DSM 5975 / ORS 571)	K00867	GO:0008152	GO:0015937	GO:0016310
	Ac	BAF90503	AZC_4505	0.341463	0.201137	1.0945	0.313816	1.35097	0.106372	0.400747	0.121235	0.961696	0.0966812	11	putative hydrolase	A8IAD8	Putative aminoacrylate hydrolase RutD	5e-19	Azorhizobium caulinodans (strain ATCC 43989 / DSM 5975 / ORS 571)		GO:0008152
	Ac	BAF90504	AZC_4506	0.164477	0.164477	1.20245	0.0920383	1.17696	0.437076	0.960759	0.353421	1.4116	0.28922	1	unknown protein	No hits found					GO:0008152
	Ac	BAF90507	AZC_4509	0.751722	0.259776	2.63676	0.564316	2.6243	0.223523	2.1225	0.509525	1.94615	0.187769	1	alkylhydroperoxidase	No hits found					GO:0055114
	Ac	BAF90509	AZC_4511	0.72958	0.0525731	2.91329	0.557934	2.75855	0.145942	2.12661	0.332483	4.17766	0.729968	1	ABC-type branched-chain amino acid transport ATPase component	P21629	High-affinity branched-chain amino acid transport ATP-binding protein BraF	1e-51	Pseudomonas aeruginosa (strain ATCC 15692 / PAO1 / 1C / PRS 101 / LMG 12228)	K11957	GO:0006200	GO:0008152
	Ac	BAF90510	AZC_4512	0.131496	0.0785398	1.32077	0.141302	0.965752	0.209428	1.26162	0.283618	1.33757	0.197795	1	ABC-type branched-chain amino acid transport ATPase component	P22731	High-affinity branched-chain amino acid transport ATP-binding protein LivF	3e-56	Escherichia coli (strain K12)	K11963	GO:0006200	GO:0008152
	Ac	BAF90511	AZC_4513	0.376896	0.132429	5.86142	1.12376	5.54087	0.362519	4.74309	0.308245	11.8539	0.593602	15	ABC transporter substrate binding protein	Q8YC99	Leu/Ile/Val-binding protein homolog 6	1e-12	Brucella melitensis biotype 1 (strain 16M / ATCC 23456 / NCTC 10094)		GO:0006865
	Ac	BAF90512	AZC_4514	0.0327276	0.0327276	0.879219	0.272315	1.53766	0.298119	0.962286	0.176465	1.83544	0.353438	15	putative branched-chain amino acid transport permease	No hits found					GO:0006810
	Ac	BAF90513	AZC_4515	0	0	0.944187	0.037867	0.778615	0.213275	0.873701	0.152537	1.20151	0.12731	1	putative ABC transporter, permease protein precursor	No hits found				K11961	GO:0006810
	Ac	BAF90517	AZC_4519	2.14958	0.458833	1.01947	0.18266	0.778294	0.0641533	0.721323	0.0917108	0.460832	0.183791	15	transcriptional regulatory protein	Q9R9T9	HTH-type transcriptional regulator SrpR	1e-09	Pseudomonas putida		GO:0006351	GO:0006355
	Ac	BAF90518	AZC_4520	1.03257	0.212518	0.378624	0.194113	0.240914	0.127821	0.167114	0.0365944	0.283634	0.0717694	15	putative efflux protein	A8AIZ1	UPF0194 membrane protein CKO_02332	7e-11	Citrobacter koseri (strain ATCC BAA-895 / CDC 4225-83 / SGSC4696)		GO:0055085
	Ac	BAF90519	AZC_4521	0.8591	0.241153	0.13689	0.0331025	0.103718	0.0621217	0.127245	0.0699367	0.0395263	0.0395263	15	ABC transporter ATP-binding protein	P0A9U2	Uncharacterized ABC transporter ATP-binding protein YbhF	1e-59	Shigella flexneri	K01990	GO:0006200	GO:0008152
	Ac	BAF90521	AZC_4523	4.43753	0.621241	12.7553	2.10931	7.05578	2.07516	6.57508	0.606334	2.28819	0.208655	14	cytochrome c oxidase subunit 1 homolog	P98056	Cytochrome c oxidase subunit 1 homolog	0	Azorhizobium caulinodans (strain ATCC 43989 / DSM 5975 / ORS 571)	K00404	GO:0009060	GO:0055114	GO:1902600
	Ac	BAF90522	AZC_4524	3.8606	0.552586	9.44028	1.70997	5.14076	1.74609	5.3405	0.746784	0.82294	0.286775	14	FixO protein	No hits found				K00405	GO:0009060	GO:0055114	GO:1902600
	Ac	BAF90524	AZC_4526	3.57036	0.336584	12.2949	2.33731	6.65018	1.34056	6.64941	1.8671	0.680574	0.159972	14	FixP protein	A8HZ17	Cbb3-type cytochrome c oxidase subunit FixP	0	Azorhizobium caulinodans (strain ATCC 43989 / DSM 5975 / ORS 571)	K00406	GO:0006119	GO:0006811	GO:0015992	GO:0055114
	Ac	BAF90525	AZC_4527	1.03472	0.0459613	3.30461	0.436364	1.81214	0.490927	1.81681	0.210766	0.124374	0.0238899	14	nitrogen fixation protein	P18396	Nitrogen fixation protein FixG	6e-143	Rhizobium meliloti (strain 1021)		GO:0008152
	Ac	BAF90527	AZC_4529	0.343564	0.0753387	1.048	0.240929	0.557771	0.271763	1.0719	0.175359	0.411502	0.0287442	12	ATPase	Q59207	Nitrogen fixation protein FixI	0	Bradyrhizobium diazoefficiens (strain JCM 10833 / IAM 13628 / NBRC 14792 / USDA 110)	K01533	GO:0006812	GO:0006825	GO:0030001	GO:0035434	GO:0008152
	Ac	BAF90530	AZC_4532	0.143572	0.101388	1.46118	0.254561	1.00811	0.143912	0.512879	0.0525735	1.15631	0.156274	15	dicarboxylate transport trapT dctQ-M fusion permease	Q4QP40	Sialic acid TRAP transporter permease protein SiaT	1e-46	Haemophilus influenzae (strain 86-028NP)		GO:0008152
	Ac	BAF90531	AZC_4533	0.693497	0.134855	5.78335	0.294241	4.40368	0.12158	2.6388	0.470443	5.32553	0.350982	15	TRAP dicarboxylate transporter-DctP subunit	P44542	Sialic acid-binding periplasmic protein SiaP	8e-42	Haemophilus influenzae (strain ATCC 51907 / DSM 11121 / KW20 / Rd)	K11688	GO:0006810
	Ac	BAF90532	AZC_4534	0.0353406	0.0353406	0.370388	0.142338	0.692223	0.153472	0.397369	0.199238	0.720539	0.0407081	15	transcriptional regulator	P15360	Glycerol operon regulatory protein	2e-09	Streptomyces coelicolor (strain ATCC BAA-471 / A3(2) / M145)		GO:0006351	GO:0006355
	Ac	BAF90533	AZC_4535	0.370163	0.111212	1.38391	0.207787	1.01101	0.0653976	0.724717	0.238354	1.68754	0.444513	15	putative 3-ketoacyl-CoA thiolase protein	O26884	Uncharacterized protein MTH_793	5e-64	Methanothermobacter thermautotrophicus (strain ATCC 29096 / DSM 1053 / JCM 10044 / NBRC 100330 / Delta H)	K00626	GO:0008152
	Ac	BAF90534	AZC_4536	0.0933245	0.0204647	0.973071	0.0124432	0.933174	0.126317	0.463848	0.0698654	1.10784	0.0699126	15	putative fatty acid CoA ligase	P9WQ37	Long-chain-fatty-acid--CoA ligase FadD13	8e-67	Mycobacterium tuberculosis (strain ATCC 25618 / H37Rv)	K00666	GO:0008152
	Ac	BAF90536	AZC_4538	0.06776	0.06776	0.710722	0.252219	0.240982	0.122146	0.198622	0.10018	0.947813	0.0801013	15	hypothetical protein	No hits found					GO:0008152
	Ac	BAF90537	AZC_4539	0	0	0.581631	0.0869968	0.438037	0.0844611	0.415425	0.126893	0.616535	0.101346	1	putative oxidoreductase	P39640	Bacilysin biosynthesis oxidoreductase BacC	5e-45	Bacillus subtilis (strain 168)	K00540	GO:0008152	GO:0055114
	Ac	BAF90538	AZC_4540	0.199418	0.0700692	0.587566	0.134532	0.462359	0.0311859	0.363553	0.0658647	0.610535	0.0319194	1	putative sensory box/GGDEF family protein	Q9I310	Uncharacterized signaling protein PA1727	2e-66	Pseudomonas aeruginosa (strain ATCC 15692 / PAO1 / 1C / PRS 101 / LMG 12228)		GO:0000160	GO:0007165	GO:0023014	GO:0035556	GO:0009190
	Ac	BAF90542	AZC_4544	0.468314	0.0844558	1.14684	0.0145078	0.938793	0.0674748	0.69211	0.0861022	0.704614	0.0308309	1	putative penicillin-binding protein	B8H0A0	Peptidoglycan synthase FtsI	8e-118	Caulobacter crescentus (strain NA1000 / CB15N)	K03587	GO:0008152	GO:0051301
	Ac	BAF90545	AZC_4547	2.02462	0.632279	4.86755	0.58478	5.02961	0.362301	3.57222	0.39841	5.29932	0.249756	1	MraZ protein	A8HZ71	Transcriptional regulator MraZ	4e-100	Azorhizobium caulinodans (strain ATCC 43989 / DSM 5975 / ORS 571)	K03925	GO:0051301
	Ac	BAF90550	AZC_4552	0.338545	0.0555269	0.721513	0.106036	0.612973	0.0787903	0.379625	0.0984744	1.16572	0.295193	14	hypothetical protein	No hits found					GO:0008152
	Ac	BAF90561	AZC_4563	0.229952	0.0244121	0.650254	0.145843	0.784434	0.197053	0.840964	0.156554	0.740793	0.105115	1	cell division protein	O30994	Cell division protein FtsA	3e-144	Rhizobium meliloti (strain 1021)	K03590	GO:0007049	GO:0008360	GO:0051301
	Ac	BAF90562	AZC_4564	2.7777	0.192645	6.07227	0.47936	6.91492	0.70546	4.91652	0.422022	5.30916	0.760677	1	cell division protein	P30327	Cell division protein FtsZ 1	4e-155	Rhizobium meliloti (strain 1021)	K03531	GO:0000910	GO:0000917	GO:0007049	GO:0043093	GO:0051301	GO:0006184	GO:0051258
	Ac	BAF90563	AZC_4565	1.55818	0.332987	2.48107	0.235704	1.46179	0.179878	2.19069	0.387768	5.93717	0.9049	6	UDP-3-0-acyl N-acetylglucosamine deacetylase	Q8FZP9	UDP-3-O-[3-hydroxymyristoyl] N-acetylglucosamine deacetylase	2e-89	Brucella suis biovar 1 (strain 1330)	K02535	GO:0006629	GO:0009245
	Ac	BAF90575	AZC_4577	3.74471	0.482079	7.25994	0.44188	5.53098	0.539521	4.95745	0.417185	7.71533	0.41032	1	3-hydroxybutyrate dehydrogenase	O86034	D-beta-hydroxybutyrate dehydrogenase	3e-89	Rhizobium meliloti (strain 1021)	K00019	GO:0008152	GO:0055114
	Ac	BAF90581	AZC_4583	0.0937432	0.0937432	0.43116	0.124822	0.287633	0.0617669	0.549309	0.236535	0.739386	0.147111	1	putative phenylacetate-CoA ligase	Q72K16	Phenylacetate-coenzyme A ligase	1e-22	Thermus thermophilus (strain HB27 / ATCC BAA-163 / DSM 7039)	K01912	GO:0008152
	Ac	BAF90582	AZC_4584	0.158272	0.0673022	0.771481	0.0916795	0.881397	0.146714	0.919035	0.0421955	1.43719	0.281765	1	ABC transporter substrate binding protein	P0A191	High-affinity branched-chain amino acid transport ATP-binding protein LivF	6e-61	Salmonella typhimurium (strain LT2 / SGSC1412 / ATCC 700720)	K01996	GO:0006200	GO:0008152
	Ac	BAF90583	AZC_4585	0.0734105	0.042969	2.31663	0.288586	3.1857	0.159745	2.15662	0.0994146	5.18984	0.204003	15	ABC transporter substrate binding protein	No hits found				K01999	GO:0006865
	Ac	BAF90584	AZC_4586	0.0269522	0.0269522	0.167083	0.0842936	0.328221	0.0864008	0.339257	0.0531996	0.746174	0.221938	15	ABC-type branched-chain amino acid transport system permease component	P21628	High-affinity branched-chain amino acid transport system permease protein BraE	8e-22	Pseudomonas aeruginosa (strain ATCC 15692 / PAO1 / 1C / PRS 101 / LMG 12228)	K01998	GO:0006810
	Ac	BAF90585	AZC_4587	0.057829	0.028953	0.15155	0.0452057	0.757457	0.0933352	0.397763	0.0993319	1.04347	0.0773093	15	ABC transporter permease protein	P21627	High-affinity branched-chain amino acid transport system permease protein BraD	1e-11	Pseudomonas aeruginosa (strain ATCC 15692 / PAO1 / 1C / PRS 101 / LMG 12228)		GO:0006810
	Ac	BAF90586	AZC_4588	0.0914726	0.0538814	0.437527	0.0334096	0.631083	0.121243	0.665494	0.10535	0.920482	0.0996735	15	AMP-dependent synthetase and ligase	P44446	Putative long-chain-fatty-acid--CoA ligase	1e-61	Haemophilus influenzae (strain ATCC 51907 / DSM 11121 / KW20 / Rd)	K01897	GO:0001676	GO:0008152
	Ac	BAF90587	AZC_4589	0.517974	0.0689892	0.963952	0.223911	1.49438	0.161717	0.990846	0.435184	1.68628	0.0709466	7	ABC transporter ATP-binding protein	P21629	High-affinity branched-chain amino acid transport ATP-binding protein BraF	1e-59	Pseudomonas aeruginosa (strain ATCC 15692 / PAO1 / 1C / PRS 101 / LMG 12228)	K01995	GO:0006200	GO:0008152
	Ac	BAF90598	AZC_4600	1.60551	0.203119	4.82183	0.403578	2.79959	0.387781	2.10058	0.0946197	2.75604	0.120383	9	mitochondrial import inner membrane translocase	Q5XF06	Mitochondrial import inner membrane translocase subunit TIM44-2	2e-08	Arabidopsis thaliana		GO:0008152
	Ac	BAF90602	AZC_4604	44.1654	1.83268	75.3718	12.1246	98.8806	5.12827	112.934	6.56929	84.5192	5.1498	7	hypothetical protein	No hits found					GO:0008152
	Ac	BAF90603	AZC_4605	69.1503	3.10288	144.274	30.542	191.426	5.29594	225.54	24.5304	157.353	5.81306	1	PRC-barrel domain protein	No hits found					GO:0008152
	Ac	BAF90604	AZC_4606	1.28274	0.0775507	2.98416	0.43833	3.73524	0.329397	3.42873	0.41825	3.14386	0.3928	1	conserved hypothetical protein	No hits found					GO:0008152
	Ac	BAF90617	AZC_4619	0.21428	0.0272052	0.91587	0.146979	0.545535	0.160224	0.291258	0.0460641	0.656271	0.0276112	11	histidinol-phosphate aminotransferase precursor	A8HZS2	Histidinol-phosphate aminotransferase	0	Azorhizobium caulinodans (strain ATCC 43989 / DSM 5975 / ORS 571)	K00817	GO:0000105	GO:0008652	GO:0009058
	Ac	BAF90628	AZC_4630	0.0739481	0.0371138	0.530024	0.153968	0.40917	0.142466	0.339587	0.12014	0.656684	0.323278	1	putative ATPase	No hits found					GO:0008152
	Ac	BAF90633	AZC_4635	18.5309	2.96904	38.9952	10.1467	51.0361	7.70275	65.7792	8.26933	63.8857	9.0389	1	hypothetical protein	No hits found					GO:0008152
	Ac	BAF90634	AZC_4636	4.48145	0.426514	5.70266	1.68356	6.72265	0.346168	10.558	1.81753	10.4294	0.912951	5	putative glycosyltransferase	O32267	Putative teichuronic acid biosynthesis glycosyltransferase TuaH	9e-22	Bacillus subtilis (strain 168)	K16699	GO:0008152
	Ac	BAF90640	AZC_4642	2.12068	0.0805433	5.50304	0.218341	5.34784	0.640698	3.13863	0.385608	5.98801	0.411566	1	beta-hydroxyacyl-(acyl-carrier-protein) dehydratase	Q13EM9	3-hydroxydecanoyl-[acyl-carrier-protein] dehydratase	5e-102	Rhodopseudomonas palustris (strain BisB5)	K01716	GO:0006629	GO:0006631	GO:0006633
	Ac	BAF90642	AZC_4644	1.56918	0.222926	2.28285	0.314125	2.27964	0.438262	1.6649	0.282089	3.31106	0.476539	6	enoyl-acyl carrier protein reductase	P58381	Enoyl-[acyl-carrier-protein] reductase [NADH] 2	1e-149	Rhizobium meliloti (strain 1021)	K00208	GO:0006633	GO:0055114
	Ac	BAF90648	AZC_4650	1.02338	0.111336	0.964656	0.162328	1.54996	0.0496634	1.80538	0.463628	2.55553	0.377282	6	ribonuclease BN	O34437	Putative ribonuclease-like protein YfkH	6e-08	Bacillus subtilis (strain 168)	K07058	GO:0008152
	Ac	BAF90650	AZC_4652	0.909829	0.0700686	0.993186	0.267722	0.70458	0.273997	1.21263	0.432412	0.305213	0.141296	6	oxygen-independent coproporphyrinogen III oxidase	O31381	Oxygen-independent coproporphyrinogen-III oxidase	7e-160	Bradyrhizobium diazoefficiens (strain JCM 10833 / IAM 13628 / NBRC 14792 / USDA 110)	K02495	GO:0006779	GO:0006782	GO:0055114
	Ac	BAF90651	AZC_4653	20.7563	1.22063	17.6225	4.48491	9.63143	2.57346	21.6012	2.8204	26.498	2.74608	2	nitrogen fixation regulation protein	P26488	Nitrogen fixation regulation protein FixK	2e-164	Azorhizobium caulinodans (strain ATCC 43989 / DSM 5975 / ORS 571)	K01420	GO:0006351	GO:0006355
	Ac	BAF90652	AZC_4654	0.200938	0.0404034	0.681228	0.071844	0.657872	0.103736	0.809141	0.0198035	1.23253	0.106533	1	sensor protein fixL	P26489	Sensor protein FixL	0	Azorhizobium caulinodans (strain ATCC 43989 / DSM 5975 / ORS 571)	K07710	GO:0000160	GO:0007165	GO:0023014	GO:0006355	GO:0016310	GO:0018106
	Ac	BAF90658	AZC_4660	0.280611	0.0712664	1.4026	0.231333	1.25743	0.342445	1.19077	0.361864	1.96247	0.357368	1	hypothetical protein	No hits found					GO:0008152
	Ac	BAF90662	AZC_4664	2.23388	0.147403	5.14876	0.283916	3.64793	0.0724943	3.05189	0.061413	4.46064	0.453912	1	3-hydroxybutyryl-CoA dehydrogenase	Q45223	3-hydroxybutyryl-CoA dehydrogenase	2e-176	Bradyrhizobium diazoefficiens (strain JCM 10833 / IAM 13628 / NBRC 14792 / USDA 110)	K00074	GO:0006631	GO:0055114
	Ac	BAF90667	AZC_4669	0.425718	0.0273739	0.838283	0.157172	0.886437	0.155767	0.542682	0.127441	0.706786	0.134041	1	putative phosphoenolpyruvate carboxylase	A8I060	Phosphoenolpyruvate carboxylase	0	Azorhizobium caulinodans (strain ATCC 43989 / DSM 5975 / ORS 571)	K01595	GO:0006099	GO:0006107	GO:0015977
	Ac	BAF90669	AZC_4671	1.01716	0.0934751	0.95949	0.0389554	0.652861	0.140456	0.307297	0.0699215	0.961251	0.139884	4	hypothetical protein	No hits found					GO:0006508
	Ac	BAF90670	AZC_4672	1.92806	0.24362	3.31278	0.33592	2.79698	0.360728	2.39232	0.542252	4.62853	0.404428	6	protein export chaperone	A8I1W4	Protein-export protein SecB	1e-111	Azorhizobium caulinodans (strain ATCC 43989 / DSM 5975 / ORS 571)	K03071	GO:0006457	GO:0006810	GO:0015031	GO:0051262
	Ac	BAF90689	AZC_4691	4.19033	0.342108	6.80682	1.51063	6.892	0.550049	11.8164	1.28517	11.4926	0.255262	5	intracellular polyhydroxyalkanoate depolymerase	No hits found				K05973	GO:0008152
	Ac	BAF90690	AZC_4692	0.693925	0.191959	1.59012	0.467722	1.45951	0.208868	3.31129	0.454761	3.4779	0.247025	15	histidine kinase A	Q3J6C1	Sensor histidine kinase RegB	1e-86	Rhodobacter sphaeroides (strain ATCC 17023 / 2.4.1 / NCIB 8253 / DSM 158)	K02482	GO:0000160	GO:0007165	GO:0023014	GO:0016310
	Ac	BAF90691	AZC_4693	0.833766	0.275727	2.0664	0.294998	1.88788	0.312659	2.81414	0.571453	1.67501	0.243419	1	transcriptional regulator	P42508	Photosynthetic apparatus regulatory protein RegA	2e-89	Rhodobacter capsulatus		GO:0000160	GO:0035556	GO:0006351	GO:0006355
	Ac	BAF90699	AZC_4701	1.01278	0.143894	3.34128	0.306397	3.62632	0.655735	2.65388	0.188129	1.76086	0.283598	1	protease heat shock protein precursor	A8I246	Protease HtpX homolog	0	Azorhizobium caulinodans (strain ATCC 43989 / DSM 5975 / ORS 571)	K03799	GO:0006508	GO:0006950
	Ac	BAF90704	AZC_4706	0.391659	0.122115	2.39977	0.526899	2.7395	0.242057	1.41595	0.160145	1.64135	0.0771521	1	dihydroxyacetone kinase	P45510	Dihydroxyacetone kinase	1e-125	Citrobacter freundii	K00863	GO:0006071	GO:0016310
	Ac	BAF90705	AZC_4707	1.05721	0.275564	1.62427	0.294466	2.18436	0.246868	3.05544	0.670085	3.49562	0.275548	7	highly conserved protein	P37512	Uncharacterized protein YyaL	3e-156	Bacillus subtilis (strain 168)	K06888	GO:0008152	GO:0016310
	Ac	BAF90710	AZC_4712	0.569701	0.316122	1.0593	0.247611	1.61252	0.263818	0.922984	0.138606	1.07209	0.217657	2	ParB-like partition protein	P0CAV8	Chromosome-partitioning protein ParB	1e-79	Caulobacter crescentus (strain ATCC 19089 / CB15)	K03497	GO:0008152
Bacillus subtilis subsp. subtilis 168	Bs	CAB11820	BSU00440	2.43353	0.277465	0.457119	0.230612	0.355557	0.355557	0.322622	0.16292	0.588806	0.588806	1	conserved hypothetical protein	P37466	Protein Veg	4e-56	Bacillus subtilis (strain 168)		GO:0030435
	Bs	CAB11836	BSU00600	0.915282	0.199936	0	0	0.153136	0.153136	0.150311	0.150311	0	0	15	spore protein involved in the shaping of the spore coat	P37558	Spore protein YabP	8e-67	Bacillus subtilis (strain 168)		GO:0030435
	Bs	CAB11837	BSU00610	0.772965	0.227268	0	0	0.044228	0.044228	0.0607864	0.0607864	0	0	15	membrane protein of the forespore	P37559	Spore protein YabQ	1e-131	Bacillus subtilis (strain 168)		GO:0030435
	Bs	CAB11878	BSU01020	0.941716	0.272079	0	0	0.120491	0.0610731	0.106911	0.106911	0	0	15	ribosomal protein L11 (BL11)	Q06796	50S ribosomal protein L11	7e-90	Bacillus subtilis (strain 168)	K02867	GO:0006412
	Bs	CAB11949	BSU01730	1.3983	0.215279	0.0731615	0.0731615	0.283964	0.0680681	0	0	0.0401186	0.0401186	15	RNA polymerase ECF(extracytoplasmic function)-type sigma factor W	Q45585	ECF RNA polymerase sigma factor SigW	1e-133	Bacillus subtilis (strain 168)	K03088	GO:0006351	GO:0006352	GO:0006355
	Bs	CAB11950	BSU01740	1.91523	0.454128	0.160952	0.019326	0.20565	0.0638252	0.258919	0.0582544	0.205626	0.125485	1	anti-sigma(W) factor	Q45588	Anti-sigma-W factor RsiW	6e-155	Bacillus subtilis (strain 168)		GO:0006351	GO:0006355	GO:0006950
	Bs	CAB12021	BSU02270	0.791479	0.2445	0.180321	0.092883	0.0868918	0.0868918	0.170578	0.170578	0.329579	0.160942	15	phosphatidylserine synthase	P39823	CDP-diacylglycerol--serine O-phosphatidyltransferase	4e-126	Bacillus subtilis (strain 168)	K17103	GO:0008654
	Bs	CAB12029	BSU02350	1.63413	0.0957415	0.210466	0.0315554	0.138615	0.0246028	0.174231	0.0568053	0.0522975	0.00824892	15	phosphotransferase system (PTS) glucosamine-specific enzyme IICBA component	P39816	Putative PTS system glucosamine-specific EIICBA component	0	Bacillus subtilis (strain 168)	K02764	GO:0006810	GO:0008643	GO:0009401	GO:0015992	GO:0015758	GO:0034219	GO:0016310
	Bs	CAB12030	BSU02360	3.28015	0.185198	0.599432	0.0523826	0.343847	0.106716	0.310916	0.155465	0.405323	0.133757	15	glucosamine-6-phosphate isomerase	O31458	Probable glucosamine-6-phosphate deaminase 2	0	Bacillus subtilis (strain 168)	K02564	GO:0005975	GO:0006044	GO:0019262
	Bs	CAB12033	BSU02390	0.631402	0.131633	0.0857087	0.0521568	0.0479264	0.0242924	0.0364789	0.0364789	0	0	15	ketomethiobutyrate-branched-chain/aromatic amino acid aminotransferase	O31461	Branched-chain-amino-acid transaminase 1	0	Bacillus subtilis (strain 168)	K00826	GO:0008152	GO:0008652	GO:0009081	GO:0009082	GO:0009097	GO:0009098	GO:0009099
	Bs	CAB12115	BSU03210	0.626246	0.0667562	0.0622037	0.032041	0.0631326	0.0391755	0.083817	0.0511529	0.0642546	0.0441815	1	1-pyrroline-5-carboxylate dehydrogenase	P94391	1-pyrroline-5-carboxylate dehydrogenase 2	0	Bacillus subtilis (strain 168)	K00294	GO:0006537	GO:0006561	GO:0010133	GO:0008152	GO:0055114
	Bs	CAB12143	BSU03490	0.734174	0.0331305	0.329346	0.0294292	0.362322	0.0139547	0.243311	0.0289291	0.257559	0.0441378	1	surfactin synthetase	Q04747	Surfactin synthase subunit 2	0	Bacillus subtilis (strain 168)	K15655	GO:0008152
	Bs	CAB12145	BSU03510	1.27807	0.158904	0.385881	0.0322976	0.394295	0.032359	0.327105	0.0730791	0.449125	0.0619043	1	surfactin synthetase	Q08787	Surfactin synthase subunit 3	0	Bacillus subtilis (strain 168)	K15656	GO:0008152	GO:0009058
	Bs	CAB12206	BSU03981	5.9862	0.308634	0.903481	0.113103	0.521538	0.143523	0.984343	0.178991	0.433252	0.122734	15	phosphotransferase system (PTS) mannitol-specific enzyme IICB component	P42956	PTS system mannitol-specific EIICB component	0	Bacillus subtilis (strain 168)	K02800	GO:0006810	GO:0008643	GO:0009401	GO:0015992	GO:0034219	GO:0008152
	Bs	CAB12207	BSU03990	5.55122	0.228357	1.03418	0.275003	0.60865	0.299438	0.982859	0.402543	0.603757	0.150298	1	mannitol-1-phosphate dehydrogenase	P42957	Mannitol-1-phosphate 5-dehydrogenase	0	Bacillus subtilis (strain 168)	K00009	GO:0008152	GO:0019594	GO:0055114
	Bs	CAB12213	BSU04050	0.817303	0.162046	0.361435	0.150196	0.142986	0.0385901	0	0	0.0292337	0.0292337	15	putative nitrogen-containing heterocycle degradation enzyme	P42963	UPF0271 protein YcsF	0	Bacillus subtilis (strain 168)	K07160	GO:0005975
	Bs	CAB12214	BSU04060	1.28771	0.341227	0.102003	0.0708054	0.146853	0.0827628	0.107125	0.0651442	0	0	15	putative branched chain amino acids transporter	P42964	Uncharacterized membrane protein YcsG	0	Bacillus subtilis (strain 168)		GO:0006810
	Bs	CAB12215	BSU04070	1.72791	0.270846	0.094836	0.0485043	0.197651	0.146557	0.319064	0.0895138	0.0788714	0.0432136	15	conserved hypothetical protein	P42966	UPF0317 protein YcsI	6e-179	Bacillus subtilis (strain 168)		GO:0008152
	Bs	CAB12216	BSU04080	1.83221	0.38773	0.577386	0.248162	0.141989	0.0719699	0.233496	0.0722339	0.115302	0.0582827	15	putative inhibitor of the autophosphorylation reaction of KinA	P60495	Kinase A inhibitor	2e-163	Bacillus subtilis (strain 168)	K06351	GO:0000413	GO:0006457	GO:0016310
	Bs	CAB12223	BSU04160	1.36911	0.208168	0.296949	0.079932	0.209955	0.0368632	0.0747563	0.0496138	0.146246	0.0487096	15	transcriptional regulator	P96574	Transcriptional regulator MtlR	0	Bacillus subtilis (strain 168)	K03483	GO:0006355	GO:0006810	GO:0009401	GO:0015992	GO:0034219	GO:0008152
	Bs	CAB12239	BSU04320	0.91373	0.0655555	0.0654102	0.0329988	0.0834115	0.0346413	0.185331	0.0682426	0.121299	0.0369466	15	putative metabolite transporter	P96589	Uncharacterized amino acid permease YdaO	0	Bacillus subtilis (strain 168)		GO:0003333
	Bs	CAB12272	BSU04650	1.18816	0.111633	0	0	0	0	0.137093	0.137093	0.0802373	0.0802373	15	antitoxin EndoAI	P96621	Antitoxin EndoAI	2e-60	Bacillus subtilis (strain 168)	K07723	GO:0006355
	Bs	CAB12273	BSU04660	1.41293	0.671068	0.0915669	0.0915669	0.0660972	0.0660972	0.222615	0.222615	0	0	15	endoribonuclease toxin	P96622	mRNA interferase EndoA	2e-65	Bacillus subtilis (strain 168)	K07171	GO:0090305
	Bs	CAB12398	BSU05790	0.677355	0.221888	0.118775	0.0607481	0.0960231	0.0482057	0	0	0.124335	0.124335	15	hypothetical protein	O05503	Uncharacterized protein YdhK	2e-124	Bacillus subtilis (strain 168)		GO:0008152
	Bs	CAB12401	BSU05820	0.978681	0.44884	0.316946	0.169401	0.187467	0.187467	0.233421	0.116715	0	0	15	oligo-alpha-mannoside phosphotransferase system enzyme IIA	O05506	Oligo-beta-mannoside-specific phosphotransferase enzyme IIA component	7e-74	Bacillus subtilis (strain 168)	K02759	GO:0006810	GO:0009401	GO:0015992
	Bs	CAB12402	BSU05830	1.66911	0.0490065	0.241654	0.12783	0.382691	0.0658626	0.166475	0.125	0.166478	0.0507078	1	oligo-alpha-mannoside phosphotransferase system enzyme IIC	O05507	Oligo-beta-mannoside permease IIC component	0	Bacillus subtilis (strain 168)	K02761	GO:0006810	GO:0008643	GO:0009401	GO:0015992	GO:0034219
	Bs	CAB12403	BSU05840	1.54071	0.103475	0.088559	0.0511329	0.0900274	0.0457662	0.190837	0.150871	0.0871123	0.00500316	15	mannoside-phospho-beta-d-glucosidase	O05508	6-phospho-beta-glucosidase GmuD	0	Bacillus subtilis (strain 168)	K01223	GO:0005975	GO:0008152
	Bs	CAB12404	BSU05850	0.800156	0.160841	0.0900279	0.0900279	0.0762091	0.0393246	0.0547184	0.0547184	0	0	15	transcriptional regulator (GntR family)	O05509	HTH-type transcriptional regulator GmuR	3e-175	Bacillus subtilis (strain 168)	K03492	GO:0006351	GO:0006355
	Bs	CAB12406	BSU05870	0.672907	0.201186	0.0435265	0.0435265	0.0922693	0.0514962	0.041212	0.041212	0	0	15	phosphohexomutase\x3b cupin family	O05511	Probable mannose-6-phosphate isomerase GmuF	0	Bacillus subtilis (strain 168)	K01809	GO:0005975
	Bs	CAB12417	BSU05980	1.38551	0.454331	0.184712	0.184712	0	0	0.222185	0.222185	0.21902	0.21902	15	component of the twin-arginine pre-protein translocation pathway	O05522	Sec-independent protein translocase protein TatAy	2e-18	Bacillus subtilis (strain 168)	K03116	GO:0008152
	Bs	CAB12418	BSU05990	1.54565	0.0930455	0.287876	0.0649585	0.276451	0.0442901	0.202679	0.133606	0.238993	0.045906	1	component of the twin-arginine pre-protein translocation pathway	O05523	Sec-independent protein translocase protein TatCy	2e-171	Bacillus subtilis (strain 168)	K03118	GO:0006810	GO:0015031	GO:0043953
	Bs	CAB12436	BSU06170	1.0167	0.178445	0.128562	0.0742303	0	0	0.0472941	0.0472941	0.0794695	0.0397357	15	putative sugar kinase (ribokinase family)	O34768	Uncharacterized sugar kinase YdjE	0	Bacillus subtilis (strain 168)	K00847	GO:0016310	GO:0046835
	Bs	CAB12443	BSU06240	2.0584	0.382352	0.348132	0.0159839	0.204928	0.0676722	0.168389	0.117183	0.138722	0.0284509	15	acetoin reductase/2,3-butanediol dehydrogenase	O34788	(R,R)-butanediol dehydrogenase	0	Bacillus subtilis (strain 168)	K00004	GO:0055114
	Bs	CAB12457	BSU06380	1.95592	0.448809	0.0399751	0.0399751	0.102665	0.00870722	0.0480848	0.0480848	0.104071	0.0525538	15	putative integral inner membrane protein	O34341	Uncharacterized protein YebC	2e-127	Bacillus subtilis (strain 168)		GO:0008152
	Bs	CAB12464	BSU06440	1.05877	0.11702	0.0318388	0.0318388	0.0901542	0.0651729	0.0652879	0.0329295	0.0884558	0.0509324	15	adenylosuccinate lyase	P12047	Adenylosuccinate lyase	0	Bacillus subtilis (strain 168)	K01756	GO:0009152
	Bs	CAB12554	BSU07350	1.03978	0.207792	0.151046	0.0340832	0.185753	0.00607874	0.120509	0.0835997	0.0310383	0.0310383	15	putative aldehyde dehydrogenase	O06478	Putative aldehyde dehydrogenase YfmT	0	Bacillus subtilis (strain 168)	K00128	GO:0008152	GO:0055114
	Bs	CAB12555	BSU07360	0.842964	0.150905	0.213058	0.109231	0.151902	0.0850201	0.0453762	0.0453762	0.0705418	0.0385559	15	putative chemotaxis sensory transducer	O06477	Putative sensory transducer protein YfmS	0	Bacillus subtilis (strain 168)		GO:0007165
	Bs	CAB12617	BSU07880	0.922229	0.305857	0	0	0	0	0	0	0.12961	0.0710135	15	protein-tyrosine-phosphatase	O35016	Low molecular weight protein-tyrosine-phosphatase YfkJ	6e-113	Bacillus subtilis (strain 168)	K01104	GO:0006470	GO:0035335
	Bs	CAB12701	BSU08730	0.685134	0.161551	0	0	0.362823	0.223605	0.370644	0.0833915	0.139376	0.0763638	14	transcriptional regulator (Fur family)	P71086	Peroxide operon regulator	2e-93	Bacillus subtilis (strain 168)	K09825	GO:0006355
	Bs	CAB12710	BSU08820	0.99835	0.163822	0.101117	0.0517187	0.07622	0.0205708	0	0	0.0262462	0.0262462	15	vegetative catalase 1	P26901	Vegetative catalase	0	Bacillus subtilis (strain 168)	K03781	GO:0006979	GO:0042744	GO:0055114
	Bs	CAB12738	BSU09100	1.50723	0.433432	0	0	0.113726	0.113726	0	0	0.110916	0.110916	15	major cold-shock protein, RNA helicase co-factor, RNA co-chaperone	P32081	Cold shock protein CspB	1e-40	Bacillus subtilis (strain 168)	K03704	GO:0006355
	Bs	CAB12757	BSU09290	1.26462	0.294524	0.0769164	0.0483331	0.240308	0.0283198	0.156671	0.0907721	0.122414	0.0230697	15	glycerol kinase	P18157	Glycerol kinase	0	Bacillus subtilis (strain 168)	K00864	GO:0005975	GO:0006071	GO:0019563	GO:0006072	GO:0016310
	Bs	CAB12776	BSU09370	0.731134	0.0957199	0.0656382	0.0338102	0.165438	0.0252005	0.0310458	0.0310458	0.119547	0.0578828	15	gamma-D-glutamate-meso-diaminopimelate muropeptidase (major autolysin)	O07532	Peptidoglycan endopeptidase LytF	0	Bacillus subtilis (strain 168)	K19223	GO:0016998
	Bs	CAB12785	BSU09460	0.825858	0.150483	0.042671	0.0215271	0.108829	0.0451972	0.0884707	0.0486255	0.0760374	0.0421723	15	branched-chain amino acid transporter	O07576	Uncharacterized amino acid permease YhdG	0	Bacillus subtilis (strain 168)		GO:0003333
	Bs	CAB12855	BSU10150	1.16821	0.302061	0	0	0.0541896	0.0541896	0.146898	0.0740914	0.0785657	0.0785657	15	putative transcriptional regulator	P32398	Uncharacterized HTH-type transcriptional regulator YhgD	1e-137	Bacillus subtilis (strain 168)		GO:0006351	GO:0006355
	Bs	CAB12856	BSU10160	1.14097	0.0697842	0.11431	0.0276423	0.090844	0.0145541	0.195203	0.0248186	0.212052	0.0580573	1	putative methyl-accepting protein	P32399	Uncharacterized protein YhgE	0	Bacillus subtilis (strain 168)	K01421	GO:0008152
	Bs	CAB12878	BSU10380	1.87535	0.0640318	0.194277	0.0582282	0.289584	0.121102	0.164706	0.0913545	0.064175	0.0324391	15	haem-based dioxygen sensor	O07621	Heme-based aerotactic transducer HemAT	0	Bacillus subtilis (strain 168)	K06595	GO:0006935	GO:0007165	GO:0015671
	Bs	CAB13000	BSU11430	0.760064	0.0293449	0.06161	0.00739769	0.0958923	0.0206076	0.127164	0.0650645	0.0232659	0.0232659	15	oligopeptide ABC transporter (binding lipoprotein)	P24141	Oligopeptide-binding protein OppA	0	Bacillus subtilis (strain 168)	K15580	GO:0006810
	Bs	CAB13006	BSU11490	1.16879	0.219724	0.261568	0.144698	0.14256	0.0120909	0.280384	0.0630837	0.343043	0.127525	1	putative thiol oxidation management factor\x3b putative acetyltransferase	O31601	Putative acetyltransferase YjbC	3e-106	Bacillus subtilis (strain 168)		GO:0008152
	Bs	CAB13007	BSU11500	2.10224	0.505357	0.474963	0.0904743	0.246791	0.153141	0.0976267	0.0976267	0.0571387	0.0571387	15	redox-sensitive regulator enzyme	O31602	Regulatory protein Spx	1e-91	Bacillus subtilis (strain 168)	K16509	GO:0006351	GO:0006355	GO:0045892
	Bs	CAB13014	BSU11570	9.85389	0.882839	0.722641	0.253069	1.07702	0.103119	1.1085	0.650389	1.56521	0.290667	15	putative murein lytic transglycosylase	O31608	Putative murein lytic transglycosylase YjbJ	2e-128	Bacillus subtilis (strain 168)		GO:0000270
	Bs	CAB13015	BSU11580	1.74791	0.667441	0.144025	0.144025	0.225031	0.0698401	0.362804	0.0825513	0.30344	0.211664	15	putative RNA/thiamine triphosphatase	O31609	Putative triphosphatase YjbK	2e-137	Bacillus subtilis (strain 168)		GO:0006171	GO:0008152
	Bs	CAB13042	BSU11850	0.827486	0.122409	0.159966	0.159966	0.105452	0.0544143	0.252243	0.153392	0.162158	0.0818862	1	putative RNA ligase or phosphoesterase	O31629	UPF0477 protein YjcG	2e-124	Bacillus subtilis (strain 168)		GO:0008152
	Bs	CAB13043	BSU11860	0.969245	0.0492709	0.196653	0.0730998	0.372037	0.128099	0.107509	0.0537568	0.115302	0.0582827	1	putative hydrolase	O31630	Uncharacterized protein YjcH	3e-178	Bacillus subtilis (strain 168)		GO:0008152
	Bs	CAB13045	BSU11880	1.37162	0.052979	0.195523	0.0155621	0.278845	0.0404354	0.105092	0.00570253	0.0842677	0.0577998	15	cystathionine beta-lyase	O31632	Cystathionine beta-lyase MetC	0	Bacillus subtilis (strain 168)	K01760	GO:0008152
	Bs	CAB13051	BSU11940	0.667344	0.169233	0	0	0.157655	0.0971619	0.0903656	0.0903656	0	0	15	conserved hypothetical protein	O31638	Uncharacterized protein YjcP	2e-92	Bacillus subtilis (strain 168)		GO:0008152
	Bs	CAB13068	BSU12110	1.33894	0.30579	0.0870529	0.0870529	0.191045	0.114242	0.369816	0.257357	0.175872	0.0888996	15	conserved hypothetical protein	O34554	Uncharacterized protein YjfA	1e-92	Bacillus subtilis (strain 168)		GO:0008152
	Bs	CAB13069	BSU12120	2.17975	0.553587	0	0	0.443626	0.240982	0	0	0.269368	0.269368	15	conserved hypothetical protein	O34438	Uncharacterized protein YjfB	1e-31	Bacillus subtilis (strain 168)		GO:0008152
	Bs	CAB13070	BSU12130	3.0276	0.326612	0.300679	0.0586693	0.281062	0.134256	0.598032	0.108834	0.558805	0.0411608	15	conserved hypothetical protein	O34458	Uncharacterized protein YjfC	0	Bacillus subtilis (strain 168)		GO:0006508
	Bs	CAB13071	BSU12140	0.915306	0.229679	0.0689577	0.0689577	0.620619	0.0526361	0.114146	0.114146	0	0	13	conserved hypothetical protein	O35027	Uncharacterized membrane protein YjgA	1e-90	Bacillus subtilis (strain 168)		GO:0008152
	Bs	CAB13100	BSU12430	2.41731	0.300497	0.391307	0.200744	0.294722	0.0568274	0.142781	0.0321244	0.101371	0.101371	15	response regulator aspartate phosphatase	Q00828	Response regulator aspartate phosphatase A	0	Bacillus subtilis (strain 168)	K06359	GO:0008152
	Bs	CAB13239	BSU13660	0.634704	0.112252	0.126616	0.0652196	0.0369876	0.0369876	0	0	0.0148763	0.0148763	15	histidine kinase phosphorylating Spo0A	O31671	Sporulation kinase D	0	Bacillus subtilis (strain 168)	K13532	GO:0000160	GO:0007165	GO:0023014	GO:0016310	GO:0018106
	Bs	CAB13241	BSU13680	3.49079	0.260359	0.472703	0.132093	0.403597	0.0646601	0.430601	0.217184	0.289788	0.0823239	1	motility protein B\x3b MotB component of the stator flagellum complex	P28612	Motility protein B	1e-160	Bacillus subtilis (strain 168)	K02557	GO:0006935	GO:0097588
	Bs	CAB13242	BSU13690	1.58817	0.386114	0.344077	0.142952	0.339183	0.045825	0.2552	0.0574217	0.319014	0.0538845	1	motility protein A\x3b MotA component of the stator flagellum complex	P28611	Motility protein A	8e-171	Bacillus subtilis (strain 168)	K02556	GO:0001539	GO:0006810	GO:0015031	GO:0006935
	Bs	CAB13258	BSU13850	2.28323	0.099308	0.383531	0.0707797	0.329661	0.0567444	0.2884	0.105652	0.234599	0.0303364	1	Zn transporter	O31688	Zinc-transporting ATPase	0	Bacillus subtilis (strain 168)	K01534	GO:0006812	GO:0071577	GO:0008152
	Bs	CAB13268	BSU13950	1.25266	0.161628	0.130511	0.0626707	0.111107	0.0725801	0.181128	0.0558552	0.143443	0.05093	1	methyl-accepting chemotaxis protein	P54576	Methyl-accepting chemotaxis protein McpC	0	Bacillus subtilis (strain 168)	K03406	GO:0007165
	Bs	CAB13274	BSU14010	1.26908	0.136751	0.150827	0.0798062	0.115946	0.0185756	0.227498	0.0511884	0.150511	0.0523012	1	coupling protein and response regulator for CheA activity in response to attractants (chemotaxis)	P37599	Chemotaxis protein CheV	0	Bacillus subtilis (strain 168)	K03415	GO:0000160	GO:0007165	GO:0035556	GO:0006935
	Bs	CAB13311	BSU14380	1.08905	0.127322	0.200158	0.127382	0	0	0.266958	0.184138	0.140609	0.0779853	15	transcriptional regulator (DeoR family)	O31713	Uncharacterized HTH-type transcriptional regulator FruR	3e-171	Bacillus subtilis (strain 168)	K03436	GO:0006351	GO:0006355
	Bs	CAB13312	BSU14390	1.07216	0.226268	0.060338	0.060338	0.0616865	0.0616865	0.0927776	0.0467945	0.141368	0.0862712	15	fructose-1-phosphate kinase	O31714	1-phosphofructokinase	0	Bacillus subtilis (strain 168)	K00882	GO:0005975	GO:0046835	GO:0016310
	Bs	CAB13313	BSU14400	1.50422	0.18299	0.237974	0.0759028	0.200914	0.0543426	0.0643944	0.03528	0.011859	0.011859	15	phosphotransferase system (PTS) fructose-specific enzyme IIABC component	P71012	PTS system fructose-specific EIIABC component	0	Bacillus subtilis (strain 168)	K02770	GO:0006810	GO:0008643	GO:0009401	GO:0015992	GO:0034219	GO:0008152
	Bs	CAB13316	BSU14430	0.869187	0.129136	0.0423766	0.0224224	0.0986789	0.023654	0.0238202	0.0238202	0.0752267	0.0412167	15	ABC efflux transporter (ATP-binding protein)	O31716	Uncharacterized ABC transporter ATP-binding protein YkpA	0	Bacillus subtilis (strain 168)		GO:0006200	GO:0008152
	Bs	CAB13350	BSU14770	0.865135	0.0835073	0.0623612	0.0391868	0.102384	0.0062891	0.116564	0.0531641	0.160769	0.0695782	15	GTPase	O07631	GTP-binding protein TypA/BipA homolog	0	Bacillus subtilis (strain 168)	K06207	GO:0006184
	Bs	CAB13395	BSU15220	0.722652	0.0361058	0.113375	0.0654613	0.0940094	0.0476504	0.149039	0.0937186	0.0414412	0.0414412	15	UDP-N-acetylglucosamine-N-acetylmuramyl-(pentapeptide)pyrophosphoryl-undecaprenol N-acetylglucosamine transferase	P37585	UDP-N-acetylglucosamine--N-acetylmuramyl-(pentapeptide) pyrophosphoryl-undecaprenol N-acetylglucosamine transferase	0	Bacillus subtilis (strain 168)	K02563	GO:0005975	GO:0030259	GO:0007049	GO:0008360	GO:0009252	GO:0019277	GO:0051301
	Bs	CAB13396	BSU15230	1.12767	0.11136	0.256427	0.192589	0.179655	0.143202	0.284985	0.157141	0.207625	0.109571	1	UDP-N-acetylenolpyruvoylglucosamine reductase	P18579	UDP-N-acetylenolpyruvoylglucosamine reductase	0	Bacillus subtilis (strain 168)	K00075	GO:0007049	GO:0008360	GO:0009252	GO:0051301	GO:0055114
	Bs	CAB13477	BSU16040	2.10826	0.417789	0.685263	0.228455	0.147498	0.0747619	0.578768	0.216497	0.590392	0.135277	15	ribosomal protein L19	O31742	50S ribosomal protein L19	6e-75	Bacillus subtilis (strain 168)	K02884	GO:0006412
	Bs	CAB13479	BSU16060	0.910143	0.0961361	0.0955769	0.0488832	0	0	0.110173	0.0555685	0.0794876	0.0435512	15	ribonuclease HII	O31744	Ribonuclease HII	7e-172	Bacillus subtilis (strain 168)	K03470	GO:0006401	GO:0090305	GO:0090502
	Bs	CAB13480	BSU16070	2.29183	0.183705	0.286146	0.10744	0.299511	0.0129308	0.165236	0.0589588	0.0966764	0.0488195	15	putative glycosyltransferase	O31745	Uncharacterized protein YlqG	0	Bacillus subtilis (strain 168)		GO:0008152
	Bs	CAB13569	BSU16960	2.52657	0.619477	0.651531	0.181835	0.535308	0.122749	0.622794	0.222323	0.404057	0.0368451	1	endoribonuclease Y	O31774	Ribonuclease Y	0	Bacillus subtilis (strain 168)	K18682	GO:0006402	GO:0090305	GO:0090502
	Bs	CAB13629	BSU17450	1.40654	0.291289	0.0674365	0.0674365	0.431819	0.243334	0.319013	0.193996	0.280977	0.161785	15	transcriptional regulator (nitrogen metabolism)	P37582	HTH-type transcriptional regulator GlnR	3e-95	Bacillus subtilis (strain 168)	K03713	GO:0006355
	Bs	CAB13630	BSU17460	3.7049	0.245466	0.405519	0.067046	0.340212	0.0477003	0.61318	0.153127	0.255594	0.12891	1	glutamine synthetase	P12425	Glutamine synthetase	0	Bacillus subtilis (strain 168)	K01915	GO:0006542	GO:0006807	GO:0009399
	Bs	CAB13653	BSU17690	2.43038	0.390895	0.432456	0.0895937	0.425381	0.101967	0.318277	0.0810837	0.171218	0.104488	15	conserved hypothetical protein	O31803	Uncharacterized protein YncM	9e-180	Bacillus subtilis (strain 168)		GO:0008152
	Bs	CAB13690	BSU18070	0.723153	0.197679	0.0708988	0.0708988	0.053631	0.053631	0	0	0	0	15	acylphosphate\x3aglycerol-3-phosphate acyltransferase	Q45064	Glycerol-3-phosphate acyltransferase	7e-110	Bacillus subtilis (strain 168)	K08591	GO:0006629	GO:0006644	GO:0008654
	Bs	CAB13694	BSU18110	1.5497	0.0834172	0.167341	0.0885441	0.0564479	0.0564479	0.221626	0.221626	0.444841	0.0854455	15	conserved hypothetical protein	Q45067	Uncharacterized protein YnfC	2e-95	Bacillus subtilis (strain 168)		GO:0008152
	Bs	CAB13721	BSU18380	1.90271	0.189451	0.344479	0.0656188	0.236159	0.0732938	0.298079	0.187437	0.194689	0.10798	1	inhibitor of cell-separation enzymes	O34841	Uncharacterized protein YoeB	2e-107	Bacillus subtilis (strain 168)		GO:0008152
	Bs	CAB13753	BSU18610	1.04841	0.297682	0.250246	0.098005	0.123607	0.0343068	0.0771989	0.0469456	0.0990728	0.0309868	15	putative methyl-accepting chemotaxis protein	C0SP89	Putative methyl-accepting chemotaxis protein YoaH	0	Bacillus subtilis (strain 168)		GO:0006935	GO:0007165
	Bs	CAB13866	BSU19750	0.778929	0.0952102	0.193999	0.123462	0.0297437	0.0297437	0.0500884	0.0500884	0.175982	0.0611522	15	protein involved in maturation of the outermost layer of the spore	P42093	Uncharacterized N-acetyltransferase CgeE	0	Bacillus subtilis (strain 168)	K06323	GO:0008152
	Bs	CAB14066	BSU21480	8.21104	1.04908	1.77057	0.628334	2.34274	0.776278	1.17306	0.432088	1.11096	0.585103	1	sublancin 168 lantibiotic antimicrobial precursor peptide in SPBeta prophage	P68578	Bacteriocin sublancin-168	1e-08	Bacillus phage SPbeta		GO:0008152
	Bs	CAB14101	BSU21830	0.923933	0.255586	0.103049	0.103049	0	0	0.14556	0.0727831	0.0719468	0.0719468	15	putative phosphatidylglycerophosphatase	P54173	Uncharacterized protein YpjQ	5e-108	Bacillus subtilis (strain 168)		GO:0006629	GO:0016311
	Bs	CAB14111	BSU21930	8.9588	1.87212	0.593573	0.299451	0.690549	0.286567	0.418927	0.211553	0.793943	0.496146	1	cold-shock protein, molecular chaperone, RNA-helicase co-factor	P51777	Cold shock protein CspD	5e-40	Bacillus subtilis (strain 168)	K03704	GO:0006355
	Bs	CAB14152	BSU22360	1.27038	0.00604968	0	0	0.148004	0.0443925	0.0601153	0.0300589	0.1239	0.0276085	15	asparaginyl-tRNA synthetase	P39772	Asparagine--tRNA ligase	0	Bacillus subtilis (strain 168)	K01893	GO:0006412	GO:0006418	GO:0006421
	Bs	CAB14256	BSU23240	2.46927	0.687766	0.660296	0.381247	0.308268	0.197071	0.225635	0.113804	0.222302	0.112369	15	putative acetyltransferase	P17622	Protein RibT	4e-88	Bacillus subtilis (strain 168)	K02859	GO:0008152
	Bs	CAB14315	BSU23830	0.709543	0.159294	0.162474	0.0938107	0.13877	0.0222322	0.212511	0.0465354	0	0	15	putative hydrolase	P54549	Uncharacterized protein YqjL	0	Bacillus subtilis (strain 168)		GO:0008152
	Bs	CAB14320	BSU23890	0.833002	0.461802	0.299183	0.103773	0.0900112	0.0488948	0.11001	0.11001	0.0273272	0.0273272	15	Sec-independent factor for membrane protein insertion (YidC/SpoIIIJ family)	P54544	Membrane protein insertase MisCB	0	Bacillus subtilis (strain 168)	K03217	GO:0006810	GO:0015031	GO:0051205
	Bs	CAB14332	BSU24010	2.47737	0.128691	0.247011	0.020378	0.19709	0.102436	0.282344	0.0920537	0.104353	0.057175	15	multidrug-efflux transporter	P33449	Multidrug resistance protein 1	0	Bacillus subtilis (strain 168)	K08153	GO:0006810	GO:0055085
	Bs	CAB14429	BSU24990	1.59867	0.272783	0.193046	0.0537468	0.0256922	0.0256922	0.223047	0.0834339	0	0	15	phosphate ABC transporter (binding lipoprotein)	P46338	Phosphate-binding protein PstS	0	Bacillus subtilis (strain 168)	K02040	GO:0006810
	Bs	CAB14450	BSU25200	0.823552	0.101978	0.0904276	0.0108579	0.145162	0.042509	0.145102	0.0317742	0.109402	0.0599415	1	RNA polymerase major sigma-43 factor (sigma-A)	P06224	RNA polymerase sigma factor SigA	0	Bacillus subtilis (strain 168)	K03086	GO:0001123	GO:0006351	GO:0006352	GO:0006355	GO:0010468
	Bs	CAB14480	BSU25380	1.00715	0.0998355	0.377536	0.152562	0.168844	0.0587888	0.359316	0.302391	0.14499	0.0297363	15	conserved hypothetical protein	P54466	UPF0365 protein YqfA	0	Bacillus subtilis (strain 168)		GO:0055114
	Bs	CAB14481	BSU25390	0.838015	0.152971	0.17112	0.0618669	0.173909	0.0869849	0.0643936	0.0324784	0	0	15	putative membrane bound hydrolase	P54465	Uncharacterized protein YqeZ	0	Bacillus subtilis (strain 168)		GO:0006508	GO:0008152
	Bs	CAB14482	BSU25400	1.2186	0.349873	0.0615528	0.0615528	0.184659	0.0156613	0.274865	0.150591	0.0852563	0.0852563	15	conserved hypothetical protein	P54464	Uncharacterized protein YqeY	4e-99	Bacillus subtilis (strain 168)	K09117	GO:0008152
	Bs	CAB14491	BSU25490	1.08534	0.330156	0.111111	0.0698156	0.180659	0.0903322	0.119451	0.00648165	0.095781	0.0656969	1	transcriptional regulator of heat-shock genes	P25499	Heat-inducible transcription repressor HrcA	0	Bacillus subtilis (strain 168)	K03705	GO:0006351	GO:0006355	GO:0006950
	Bs	CAB14680	BSU27380	0.957247	0.309607	0.195136	0.195136	0	0	0	0	0	0	15	putative anti-sigma factor	O34828	UPF0473 protein YrzB	1e-59	Bacillus subtilis (strain 168)		GO:0008152
	Bs	CAB14713	BSU27540	4.92736	0.0861023	0.521625	0.0782079	0.427562	0.0620009	0.449818	0.225795	0.347965	0.0478554	1	putative factor involved in sulfur-containing coenzyme synthesis	O32037	tRNA threonylcarbamoyladenosine dehydratase	0	Bacillus subtilis (strain 168)		GO:0008152
	Bs	CAB14755	BSU27950	0.979375	0.149258	0	0	0	0	0.134349	0.134349	0.0667461	0.0667461	15	conserved hypothetical protein	P26942	Uncharacterized protein YsxB	2e-77	Bacillus subtilis (strain 168)	K07584	GO:0008152
	Bs	CAB14756	BSU27960	1.73412	0.678487	0.133537	0.133537	0.0910325	0.0910325	0.567291	0.39478	0.197561	0.108244	15	ribosomal protein L21 (BL20)	P26908	50S ribosomal protein L21	3e-66	Bacillus subtilis (strain 168)	K02888	GO:0006412
	Bs	CAB14772	BSU28120	1.05453	0.0760835	0.109974	0.0758093	0.137685	0.0691209	0.20101	0.110837	0.0819724	0.0455794	1	glutamate-1-semialdehyde 2,1-aminotransferase	P30949	Glutamate-1-semialdehyde 2,1-aminomutase	0	Bacillus subtilis (strain 168)	K01845	GO:0006779	GO:0006782	GO:0033014
	Bs	CAB14773	BSU28130	0.705696	0.224539	0.0705407	0.0373248	0.0320136	0.0320136	0.126434	0.00686058	0.0858189	0.0433367	15	delta-aminolevulinic acid dehydratase (porphobilinogen synthase)	P30950	Delta-aminolevulinic acid dehydratase	0	Bacillus subtilis (strain 168)	K01698	GO:0006779	GO:0033014
	Bs	CAB14775	BSU28150	0.957772	0.139331	0.252351	0.0841296	0.0925622	0.0516597	0.343149	0.027013	0.128871	0.00740151	15	porphobilinogen deaminase (hydroxymethylbilane synthase)	P16616	Porphobilinogen deaminase	0	Bacillus subtilis (strain 168)	K01749	GO:0006779	GO:0006782	GO:0033014	GO:0018160
	Bs	CAB14776	BSU28160	1.05751	0.106028	0	0	0.117604	0.0729767	0	0	0.100317	0.0507081	15	negative effector of the concentration of glutamyl-tRNA reductase HemA	P16645	Protein HemX	3e-166	Bacillus subtilis (strain 168)	K02497	GO:0006461	GO:0008535
	Bs	CAB14777	BSU28170	1.79438	0.257007	0.134096	0.0687482	0.120676	0.0102348	0.30896	0.120871	0.232662	0.109605	15	glutamyl-tRNA reductase	P16618	Glutamyl-tRNA reductase	0	Bacillus subtilis (strain 168)	K02492	GO:0006779	GO:0006782	GO:0033014	GO:0055114
	Bs	CAB14812	BSU28520	4.10756	0.462714	0.909914	0.136099	0.784342	0.152963	0.749239	0.0408754	0.233214	0.0664468	15	electron transfer flavoprotein (alpha subunit)	P94551	Electron transfer flavoprotein subunit alpha	0	Bacillus subtilis (strain 168)	K03522	GO:0055114
	Bs	CAB14813	BSU28530	4.35685	0.567103	0.90088	0.250818	0.779382	0.150519	0.586595	0.0729755	0.560129	0.143675	1	electron transfer flavoprotein (beta subunit)	P94550	Electron transfer flavoprotein subunit beta	1e-160	Bacillus subtilis (strain 168)	K03521	GO:0055114
	Bs	CAB14814	BSU28540	5.00406	0.324378	0.572628	0.113862	0.603565	0.0901736	0.509047	0.172667	0.194651	0.128315	15	enoyl-CoA hydratase	P94549	Probable enoyl-CoA hydratase	3e-155	Bacillus subtilis (strain 168)	K13767	GO:0008152
	Bs	CAB14815	BSU28550	4.81613	0.533701	0.893977	0.0474724	0.860286	0.15175	0.777508	0.191491	0.351737	0.179645	15	transcriptional regulator of fatty acids degradation (TetR/AcrR family)	P94548	Fatty acid metabolism regulator protein	6e-127	Bacillus subtilis (strain 168)	K13770	GO:0006351	GO:0006355
	Bs	CAB14816	BSU28560	0.903765	0.0401444	0.0436144	0.0223068	0.153229	0.047556	0.165373	0.0576337	0.140476	0.0355873	15	long chain acyl-CoA ligase (degradative)	P94547	Long-chain-fatty-acid--CoA ligase	0	Bacillus subtilis (strain 168)	K01897	GO:0001676	GO:0008152
	Bs	CAB14849	BSU28890	0.763892	0.216467	0.282386	0.161008	0.111906	0.0607882	0.136769	0.136769	0.0679487	0.0679487	15	putative lipoprotein	P94517	Uncharacterized protein YscB	1e-63	Bacillus subtilis (strain 168)		GO:0008152
	Bs	CAB14861	BSU29010	1.53027	0.383549	0.469675	0.236951	0.0819245	0.0819245	0.324625	0.178421	0.118776	0.118776	15	S-adenosylmethionine decarboxylase	O34426	S-adenosylmethionine decarboxylase proenzyme	3e-90	Bacillus subtilis (strain 168)	K01611	GO:0006557	GO:0006596	GO:0008295
	Bs	CAB14862	BSU29020	0.806549	0.143146	0.0806865	0.0806865	0.130862	0.0213612	0.406026	0.0641172	0.141163	0.0289515	15	glyceraldehyde-3-phosphate dehydrogenase	O34425	Glyceraldehyde-3-phosphate dehydrogenase 2	0	Bacillus subtilis (strain 168)	K00134	GO:0006006	GO:0055114
	Bs	CAB14943	BSU29650	0.70639	0.14244	0.0791282	0.0481555	0.031272	0.0161366	0.0708467	0.00384429	0.0220802	0.0220802	15	putative diguanylate cyclase-related enzyme	O34325	Uncharacterized protein YtrP	0	Bacillus subtilis (strain 168)		GO:0009190	GO:0035556
	Bs	CAB14944	BSU29660	2.21839	0.047297	0.1066	0.1066	0.29012	0.161919	0.203756	0.111632	0.127428	0.127428	15	ribosomal protein S4 (BS4)	P21466	30S ribosomal protein S4	2e-144	Bacillus subtilis (strain 168)	K02986	GO:0006412
	Bs	CAB14969	BSU29910	1.19458	0.272766	0.263093	0.13456	0.111875	0.111875	0	0	0	0	15	conserved hypothetical protein	O32066	Uncharacterized protein YtzH	1e-49	Bacillus subtilis (strain 168)		GO:0008152
	Bs	CAB14970	BSU29920	1.15563	0.440085	0.171615	0.0917247	0	0	0.136918	0.0691418	0.0367917	0.0367917	15	putative kinase/phosphotransferase	C0SPC1	Putative phosphotransferase YtmP	6e-150	Bacillus subtilis (strain 168)		GO:0008152	GO:0016310
	Bs	CAB14971	BSU29930	0.638251	0.0835144	0.227555	0.00202537	0.128698	0.0534075	0.0959986	0.0490287	0.0458257	0.0314322	15	pullulanase	C0SPA0	Pullulanase	0	Bacillus subtilis (strain 168)	K01200	GO:0005975	GO:0008152
	Bs	CAB15034	BSU30560	1.20356	0.120979	0.347522	0.0757072	0.390952	0.0364088	0.413011	0.105411	0.349995	0.10283	1	phosphoenolpyruvate carboxykinase	P54418	Phosphoenolpyruvate carboxykinase [ATP]	0	Bacillus subtilis (strain 168)	K01610	GO:0006094	GO:0016310
	Bs	CAB15102	BSU31240	2.82148	0.281072	0.325671	0.0248974	0.29497	0.0482033	0.411154	0.0665472	0.229691	0.0654431	1	methyl-accepting chemotaxis protein	P39214	Methyl-accepting chemotaxis protein McpA	0	Bacillus subtilis (strain 168)	K03406	GO:0006935	GO:0007165
	Bs	CAB15104	BSU31260	1.78568	0.331347	0.306695	0.063862	0.269847	0.0303396	0.32648	0.073455	0.264229	0.0178194	1	methyl-accepting chemotaxis protein	P39215	Methyl-accepting chemotaxis protein McpB	0	Bacillus subtilis (strain 168)	K03406	GO:0006935	GO:0007165
	Bs	CAB15143	BSU31540	1.3611	0.39214	0.106172	0.0667127	0.114827	0.0757313	0.240654	0.132697	0.127385	0.0447839	15	lipoprotein involved in guanosine transport	O05252	Uncharacterized lipoprotein YufN	0	Bacillus subtilis (strain 168)	K07335	GO:0008152
	Bs	CAB15232	BSU32420	0.608213	0.0344853	0.0890854	0.0331148	0.0321611	0.0163015	0	0	0.0623221	0.0428528	15	transcriptional regulator of the purine degradation operon	O32138	Purine catabolism regulatory protein	0	Bacillus subtilis (strain 168)	K09684	GO:0006144	GO:0006351	GO:0006355
	Bs	CAB15256	BSU32670	0.679345	0.092469	0.0590432	0.0590432	0.0367161	0.0186102	0	0	0.0434453	0.0237458	15	FeS cluster formation protein	O32162	FeS cluster assembly protein SufB	0	Bacillus subtilis (strain 168)	K09014	GO:0016226
	Bs	CAB15258	BSU32690	0.821558	0.0814383	0.0337945	0.0337945	0.0931659	0.0303103	0.164956	0.0617042	0.125355	0.062679	15	cysteine desulfurase	O32164	Cysteine desulfurase SufS	0	Bacillus subtilis (strain 168)	K11717	GO:0006534	GO:0008152
	Bs	CAB15259	BSU32700	1.01473	0.0730489	0.0732811	0.037747	0.0903231	0.0453442	0.0935042	0.0512285	0.214837	0.0762788	15	FeS assembly protein SufD	O32165	FeS cluster assembly protein SufD	0	Bacillus subtilis (strain 168)	K09015	GO:0016226
	Bs	CAB15260	BSU32710	0.695017	0.172285	0.0933881	0.0477638	0.119134	0.119134	0.156836	0.00851026	0.135242	0.0750087	1	sulfur mobilizing ABC protein, ATPase	P80866	Vegetative protein 296	0	Bacillus subtilis (strain 168)	K09013	GO:0006200	GO:0006810	GO:0008152
	Bs	CAB15271	BSU32820	1.91111	0.12784	0.267186	0.144079	0.215453	0.0234827	0.188922	0.0694963	0.123602	0.0371348	15	acyl-CoA dehydrogenase (FAD dependent)	O32176	Probable acyl-CoA dehydrogenase	0	Bacillus subtilis (strain 168)		GO:0008152	GO:0055114
	Bs	CAB15272	BSU32830	1.66167	0.139751	0.327645	0.157361	0.381679	0.0737415	0.137699	0.030153	0.259024	0.0323317	15	acetyl-CoA C-acyltransferase	O32177	3-ketoacyl-CoA thiolase	0	Bacillus subtilis (strain 168)	K00632	GO:0008152
	Bs	CAB15273	BSU32840	1.19856	0.132934	0.137394	0.0619747	0.199348	0.0539473	0.13973	0.0220991	0.128267	0.0423282	1	enoyl-CoA hydratase / 3-hydroxyacyl-CoA dehydrogenase	O32178	Probable 3-hydroxyacyl-CoA dehydrogenase	0	Bacillus subtilis (strain 168)	K07516	GO:0006629	GO:0006631	GO:0008152	GO:0055114
	Bs	CAB15288	BSU32990	0.734621	0.258885	0	0	0	0	0	0	0.165647	0.0828258	15	metalloregulation DNA-binding stress protein	P37960	Metalloregulation DNA-binding stress protein	1e-109	Bacillus subtilis (strain 168)	K04047	GO:0006879	GO:0006950	GO:0055114
	Bs	CAB15354	BSU33490	2.68219	0.208088	0.558985	0.0733847	0.430122	0.0406732	0.396773	0.104313	0.252141	0.0714264	15	copper(I)-transporting ATPase	O32219	Cadmium, zinc and cobalt-transporting ATPase	0	Bacillus subtilis (strain 168)	K01534	GO:0006812	GO:0030001	GO:0008152
	Bs	CAB15355	BSU33500	4.69557	0.460057	0.704532	0.0589032	0.809383	0.0599973	0.929669	0.138017	0.473894	0.0531327	1	copper transporter ATPase	O32220	Copper-exporting P-type ATPase A	0	Bacillus subtilis (strain 168)	K17686	GO:0006812	GO:0030001	GO:0006825	GO:0035434	GO:0008152
	Bs	CAB15366	BSU33610	0.743861	0.0589771	0.0842771	0.021536	0.0877421	0.0444737	0.0916076	0.0417815	0.0491234	0.0284382	1	ribonuclease R	O32231	Ribonuclease R	0	Bacillus subtilis (strain 168)	K12573	GO:0016070	GO:0090305	GO:0090501	GO:0090503
	Bs	CAB15374	BSU33690	1.29668	0.164701	0.240042	0.0472991	0.224021	0.176747	0.293451	0.0797695	0.173812	0.075223	1	putative methyl-accepting transducer	O32239	Putative sensory transducer protein YvaQ	0	Bacillus subtilis (strain 168)	K03406	GO:0006935	GO:0007165
	Bs	CAB15401	BSU33960	0.894296	0.0525026	0.0197234	0.0197234	0.039006	0.0201274	0.0554268	0.0554268	0.0988428	0.0758252	15	arabinose-related compounds permease	P96710	Arabinose-proton symporter	0	Bacillus subtilis (strain 168)	K02100	GO:0006810	GO:0055085
	Bs	CAB15408	BSU34030	0.93109	0.132276	0.609043	0.330074	0.212984	0.107955	0.107509	0.0537568	0.0312959	0.0312959	7	component of an iron-sulfur oxidase	O32259	Lactate utilization protein C	4e-177	Bacillus subtilis (strain 168)	K00782	GO:0006089
	Bs	CAB15453	BSU34480	4.98741	0.833119	0.642807	0.278301	0.657406	0.0716523	0.799645	0.306598	0.377674	0.014812	1	putative transcriptional regulator (TetR/AcrR family)	O07001	Uncharacterized HTH-type transcriptional regulator YvdT	1e-140	Bacillus subtilis (strain 168)		GO:0006351	GO:0006355
	Bs	CAB15454	BSU34490	3.01951	0.819218	0.51881	0.144445	0.0928965	0.0928965	0.637982	0.290979	0.362449	0.0208167	15	putative membrane protein	O32262	Uncharacterized membrane protein YvdS	3e-42	Bacillus subtilis (strain 168)	K18924	GO:0006810
	Bs	CAB15455	BSU34500	2.85612	0.380408	0.986033	0.154454	0.561594	0.167118	0.667794	0.304576	0	0	15	putative membrane protein	O06999	Uncharacterized membrane protein YvdR	2e-58	Bacillus subtilis (strain 168)	K11741	GO:0006810
	Bs	CAB15456	BSU34510	0.650649	0.0468854	0.0804348	0.0804348	0.0548324	0.0548324	0	0	0	0	15	conserved hypothetical protein	O06998	Uncharacterized protein YvdQ	3e-114	Bacillus subtilis (strain 168)		GO:0008152
	Bs	CAB15511	BSU35060	0.701765	0.0437159	0.207091	0.0749879	0.133005	0.0389491	0.0691333	0.0349115	0.112952	0.0397099	15	cyclo-L-leucyl-L-leucyl dipeptide oxidase	O34926	Pulcherriminic acid synthase	0	Bacillus subtilis (strain 168)	K17474	GO:0055114
	Bs	CAB15553	BSU35360	38.3772	2.82736	4.64213	0.411527	3.35591	0.11759	3.89597	0.976408	2.85975	0.350651	1	flagellin protein	P02968	Flagellin	0	Bacillus subtilis (strain 168)	K02406	GO:0001539
	Bs	CAB15557	BSU35400	1.56136	0.273498	0.30686	0.0933091	0.278118	0.0973708	0.137884	0.0757843	0.237999	0.136767	15	flagellar hook-filament junction	P96501	Flagellar hook-associated protein 3	0	Bacillus subtilis (strain 168)	K02397	GO:0001539
	Bs	CAB15558	BSU35410	2.01822	0.108771	0.204737	0.0681316	0.301805	0.103104	0.370307	0.0557986	0.294431	0.0374731	1	flagellar hook-filament junction	P39810	Flagellar hook-associated protein 1	0	Bacillus subtilis (strain 168)	K02396	GO:0001539	GO:0008152	GO:0044780
	Bs	CAB15559	BSU35420	1.56141	0.226767	0.180472	0.0991301	0.421267	0.15621	0.321013	0.211612	0.158445	0.0792247	15	putative flagellar protein	P39808	Uncharacterized protein YvyG	6e-100	Bacillus subtilis (strain 168)		GO:0044780
	Bs	CAB15560	BSU35430	1.84493	0.442281	0.53251	0.197944	0.260675	0.260675	0.315372	0.159259	0.228639	0.125271	15	anti-sigma factor repressor of sigma(D)-dependent transcription	P39809	Negative regulator of flagellin synthesis	2e-57	Bacillus subtilis (strain 168)	K02398	GO:0045892
	Bs	CAB15591	BSU35740	0.789669	0.173163	0	0	0.0721257	0.0721257	0.0991286	0.0991286	0	0	15	glycerol-3-phosphate cytidylyltransferase	P27623	Glycerol-3-phosphate cytidylyltransferase	4e-90	Bacillus subtilis (strain 168)	K00980	GO:0009058	GO:0019350
	Bs	CAB15592	BSU35750	0.746621	0.0873073	0	0	0.0966657	0.0525096	0.101346	0.101346	0.0494287	0.0494287	15	N-acetylmannosamine (ManNAc) C4 hydroxyl of a membrane-anchored N-acetylglucosaminyl diphospholipid (GlcNAc-pp-undecaprenyl, lipid I) glycosyltransferase	P27620	Putative N-acetylmannosaminyltransferase	0	Bacillus subtilis (strain 168)	K05946	GO:0009058
	Bs	CAB15595	BSU35780	2.27547	0.219239	0.577956	0.0237164	0.31875	0.0322466	0.314622	0.0715882	0.268373	0.101161	15	exported N-acetylglucosaminidase (major autolysin) (CWBP90)	P39848	Beta-N-acetylglucosaminidase	0	Bacillus subtilis (strain 168)	K01227	GO:0008152	GO:0009253	GO:0044036
	Bs	CAB15603	BSU35860	1.1052	0.0642622	0.265927	0.106808	0.170278	0.0272801	0.234849	0.0717007	0.0983035	0.0538605	15	gamma-DD-glutamyl hydrolase (PGA depolymerase)	P96740	Gamma-DL-glutamyl hydrolase	0	Bacillus subtilis (strain 168)		GO:0008152
	Bs	CAB15636	BSU36190	0.66098	0.232321	0.0329763	0.0166362	0.105102	0.0413895	0.042968	0.0214849	0.042476	0.042476	15	putative ribonuclease toxin	P96722	Putative ribonuclease YwqJ	0	Bacillus subtilis (strain 168)		GO:0008152	GO:0009405	GO:0090305
	Bs	CAB15656	BSU36390	1.22431	0.258803	0.0679361	0.0679361	0.171359	0.0711111	0.255641	0.130562	0.170229	0.130588	15	putative flagellar hook-basal body protein	P39753	Flagellar hook-basal body complex protein FlhP	0	Bacillus subtilis (strain 168)	K02392	GO:0001539	GO:0008152
	Bs	CAB15657	BSU36400	0.942654	0.126224	0.0902867	0.0461775	0.126271	0.0640028	0.334878	0.172853	0.0941318	0.047067	15	putative flagellar basal-body rod protein	P39752	Flagellar hook-basal body complex protein FlhO	0	Bacillus subtilis (strain 168)	K02392	GO:0001539	GO:0008152
	Bs	CAB15669	BSU36520	0.956004	0.178145	0.352676	0.352676	0.0660972	0.0660972	0.129756	0.129756	0.109458	0.109458	15	nitrogen-regulated PII-like regulator protein	Q07428	Nitrogen regulatory PII-like protein	4e-79	Bacillus subtilis (strain 168)	K04751	GO:0006351	GO:0006355	GO:0006808	GO:0050790
	Bs	CAB15675	BSU36580	1.94502	0.314516	0.158108	0.0836589	0.337502	0.174323	0.194513	0.0981072	0.156048	0.156048	15	conserved hypothetical protein	P71041	Uncharacterized protein YwnF	3e-66	Bacillus subtilis (strain 168)		GO:0008152
	Bs	CAB15676	BSU36590	1.8467	0.0344239	0.335549	0.0383985	0.380616	0.0514227	0.397847	0.120788	0.183708	0.0252653	1	cardiolipin synthase	P71040	Major cardiolipin synthase ClsA	0	Bacillus subtilis (strain 168)	K06131	GO:0006629	GO:0008654	GO:0032049	GO:0008152
	Bs	CAB15677	BSU36600	7.64603	0.468832	1.30953	0.405395	1.28661	0.102999	1.30525	0.3243	0.952884	0.143424	1	transcriptional regulator (MerR family)	P71039	HTH-type transcriptional activator mta	0	Bacillus subtilis (strain 168)		GO:0006355	GO:0045892
	Bs	CAB15707	BSU36900	1.18089	0.18396	0.124956	0.037273	0.185578	0.0594672	0.0984492	0.0539377	0.0975825	0.00560451	1	serine hydroxymethyltransferase	P39148	Serine hydroxymethyltransferase	0	Bacillus subtilis (strain 168)	K00600	GO:0006544	GO:0006545	GO:0006563	GO:0019264	GO:0008652	GO:0006730	GO:0035999
	Bs	CAB15708	BSU36910	1.22195	0.311006	0.261872	0.180518	0.0945288	0.0479137	0.0838752	0.0838752	0.295032	0.0657417	15	conserved hypothetical protein	P39157	UPF0340 protein YwlG	5e-131	Bacillus subtilis (strain 168)		GO:0008152
	Bs	CAB15709	BSU36920	0.681537	0.184994	0	0	0.062509	0.062509	0	0	0	0	15	ribose 5-phosphate epimerase	P39156	Putative sugar phosphate isomerase YwlF	1e-106	Bacillus subtilis (strain 168)	K01808	GO:0005975	GO:0006098
	Bs	CAB15725	BSU37080	1.21522	0.117015	0.0535648	0.0283424	0.178626	0.0634996	0.0304275	0.0304275	0.0596021	0.0298018	15	transcriptional terminator Rho	Q03222	Transcription termination factor Rho	0	Bacillus subtilis (strain 168)	K03628	GO:0006200	GO:0006351	GO:0006353	GO:0006355
	Bs	CAB15807	BSU37800	1.8943	0.551983	0.739851	0.164652	0.0604925	0.0604925	0.0840192	0.0840192	0.130616	0.0713905	15	member of the processed secretome	P39632	Uncharacterized protein YweA	2e-108	Bacillus subtilis (strain 168)		GO:0008152
	Bs	CAB15842	BSU38160	0.705348	0.105091	0.0846422	0.0846422	0.0583362	0.0189789	0.0828332	0.0519027	0.0856599	0.0267917	1	cytochrome aa3-600 quinol oxidase (subunit I)	P34956	Quinol oxidase subunit 1	0	Bacillus subtilis (strain 168)	K02827	GO:0009060	GO:0015992	GO:1902600	GO:0055114
	Bs	CAB15843	BSU38170	0.695547	0.0499984	0.284942	0.0866441	0.106271	0.0538657	0.0471472	0.0471472	0	0	15	cytochrome aa3-600 quinol oxidase (subunit II)	P34957	Quinol oxidase subunit 2	0	Bacillus subtilis (strain 168)	K02826	GO:0006122	GO:0022900	GO:0055114	GO:1902600
	Bs	CAB15866	BSU38400	3.9466	0.732521	0.736197	0.0600752	0.570314	0.0491144	0.532791	0.0872821	0.310831	0.0542641	15	extracellular serine protease	P16396	Minor extracellular protease Epr	0	Bacillus subtilis (strain 168)	K13277	GO:0006508	GO:0043086
	Bs	CAB15876	BSU38500	0.902769	0.169582	0.0363943	0.0363943	0.146391	0.0395089	0.153954	0.0885749	0.0254098	0.0254098	15	D-alanine\x3aD-alanyl-carrier protein ligase	P39581	D-alanine--poly(phosphoribitol) ligase subunit 1	0	Bacillus subtilis (strain 168)	K03367	GO:0008152	GO:0019350	GO:0070395
	Bs	CAB15961	BSU39250	0.734808	0.335292	0	0	0	0	0.101889	0.101889	0.0506195	0.0506195	15	phosphate starvation protein (universal stress protein A family)	P42297	Universal stress protein YxiE	4e-102	Bacillus subtilis (strain 168)		GO:0006950
	Bs	CAB16046	BSU40090	0.601764	0.212066	0.423079	0.213439	0.110685	0.110685	0.0692712	0.0692712	0	0	7	alkyl hydroperoxide reductase (small subunit)	P80239	Alkyl hydroperoxide reductase subunit C	1e-136	Bacillus subtilis (strain 168)	K03386	GO:0006979	GO:0055114
	Bs	CAE01447	BSU04090	1.35571	0.0545937	0.163886	0.0626625	0.171724	0.0605563	0.251014	0.0844706	0.060562	0.0331819	15	putative hydrolase subunit antagonist of KipI	Q7WY77	KipI antagonist	0	Bacillus subtilis (strain 168)	K06350	GO:0000413	GO:0006457
	Bs	CAX52549	BSU03982	4.52048	0.438308	0.488625	0.261161	0.442984	0.132869	0.826087	0.300481	0.230246	0.158317	15	phosphotransferase system (PTS) mannitol-specific enzyme IIA component	C0H3V2	Mannitol-specific phosphotransferase enzyme IIA component	2e-97	Bacillus subtilis (strain 168)	K02798	GO:0006810	GO:0034219	GO:0008152
Cupriavidus metallidurans CH34	Cm	ABF06891	Rmet_0005	0.533629	0.0812942	2.64783	0.32762	3.22017	0.218127	2.90466	0.770974	2.88685	0.109946	1	Putative metal-dependent amidohydrolase (TAT secreted)	Q68AP4	N-substituted formamide deformylase	5e-53	Arthrobacter pascens	K07047	GO:0008152
	Cm	ABF06901	Rmet_0015	1.33693	0.474012	2.20598	0.539417	2.87132	0.360569	3.34821	0.0639036	2.7155	0.190157	7	ATP-dependent RNA helicase, specific for 23S rRNA (fragment)	P21693	ATP-dependent RNA helicase DbpA	1e-43	Escherichia coli (strain K12)		GO:0006200	GO:0008152
	Cm	ABF06902	Rmet_0016	8.13798	0.214861	51.1171	10.383	45.6596	2.64854	72.3622	2.16405	59.067	5.60716	1	conserved hypothetical protein	Q9LEV3	CBS domain-containing protein CBSX3, mitochondrial	4e-26	Arabidopsis thaliana		GO:0055114
	Cm	ABF06903	Rmet_0017	4.42448	0.239308	1.64171	0.203842	1.83306	0.18297	2.30646	0.178272	2.48348	0.580423	1	MFS transporter, DHA2 family	P9WG85	Uncharacterized MFS-type transporter Rv1877	2e-47	Mycobacterium tuberculosis (strain ATCC 25618 / H37Rv)		GO:0006810	GO:0055085
	Cm	ABF06904	Rmet_0018	9.74791	1.01153	19.7892	1.49074	22.5721	1.42256	19.9284	1.76583	19.1976	0.527428	1	glutathione peroxidase	O08368	Glutathione peroxidase	2e-48	Pseudomonas wisconsinensis		GO:0006979	GO:0055114
	Cm	ABF06907	Rmet_0021	8.80983	0.653255	23.7553	3.67987	23.7768	2.81175	30.2496	3.34319	24.194	1.19691	1	putative peptidase, M20D subfamily	P45493	Hippurate hydrolase	9e-95	Campylobacter jejuni subsp. jejuni serotype O:2 (strain NCTC 11168)	K01436	GO:0008152
	Cm	ABF06913	Rmet_0027	86.0696	3.10729	39.5213	3.05434	61.0531	8.67798	73.0867	4.42393	39.8908	4.16591	1	response regulator, OmpR-family	Q7D9K0	Transcriptional regulatory protein TcrA	2e-16	Mycobacterium tuberculosis (strain CDC 1551 / Oshkosh)		GO:0000160	GO:0035556	GO:0006351	GO:0006355
	Cm	ABF06925	Rmet_0039	3.12727	0.19377	1.27818	0.302216	1.93626	0.360128	2.60397	0.148866	2.93545	0.501064	9	potassium translocating ATPase, subunit B	Q8XU11	Potassium-transporting ATPase B chain	0	Ralstonia solanacearum (strain GMI1000)	K01547	GO:0006810	GO:0006811	GO:0006812	GO:0006813	GO:0071805	GO:0008152
	Cm	ABF06926	Rmet_0040	4.69897	0.451604	1.51415	0.158796	2.006	0.482849	3.79404	0.119059	2.41074	0.34749	11	potassium translocating ATPase, subunit C	Q8XU10	Potassium-transporting ATPase C chain	2e-71	Ralstonia solanacearum (strain GMI1000)	K01548	GO:0006810	GO:0006811	GO:0006813	GO:0071805
	Cm	ABF06929	Rmet_0043	2.08331	0.24347	3.6387	0.192008	3.1042	0.345313	5.21533	0.516279	3.79301	0.131426	4	TPR repeat protein, SEL1 subfamily	P77234	Uncharacterized protein YbeQ	2e-13	Escherichia coli (strain K12)	K07126	GO:0008152
	Cm	ABF06930	Rmet_0044	1.56039	0.30203	2.3308	0.0943922	2.58646	0.139563	2.22629	0.321159	3.08813	0.397396	6	conserved hypothetical protein	P9WL97	Uncharacterized protein Rv2567	7e-72	Mycobacterium tuberculosis (strain ATCC 25618 / H37Rv)		GO:0008152
	Cm	ABF06931	Rmet_0045	1.18692	0.167797	2.60084	0.576854	3.02577	0.49112	2.68704	0.172146	3.12861	0.0327114	1	transglutaminase-like protein	P0A5G6	Uncharacterized protein Mb2599c	2e-52	Mycobacterium bovis (strain ATCC BAA-935 / AF2122/97)		GO:0006508
	Cm	ABF06935	Rmet_0049	8.86712	0.689836	4.05542	0.30712	5.54711	0.877861	4.31071	0.203903	7.06011	0.802291	1	Glutamyl/Aspartyl-tRNA(Gln/Asp) amidotransferase subunit A	Q1LSE1	Glutamyl-tRNA(Gln) amidotransferase subunit A	0	Ralstonia metallidurans (strain CH34 / ATCC 43123 / DSM 2839)	K02433	GO:0006412
	Cm	ABF06936	Rmet_0050	7.95704	0.947458	3.76214	0.858048	5.94838	1.01355	5.34112	1.82814	6.56638	0.979039	1	Glutamyl-tRNA(Gln) amidotransferase subunit C	Q1LSE0	Aspartyl/glutamyl-tRNA(Asn/Gln) amidotransferase subunit C	9e-66	Ralstonia metallidurans (strain CH34 / ATCC 43123 / DSM 2839)	K02435	GO:0006412	GO:0006450
	Cm	ABF06941	Rmet_0055	2.32861	0.329704	2.24773	0.369101	3.22344	0.295306	3.11173	0.719951	4.81848	0.551602	6	cell wall shape-determining protein MrdB	P44468	Rod shape-determining protein RodA	3e-100	Haemophilus influenzae (strain ATCC 51907 / DSM 11121 / KW20 / Rd)	K05837	GO:0007049	GO:0008360
	Cm	ABF06948	Rmet_0062	2.30074	0.189467	4.52337	0.788259	5.14294	0.45927	6.76065	0.903865	6.47231	0.862803	1	putative allophanate hydrolase subunit 1	P0AAV4	Uncharacterized protein YbgJ	2e-69	Escherichia coli (strain K12)		GO:0000413	GO:0006457
	Cm	ABF06949	Rmet_0063	1.19701	0.0968365	2.89165	0.316447	3.89059	0.525622	3.63699	0.116782	3.89162	0.232734	1	putative allophanate hydrolase subunit 2	P75745	Uncharacterized protein YbgK	6e-92	Escherichia coli (strain K12)		GO:0000413	GO:0006457
	Cm	ABF06950	Rmet_0064	1.54852	0.206536	4.18445	0.5568	6.14829	1.05053	5.59094	0.667063	5.37736	0.435179	1	lactam utilization protein LamB	Q1LSC6	UPF0271 protein Rmet_0064	2e-170	Ralstonia metallidurans (strain CH34 / ATCC 43123 / DSM 2839)	K07160	GO:0005975
	Cm	ABF06951	Rmet_0065	2.78186	0.56204	9.06171	0.598808	8.91285	0.279747	9.43701	2.32198	7.56579	0.776924	1	conserved hypothetical protein	No hits found					GO:0008152
	Cm	ABF06952	Rmet_0066	2.28831	0.322929	5.43647	0.424565	7.3031	0.677051	6.74344	0.785189	5.94043	0.266371	1	conserved hypothetical protein	No hits found					GO:0008152
	Cm	ABF06953	Rmet_0067	2.71655	0.552225	4.83388	0.452407	5.34736	0.64566	6.04505	1.16999	5.43087	0.365117	7	pyrrolidone-carboxylate peptidase	B2AG45	Pyrrolidone-carboxylate peptidase	2e-124	Cupriavidus taiwanensis (strain R1 / LMG 19424)	K01304	GO:0006508
	Cm	ABF06957	Rmet_0071	13.9297	1.14236	7.50318	0.524896	8.03191	0.559353	6.28463	0.381859	5.73891	0.466403	5	ABC-type transporter, ATPase component	P30769	Probable ribonucleotide transport ATP-binding protein mkl	3e-49	Mycobacterium leprae (strain TN)	K02065	GO:0006200	GO:0008152
	Cm	ABF06958	Rmet_0072	19.8565	1.30403	10.0995	0.740766	10.4889	0.682031	10.2974	0.90109	7.55737	0.429844	1	ABC transporter, inner membrane subunit	P73009	Probable ABC transporter permease protein slr1045	6e-26	Synechocystis sp. (strain PCC 6803 / Kazusa)	K02066	GO:0008152
	Cm	ABF06973	Rmet_0087	12.6793	1.02414	4.89665	0.174737	6.29491	0.929879	6.79409	0.601372	6.42024	1.22198	1	homocysteine S-methyltransferase	O33465	Methionine synthase (Fragment)	2e-148	Pseudomonas putida	K00547	GO:0009086	GO:0032259
	Cm	ABF06974	Rmet_0088	12.8569	1.39738	5.74911	0.386959	7.13922	0.549093	6.43954	0.523786	8.30578	0.832351	1	methionine synthase, cobalamine dependent	Q87L95	Methionine synthase	0	Vibrio parahaemolyticus serotype O3:K6 (strain RIMD 2210633)	K00548	GO:0009086	GO:0032259	GO:0042558	GO:0044237
	Cm	ABF06975	Rmet_0089	432.535	12.9739	245.563	0.552862	210.192	45.3366	218.43	4.56023	63.7352	1.88343	7	hypothetical protein	No hits found					GO:0008152
	Cm	ABF06976	Rmet_0090	291.317	8.80696	158.279	2.58865	160.399	8.5769	145.279	12.0922	118.537	8.8459	5	response regulator, NarL-family	P32967	Response regulator GacA	3e-45	Pseudomonas protegens (strain DSM 19095 / CHA0)	K07689	GO:0000160	GO:0035556	GO:0006351	GO:0006355
	Cm	ABF06978	Rmet_0092	53.5446	1.59758	26.0072	0.791563	25.9855	2.12294	23.4269	2.36596	20.0807	2.02013	1	signal transduction histidine kinase containing a CHASE3 sensory domain	O32198	Sensor histidine kinase LiaS	1e-20	Bacillus subtilis (strain 168)	K11617	GO:0000160	GO:0023014	GO:0016310
	Cm	ABF06982	Rmet_0096	11.4496	1.69047	5.82293	0.828347	7.11815	0.457373	5.30651	0.797472	6.22882	0.553475	1	Arginyl-tRNA synthetase	Q1LS94	Arginine--tRNA ligase	0	Ralstonia metallidurans (strain CH34 / ATCC 43123 / DSM 2839)	K01887	GO:0006412	GO:0006418	GO:0006420
	Cm	ABF06987	Rmet_0101	45.8665	3.89529	14.5475	1.37117	15.3647	1.61868	14.5515	0.296084	15.952	1.03905	1	putative metallo-beta-lactamase superfamily protein	P54553	Probable metallo-hydrolase YqjP	4e-12	Bacillus subtilis (strain 168)		GO:0008152
	Cm	ABF06989	Rmet_0103	10.2105	1.08589	5.4794	0.580226	4.4829	1.02673	6.12858	0.579366	5.90897	0.575699	2	isovaleryl-CoA dehydrogenase	Q75IM9	Isovaleryl-CoA dehydrogenase, mitochondrial	3e-175	Oryza sativa subsp. japonica	K00253	GO:0008152	GO:0055114
	Cm	ABF07004	Rmet_0118	11.3113	0.771226	4.43122	0.507538	4.38553	0.285439	4.32537	0.303999	5.1396	0.410893	1	2-ketoacid reductase	A8GD46	Glyoxylate/hydroxypyruvate reductase A	2e-114	Serratia proteamaculans (strain 568)	K12972	GO:0055114
	Cm	ABF07005	Rmet_0119	9.33995	1.60447	3.97036	0.280938	4.6933	0.771996	5.27344	0.518822	5.58542	1.18798	1	conserved hypothetical protein	P71000	Uncharacterized protein YwhH	6e-15	Bacillus subtilis (strain 168)		GO:0006450
	Cm	ABF07006	Rmet_0120	5.22383	0.546536	1.09757	0.312444	2.41641	0.159885	2.72355	0.273218	2.6809	0.667885	15	Predicted Fe-S protein	P64475	Uncharacterized protein YdhL	1e-06	Shigella flexneri		GO:0006450
	Cm	ABF07007	Rmet_0121	6.12113	1.12372	2.9694	0.218389	3.38834	0.507156	3.17428	0.112062	3.78707	0.364246	1	beta-lactamase-like protein	No hits found					GO:0008152	GO:0017001
	Cm	ABF07009	Rmet_0123	1.80071	0.307605	1.89222	0.286056	2.51213	0.201765	3.88034	0.854354	4.74267	0.0890007	5	outer membrane receptor, TonB dependent	Q9JZN9	Probable TonB-dependent receptor NMB0964	3e-41	Neisseria meningitidis serogroup B (strain MC58)	K02014	GO:0006810
	Cm	ABF07010	Rmet_0124	4.7736	0.521471	5.96719	0.285124	7.30744	0.48479	7.10339	1.68155	12.4492	1.00523	6	conserved hypothetical protein	No hits found					GO:0008152
	Cm	ABF07015	Rmet_0129	2.06233	0.0412446	4.87765	0.189472	5.51292	0.936326	5.83974	0.886461	5.19178	0.87202	1	haloacetate dehalogenase	Q01398	Haloacetate dehalogenase H-1	4e-64	Moraxella sp. (strain B)		GO:0008152
	Cm	ABF07016	Rmet_0130	28.8136	1.7257	171.911	9.42933	252.526	13.9482	161.631	14.1149	165.066	10.3362	1	Extra-cytoplasmic Solute Receptor	P70791	UPF0065 protein in the TAR-I ttuE-ttuC' intergenic region	2e-82	Agrobacterium vitis PE		GO:0008152
	Cm	ABF07017	Rmet_0131	25.4702	2.39218	8.0808	1.76129	10.7287	0.729152	10.4492	1.81893	10.1561	0.649088	1	peptidase component of the HslUV protease	Q1LS59	ATP-dependent protease subunit HslV	2e-109	Ralstonia metallidurans (strain CH34 / ATCC 43123 / DSM 2839)	K01419	GO:0006508	GO:0051603	GO:0030163
	Cm	ABF07018	Rmet_0132	39.8686	2.63465	12.9445	0.86082	15.2074	1.21155	16.5988	1.72228	18.7039	1.9932	1	molecular chaperone and ATPase component of HslUV protease	B2AGB7	ATP-dependent protease ATPase subunit HslU	0	Cupriavidus taiwanensis (strain R1 / LMG 19424)	K03667	GO:0006200	GO:0006508	GO:0043335
	Cm	ABF07020	Rmet_0134	61.0323	1.38661	10.1134	1.1048	10.2537	2.54077	12.9412	1.38844	8.70534	0.259417	1	conserved hypothetical protein	No hits found					GO:0008152
	Cm	ABF07021	Rmet_0135	21.5854	0.385506	4.05909	1.01424	5.36751	1.11191	5.68816	0.759817	6.18652	0.426494	1	RegA, response regulator containing a Fis-type DNA-binding domain	O82868	Photosynthetic apparatus regulatory protein RegA	2e-42	Rhodovulum sulfidophilum		GO:0000160	GO:0035556	GO:0006351	GO:0006355
	Cm	ABF07022	Rmet_0136	3.46773	0.338751	1.44611	0.149477	1.48668	0.0684859	1.81855	0.167712	1.47599	0.364232	1	signal transduction histidine kinase	Q3J6C1	Sensor histidine kinase RegB	3e-15	Rhodobacter sphaeroides (strain ATCC 17023 / 2.4.1 / NCIB 8253 / DSM 158)		GO:0000160	GO:0007165	GO:0023014	GO:0016310
	Cm	ABF07029	Rmet_0143	8.7755	1.17744	3.43379	0.348174	3.6425	0.0478311	3.63731	0.370793	4.92584	0.237783	1	homoserine O-acetyltransferase	Q1LS47	Homoserine O-acetyltransferase	0	Ralstonia metallidurans (strain CH34 / ATCC 43123 / DSM 2839)	K00641	GO:0008652	GO:0009086
	Cm	ABF07030	Rmet_0144	6.38121	0.775174	1.96431	0.514932	3.33457	0.185256	3.93989	0.663244	4.08154	0.108123	10	methionine biosynthesis protein MetW	No hits found					GO:0032259
	Cm	ABF07031	Rmet_0145	40.183	1.89215	8.32314	0.408869	11.1881	1.64478	10.9386	0.450211	9.95804	0.0787474	1	conserved hypothetical protein	No hits found					GO:0008152
	Cm	ABF07032	Rmet_0146	9.26732	0.327872	4.13609	0.346175	4.72585	0.572141	4.69925	0.122213	3.97639	0.0801986	1	muropeptide transporter	P0AE16	Protein AmpG	2e-167	Escherichia coli (strain K12)	K08218	GO:0055085
	Cm	ABF07033	Rmet_0147	2.79277	0.521548	5.47211	0.576362	6.02415	0.154979	6.65261	0.370364	8.01187	0.660729	1	peptidase family M48	Q9P7G4	Mitochondrial metalloendopeptidase OMA1	3e-17	Schizosaccharomyces pombe (strain 972 / ATCC 24843)		GO:0006508
	Cm	ABF07034	Rmet_0148	42.3634	1.61465	14.6717	1.14259	15.6565	1.12115	16.9646	1.06594	22.9161	3.78137	1	N-Acetyl-gamma-glutamyl-phosphate reductase	Q8Y339	N-acetyl-gamma-glutamyl-phosphate reductase	6e-172	Ralstonia solanacearum (strain GMI1000)	K00145	GO:0006526	GO:0008652	GO:0055114
	Cm	ABF07036	Rmet_0150	5.20479	0.0266333	5.80485	0.344367	7.72702	0.578691	8.049	0.913247	10.4148	1.87639	6	orotate phosphoribosyltransferase	Q1LS40	Orotate phosphoribosyltransferase	3e-161	Ralstonia metallidurans (strain CH34 / ATCC 43123 / DSM 2839)	K00762	GO:0006221	GO:0044205	GO:0009116
	Cm	ABF07042	Rmet_0156	101.4	6.44551	42.1177	3.25861	47.0464	2.98382	44.0462	1.98774	54.0403	5.93244	1	methionine adenosyltransferase 1	Q1LS34	S-adenosylmethionine synthase	0	Ralstonia metallidurans (strain CH34 / ATCC 43123 / DSM 2839)	K00789	GO:0006556	GO:0006730
	Cm	ABF07045	Rmet_0159	1.47919	0.0579489	4.48601	0.885736	5.09002	0.189432	5.94603	0.398405	5.8554	0.0953464	1	choline dehydrogenase, a flavoprotein	Q00593	Alcohol dehydrogenase [acceptor]	1e-144	Pseudomonas oleovorans	K00108	GO:0006066	GO:0055114
	Cm	ABF07046	Rmet_0160	0.975994	0.240508	1.06488	0.230548	1.38818	0.196449	1.9604	0.00812701	1.59654	0.294704	4	Methyl-accepting chemotaxis protein	P21822	Methyl-accepting chemotaxis serine transducer	2e-54	Enterobacter aerogenes (strain ATCC 13048 / DSM 30053 / JCM 1235 / KCTC 2190 / NBRC 13534 / NCIMB 10102 / NCTC 10006)	K03406	GO:0006935	GO:0007165
	Cm	ABF07047	Rmet_0161	1.46563	0.0909924	4.32275	0.780269	5.11233	0.27413	4.45717	0.331446	4.53876	0.289349	1	isovaleryl CoA dehydrogenase	P33224	Putative acyl-CoA dehydrogenase AidB	3e-129	Escherichia coli (strain K12)	K09456	GO:0008152	GO:0055114
	Cm	ABF07048	Rmet_0162	10.9835	1.16607	28.6309	2.18152	33.3204	1.53612	19.9686	1.51284	21.0067	0.70848	1	thiamin (pyrimidine moiety) biosynthesis protein	Q1LS28	Phosphomethylpyrimidine synthase	0	Ralstonia metallidurans (strain CH34 / ATCC 43123 / DSM 2839)	K03147	GO:0009228	GO:0009229
	Cm	ABF07049	Rmet_0163	4.79451	0.289538	10.3429	0.489878	11.6464	1.56525	7.85625	0.687632	7.23173	0.198756	1	thiamine biosynthesis oxidoreductase	O34292	Putative thiamine biosynthesis oxidoreductase ThiO	2e-40	Rhizobium etli (strain CFN 42 / ATCC 51251)	K03153	GO:0055114
	Cm	ABF07050	Rmet_0164	0.901607	0.451404	2.34066	0.798201	4.46428	0.347011	1.47314	0.449759	3.45557	1.33085	11	sulphur carrier protein	No hits found					GO:0008152
	Cm	ABF07051	Rmet_0165	4.84182	0.540165	10.3633	0.519951	12.496	1.22881	9.25096	0.383239	8.20424	0.536038	1	thiamin biosynthesis ThiGH complex subunit	Q1LS25	Thiazole synthase	0	Ralstonia metallidurans (strain CH34 / ATCC 43123 / DSM 2839)	K03149	GO:0009228	GO:0009229
	Cm	ABF07052	Rmet_0166	4.5291	0.862211	10.4445	0.47752	12.1627	1.58219	7.77849	1.14456	9.0503	0.818605	1	thiamine monophosphate synthase	Q9JWI2	Thiamine-phosphate synthase	3e-46	Neisseria meningitidis serogroup A / serotype 4A (strain Z2491)	K00788	GO:0009228
	Cm	ABF07053	Rmet_0167	26.1361	0.847423	10.0818	1.2986	11.8665	0.551613	9.63096	0.464172	11.1974	2.69095	1	hypothetical protein	P20378	Putative esterase VNG_1336C	1e-10	Halobacterium salinarum (strain ATCC 700922 / JCM 11081 / NRC-1)		GO:0008152
	Cm	ABF07056	Rmet_0170	32.5503	2.20499	9.92775	0.988042	10.4846	0.660465	8.66179	0.169687	10.2797	0.998532	1	Adenosylhomocysteinase	Q1LS20	Adenosylhomocysteinase	0	Ralstonia metallidurans (strain CH34 / ATCC 43123 / DSM 2839)	K01251	GO:0006730
	Cm	ABF07057	Rmet_0171	25.0329	1.03381	9.926	0.173423	10.3454	0.203945	7.45164	1.19984	10.2341	0.840467	1	conserved hypothetical protein	O34648	Uncharacterized membrane protein YvlD	1e-10	Bacillus subtilis (strain 168)		GO:0008152
	Cm	ABF07058	Rmet_0172	10.3815	0.418988	4.79722	0.241973	4.95131	0.546622	4.54482	0.261327	6.00165	1.00373	1	5,10-methylenetetrahydrofolate reductase	O67422	5,10-methylenetetrahydrofolate reductase	5e-75	Aquifex aeolicus (strain VF5)	K00297	GO:0006555	GO:0009086	GO:0008652	GO:0035999	GO:0055114
	Cm	ABF07060	Rmet_0174	2.65928	0.335767	6.31052	0.946808	6.76558	0.241258	8.28376	0.340428	6.60388	1.01414	1	conserved hypothetical protein	No hits found				K09122	GO:0008152
	Cm	ABF07062	Rmet_0176	18.5984	1.40178	8.58698	0.282025	9.1595	0.758725	8.34494	0.333676	8.9954	0.717216	1	soluble lytic murein transglycosylase	P0AGC3	Soluble lytic murein transglycosylase	1e-43	Escherichia coli (strain K12)	K08309	GO:0008152
	Cm	ABF07072	Rmet_0186	13.1446	1.35034	6.52344	0.449835	11.0455	1.484	9.50731	0.307776	13.7336	1.25972	9	fused N-acetyl glucosamine-1-phosphate uridyltransferase \x3b glucosamine-1-phosphate acetyl transferase	Q1LS04	Bifunctional protein GlmU	0	Ralstonia metallidurans (strain CH34 / ATCC 43123 / DSM 2839)	K04042	GO:0000902	GO:0008360	GO:0006048	GO:0009103	GO:0009245	GO:0009252	GO:0008152
	Cm	ABF07074	Rmet_0188	5.49407	0.756674	8.46034	1.54155	10.7444	1.61558	12.5445	0.437202	17.104	1.83301	7	putative type-4 fimbrial pilin related signal peptide protein	No hits found					GO:0015628
	Cm	ABF07075	Rmet_0189	0.721933	0.195075	2.59366	0.125625	4.35264	0.791512	4.46062	1.08349	7.46671	1.69334	15	putative type-4 fimbrial biogenesis pilV transmembrane protein	No hits found					GO:0000738
	Cm	ABF07076	Rmet_0190	0.452996	0.136175	2.23382	0.0766425	3.01085	0.448189	3.79042	0.416914	5.84856	0.159706	15	putative type 4 fimbrial biogenesis transmembrane protein, pilW	No hits found					GO:0008152
	Cm	ABF07077	Rmet_0191	0.820004	0.143921	1.36736	0.568079	3.15311	0.697499	2.79523	0.575311	5.34264	0.380563	7	putative type-4 fimbrial biogenesis transmembrane protein, pilX	No hits found					GO:0008152
	Cm	ABF07078	Rmet_0192	1.30643	0.117483	4.32145	0.166842	6.89443	0.267752	7.0758	0.45663	10.6987	0.937436	15	putative type-4 fimbrial biogenesis pilY1-related protein	No hits found					GO:0008152
	Cm	ABF07079	Rmet_0193	0.484833	0.1847	2.77933	0.274336	4.96759	0.387342	6.44228	1.10394	8.25623	0.561621	15	putative Type-4 pilus assembly protein PilE (pilE1)	No hits found					GO:0015628
	Cm	ABF07081	Rmet_0195	2.4008	0.434133	7.90487	0.317821	9.02917	1.11831	15.3086	2.72768	15.3017	2.15654	15	bacterioferritin, iron storage and detoxification protein	P22759	Bacterioferritin	1e-60	Azotobacter vinelandii	K03594	GO:0006826	GO:0006879
	Cm	ABF07082	Rmet_0196	4.2008	0.928073	15.5367	2.55252	16.0104	0.247255	16.0494	1.46009	12.3803	1.10064	1	GCN5-related N-acetyltransferase	P59620	Bifunctional protein ArgH	2e-07	Vibrio parahaemolyticus serotype O3:K6 (strain RIMD 2210633)		GO:0008152
	Cm	ABF07089	Rmet_0203	63.9915	3.52282	76.5196	8.47314	90.3104	10.2962	96.1454	7.54976	126.049	16.6053	6	Probable signal peptide protein	Q7WD07	Lipid A deacylase PagL	5e-14	Bordetella bronchiseptica (strain ATCC BAA-588 / NCTC 13252 / RB50)		GO:0008152
	Cm	ABF07099	Rmet_0213	5.22971	0.0617409	10.721	0.422705	14.966	1.351	12.3543	0.950808	10.1353	0.110566	1	transcriptional regulator, CRP-family	O05689	cAMP-activated global transcriptional regulator CRP	5e-12	Pasteurella multocida (strain Pm70)		GO:0006351	GO:0006355
	Cm	ABF07100	Rmet_0214	0.687625	0.121321	4.11074	0.364345	5.92745	0.435838	5.84955	0.0942301	5.011	0.0170831	1	long-chain-fatty-acid--CoA ligase (Long-chain acyl-CoA synthetase)	B2HGV4	Long-chain-fatty-acid--CoA ligase FadD15	1e-75	Mycobacterium marinum (strain ATCC BAA-535 / M)	K01897	GO:0001676	GO:0008152
	Cm	ABF07101	Rmet_0215	0.287397	0.104888	3.73972	0.718489	4.78682	0.111936	3.91962	0.838383	3.96221	0.269834	1	leucine/isoleucine/valine transporter subunit, ATP-binding component of ABC superfamily	P0A193	High-affinity branched-chain amino acid transport ATP-binding protein LivG	6e-60	Salmonella typhimurium (strain LT2 / SGSC1412 / ATCC 700720)	K01995	GO:0006200	GO:0008152
	Cm	ABF07102	Rmet_0216	0.226649	0.115494	2.23087	0.1256	2.60708	0.269515	2.54115	0.654382	2.76209	0.514443	1	ABC-type transporter, livH-like permease component	P0A2J1	High-affinity branched-chain amino acid transport system permease protein LivH	6e-20	Salmonella typhimurium (strain LT2 / SGSC1412 / ATCC 700720)	K01997	GO:0006810
	Cm	ABF07103	Rmet_0217	0.137305	0.0716074	2.35512	0.338861	3.36358	0.193783	2.47113	0.419341	3.06685	0.200801	1	ABC-type transporter, livM-like permease component	P30296	High-affinity branched-chain amino acid transport system permease protein LivM	5e-06	Salmonella typhimurium (strain LT2 / SGSC1412 / ATCC 700720)	K01998	GO:0006810
	Cm	ABF07104	Rmet_0218	0.80693	0.209463	6.93516	0.985596	9.93112	0.493429	8.90366	1.18176	8.90088	0.650682	1	ABC-type transporter, periplasmic component\x3a HAAT family	No hits found					GO:0006865
	Cm	ABF07105	Rmet_0219	0.561773	0.0748229	4.37851	0.890239	6.82692	0.456705	5.75723	1.05634	7.01067	1.04326	1	leucine/isoleucine/valine transporter subunit, ATP-binding component of ABC superfamily	P0A191	High-affinity branched-chain amino acid transport ATP-binding protein LivF	2e-52	Salmonella typhimurium (strain LT2 / SGSC1412 / ATCC 700720)	K01996	GO:0006200	GO:0008152
	Cm	ABF07106	Rmet_0220	1.90268	0.251996	4.02376	0.637507	6.40415	0.190569	6.20863	0.427971	7.26211	0.550159	1	Phenylacetate--CoA ligase	Q72K16	Phenylacetate-coenzyme A ligase	3e-21	Thermus thermophilus (strain HB27 / ATCC BAA-163 / DSM 7039)		GO:0008152
	Cm	ABF07107	Rmet_0221	18.3472	2.19708	6.93652	0.358389	7.89537	1.65896	9.1267	1.73487	7.46824	1.34014	1	conserved hypothetical protein	P0AAR7	Inner membrane protein YbaN	2e-09	Shigella flexneri	K09790	GO:0008152
	Cm	ABF07108	Rmet_0222	68.8527	5.85073	14.9423	2.90561	17.4279	2.35392	16.3117	1.08112	13.0443	0.409366	1	2-nitropropane dioxygenase	Q4L4T4	Probable nitronate monooxygenase	6e-12	Staphylococcus haemolyticus (strain JCSC1435)		GO:0055114
	Cm	ABF07112	Rmet_0226	6.02738	0.275757	4.18166	0.33181	3.06624	0.428969	2.68671	0.578213	4.68817	1.27249	8	Putative hydrolase of the alpha/beta superfamily	Q9ZD73	Uncharacterized protein RP471	3e-20	Rickettsia prowazekii (strain Madrid E)	K07018	GO:0008152
	Cm	ABF07114	Rmet_0228	8.91766	0.386622	1.78819	0.748974	1.27731	0.278744	1.70991	0.376185	1.81124	0.120548	1	C4-dicarboxylic acid transport protein	Q1LRW2	C4-dicarboxylate transport protein 1	0	Ralstonia metallidurans (strain CH34 / ATCC 43123 / DSM 2839)	K11103	GO:0006810	GO:0008643	GO:0055085	GO:0006835
	Cm	ABF07118	Rmet_0232	3.5608	0.485075	1.54235	0.230277	2.0737	0.28374	2.11872	0.142429	2.0395	0.455226	1	putative ATP-dependent DNA helicase	Q9S3Q0	ATP-dependent DNA helicase PcrA	4e-61	Leuconostoc citreum	K03657	GO:0006281	GO:0032508	GO:0008152
	Cm	ABF07133	Rmet_0247	169.148	18.7592	85.3198	11.6165	65.1251	9.41024	89.847	22.6589	74.592	7.56426	1	BFD-like (2Fe-2S)-binding region	O68934	Bacterioferritin-associated ferredoxin	9e-06	Serratia marcescens		GO:0055114
	Cm	ABF07134	Rmet_0248	79.6953	3.37439	141.898	17.5989	135.038	6.21141	154.467	2.53556	127.51	7.43469	4	bacterioferritin, iron storage and detoxification protein	P22759	Bacterioferritin	1e-72	Azotobacter vinelandii	K03594	GO:0006826	GO:0006879
	Cm	ABF07137	Rmet_0251	30.4689	1.14352	10.244	1.13589	11.5849	1.22198	11.0931	2.24862	13.2619	3.22206	1	phosphoglyceromutase 1	B2AGP7	2,3-bisphosphoglycerate-dependent phosphoglycerate mutase	2e-161	Cupriavidus taiwanensis (strain R1 / LMG 19424)	K01834	GO:0006096	GO:0008152
	Cm	ABF07145	Rmet_0259	4.89717	0.8435	8.38186	0.699459	7.3019	0.859579	8.307	0.697495	10.8596	1.77196	6	putative methyltransferase	C1D5S5	Malonyl-[acyl-carrier protein] O-methyltransferase	3e-68	Laribacter hongkongensis (strain HLHK9)	K18162	GO:0008152	GO:0009102	GO:0032259
	Cm	ABF07146	Rmet_0260	42.4697	1.96595	81.8994	7.17886	99.242	8.26648	105.043	4.48125	127.515	15.6074	1	conserved hypothetical protein\x3b putative transmembrane protein	No hits found					GO:0008152
	Cm	ABF07147	Rmet_0261	16.0305	0.599034	41.573	2.04843	59.1189	3.81045	49.6797	2.50669	70.7703	6.50495	1	cytochrome c oxidase, subunit II	Q03736	Cytochrome c oxidase subunit 2	1e-48	Rhodobacter sphaeroides	K02261	GO:0022900	GO:0055114	GO:1902600
	Cm	ABF07148	Rmet_0262	13.8264	1.78818	41.9523	0.92162	55.2156	3.5644	50.5158	3.56975	66.4588	3.01663	1	cytochrome c oxidase, subunit I	Q1RI42	Probable cytochrome c oxidase subunit 1	0	Rickettsia bellii (strain RML369-C)	K02274	GO:0006810	GO:1902600	GO:0009060	GO:0022900	GO:0055114
	Cm	ABF07149	Rmet_0263	8.17844	1.73226	30.7184	2.12479	37.7837	2.33564	41.4772	1.45555	51.2039	3.72401	1	cytochrome c oxidase assembly protein	Q07HB0	Cytochrome c oxidase assembly protein CtaG	1e-31	Rhodopseudomonas palustris (strain BisA53)	K02258	GO:0008152
	Cm	ABF07150	Rmet_0264	4.13867	0.349673	15.7355	2.07095	27.7498	3.16496	27.4428	2.30812	34.7825	2.75271	15	conserved hypothetical protein\x3b hypothetical membrane associated protein	No hits found					GO:0008152
	Cm	ABF07151	Rmet_0265	10.6515	0.726126	34.9117	2.0466	51.3585	1.71595	53.962	4.08145	72.3635	2.00416	15	cytochrome c oxidase, subunit III	P18945	Cytochrome c oxidase subunit 3	7e-48	Gallus gallus	K02262	GO:0019646	GO:0022904	GO:0055114	GO:1902600
	Cm	ABF07152	Rmet_0266	6.63504	0.847502	11.7516	1.40351	14.8205	2.36432	14.419	1.70096	13.3734	1.25948	7	conserved hypothetical protein\x3b putative transmembrane protein	No hits found					GO:0015986
	Cm	ABF07153	Rmet_0267	1.86742	0.283594	2.31306	0.518386	3.39878	0.54115	4.1467	1.07383	4.94519	0.179988	5	Putative transmembrane cytochrome oxidase	Q9Y810	Cytochrome oxidase assembly protein shy1	4e-08	Schizosaccharomyces pombe (strain 972 / ATCC 24843)		GO:0008152
	Cm	ABF07154	Rmet_0268	1.94146	0.563048	2.429	0.351594	3.3034	0.466798	4.01852	0.449992	4.82686	0.485995	5	conserved hypothetical protein\x3b putative transmembrane protein	No hits found					GO:0055114
	Cm	ABF07155	Rmet_0269	2.19732	0.317431	2.23117	0.309583	3.02895	0.255546	4.37914	0.854418	4.28561	0.47174	5	cytochrome c oxidase assembly	Q04443	Heme A synthase	4e-12	Bacillus pseudofirmus (strain OF4)	K02259	GO:0006784	GO:0055114
	Cm	ABF07165	Rmet_0279	16.6259	0.412506	25.2342	1.31561	29.6375	2.28355	25.9753	2.3263	36.294	2.45189	6	probable 2-keto-4-pentenoate hydratase / 2-oxohepta-3-ene-1,7-dioic acid hydratase (Catechol pathway) oxidoreductase protein	Q9UYW0	Uncharacterized protein PYRAB13970	1e-49	Pyrococcus abyssi (strain GE5 / Orsay)	K01557	GO:0008152
	Cm	ABF07166	Rmet_0280	15.8297	0.925341	24.4295	0.819952	29.6122	1.7865	24.9633	2.61769	33.3318	1.53843	6	maleylacetoacetate isomerase	Q9KSB2	Probable maleylacetoacetate isomerase	4e-69	Vibrio cholerae serotype O1 (strain ATCC 39315 / El Tor Inaba N16961)	K01800	GO:0009072
	Cm	ABF07180	Rmet_0294	2.58716	0.179	10.4255	1.37819	15.6353	0.589295	15.438	1.04744	21.8427	1.55709	15	Putative GTPase	P40983	Uncharacterized protein in xynA 3'region (Fragment)	9e-08	Caldicellulosiruptor sp. (strain Rt8B.4) PE		GO:0006184
	Cm	ABF07182	Rmet_0296	8.92725	0.766468	21.9735	2.50759	21.8052	0.437087	22.2279	3.00806	19.8055	0.314551	1	Peptidase S16, lon-like protein	Q96SW2	Protein cereblon	5e-10	Homo sapiens	K07157	GO:0006200	GO:0006508
	Cm	ABF07187	Rmet_0301	12.2417	1.10704	14.9432	1.3261	21.1075	2.82718	24.2395	2.22095	20.4456	2.78715	4	conserved hypothetical protein\x3b putative exported protein	No hits found					GO:0008152
	Cm	ABF07195	Rmet_0309	12.2839	1.49753	5.77474	0.869433	6.91646	0.542741	6.62034	0.857071	6.84696	0.602503	1	conserved hypothetical protein	No hits found					GO:0008152
	Cm	ABF07196	Rmet_0310	22.3461	1.91126	6.45101	0.445827	6.49285	0.858134	6.20273	0.620036	6.71938	0.405503	1	putative intracellular protease/amidase/DJ-1/PfpI family	Q9M8R4	Protein DJ-1 homolog D	4e-70	Arabidopsis thaliana	K18881	GO:0006508	GO:0008152
	Cm	ABF07203	Rmet_0317	1.10799	0.208308	2.18421	0.248135	2.16102	0.257941	2.1938	0.24571	1.92757	0.23276	1	tyrosine-based site-specific recombinase CMGI-7	No hits found					GO:0006310	GO:0015074
	Cm	ABF07213	Rmet_0327	28.1082	0.650373	7.24602	0.109699	7.89859	1.73566	7.94491	0.919363	5.98617	0.956795	1	permease of the Major Facilitator Family	No hits found					GO:0055085
	Cm	ABF07214	Rmet_0328	57.2021	2.25181	13.5695	0.523234	12.5288	3.40837	12.2315	1.08602	11.3481	1.11609	1	NADPH-dependent FMN reductase (ArsH-like protein)	No hits found				K11811	GO:0055114
	Cm	ABF07215	Rmet_0329	43.9184	3.57444	10.0525	0.645701	9.59577	2.64611	10.0775	0.952706	9.62122	1.91378	1	arsenate reductase (glutaredoxin family) CMGI-7	P52147	Arsenate reductase	1e-59	Escherichia coli	K00537	GO:0055114
	Cm	ABF07216	Rmet_0330	33.9198	2.24189	6.844	0.995982	8.05153	2.58171	7.39434	0.901278	8.6769	1.33289	1	arsenite efflux pump ACR3 CMGI-7	P74311	Uncharacterized transporter slr0944	3e-60	Synechocystis sp. (strain PCC 6803 / Kazusa)	K03325	GO:0006814	GO:0015721
	Cm	ABF07217	Rmet_0331	47.4023	4.17294	10.8025	0.596734	9.40242	2.99026	11.3205	0.497828	11.0855	0.360852	1	arsenate reductase (thioredoxin family)	Q9K8K8	Protein ArsC	5e-21	Bacillus halodurans (strain ATCC BAA-125 / DSM 18197 / FERM 7344 / JCM 9153 / C-125)	K03741	GO:0006470	GO:0035335
	Cm	ABF07218	Rmet_0332	104.757	6.9875	37.0601	4.76044	30.0112	7.56521	32.2928	3.71512	30.6835	1.25368	1	Lactoylglutathione lyase (glyoxalase family) CMGI-7	P45945	Uncharacterized protein YqcK	3e-25	Bacillus subtilis (strain 168)		GO:0008152	GO:0055114
	Cm	ABF07219	Rmet_0333	67.4404	4.15089	16.3595	2.22124	15.6979	5.20732	21.1261	4.94725	18.4818	0.340299	1	Regulatory protein, ArsR CMGI-7	No hits found					GO:0006351	GO:0006355
	Cm	ABF07223	Rmet_0337	5.61057	0.071732	2.6729	0.113803	3.34292	0.631047	3.48283	0.574645	3.99136	0.181154	1	putative regulatory protein, IclR family	P22866	Glycerol operon regulatory protein	3e-10	Streptomyces griseus		GO:0006355
	Cm	ABF07224	Rmet_0338	0.567412	0.16291	1.5479	0.371861	1.49053	0.197777	2.06762	0.281453	2.53774	0.23771	1	beta-lactamase-like protein	P25910	Beta-lactamase type II	9e-10	Bacteroides fragilis		GO:0008152
	Cm	ABF07225	Rmet_0339	0.428711	0.0824857	1.46893	0.0774485	1.8009	0.367757	1.94286	0.306008	2.02803	0.204779	1	Monooxygenase, FAD-binding\x3aFAD dependent oxidoreductase	A0R1T4	3-(3-hydroxy-phenyl)propionate/3-hydroxycinnamic acid hydroxylase	1e-33	Mycobacterium smegmatis (strain ATCC 700084 / mc(2)155)	K05712	GO:0008152	GO:0055114
	Cm	ABF07226	Rmet_0340	0.145906	0.145906	0.262039	0.262039	1.20855	0.53837	1.20487	0.405459	1.84455	0.661285	7	conserved hypothetical protein	No hits found					GO:0055114
	Cm	ABF07228	Rmet_0342	0.614092	0.212004	2.2961	0.0958218	2.90895	0.426185	2.26892	0.236838	2.02631	0.125824	1	glutamate and aspartate transporter subunit \x3b periplasmic-binding component of ABC superfamily	Q9ZF60	Glutamate/aspartate periplasmic-binding protein	7e-103	Salmonella typhimurium (strain LT2 / SGSC1412 / ATCC 700720)	K02030	GO:0006810
	Cm	ABF07233	Rmet_0347	0.333366	0.0296095	1.35692	0.220795	1.47018	0.10498	1.94154	0.197659	1.34571	0.146779	1	RND efflux system, outer membrane lipoprotein, NodT family	Q51487	Outer membrane protein OprM	2e-35	Pseudomonas aeruginosa (strain ATCC 15692 / PAO1 / 1C / PRS 101 / LMG 12228)		GO:0006810
	Cm	ABF07235	Rmet_0349	0.817696	0.253797	1.73339	0.232952	2.01791	0.161542	2.21429	0.287494	2.03069	0.410657	1	ABC-type multidrug transporter, ATPase component	P0A9U2	Uncharacterized ABC transporter ATP-binding protein YbhF	1e-54	Shigella flexneri	K01990	GO:0006200	GO:0008152
	Cm	ABF07236	Rmet_0350	0.734545	0.142837	1.2765	0.156328	1.79657	0.286827	2.66966	0.760944	2.26465	0.30573	7	secretion protein (HlyD-related)	A8AIZ1	UPF0194 membrane protein CKO_02332	1e-06	Citrobacter koseri (strain ATCC BAA-895 / CDC 4225-83 / SGSC4696)		GO:0055085
	Cm	ABF07237	Rmet_0351	0.642724	0.322019	1.45607	0.246542	1.22838	0.395059	2.19796	0.423759	1.92492	0.245176	1	transcriptional regulator, TetR-family	No hits found					GO:0006351	GO:0006355
	Cm	ABF07240	Rmet_0354	9.43984	1.3012	4.10635	0.43864	4.25889	0.341389	4.28559	0.641073	4.81894	0.554763	1	threonine deaminase	P53607	L-threonine dehydratase biosynthetic IlvA	0	Burkholderia multivorans (strain ATCC 17616 / 249)	K01754	GO:0006520	GO:0009097
	Cm	ABF07241	Rmet_0355	121.004	11.6889	32.5368	2.75462	32.9224	3.38918	26.3321	3.25048	25.6737	3.92003	1	trehalose-phosphatase (Trehalose 6-phosphate phosphatase) (TPP)	P31678	Trehalose-6-phosphate phosphatase	2e-44	Escherichia coli (strain K12)	K01087	GO:0005992	GO:0008152	GO:0016311
	Cm	ABF07242	Rmet_0356	145.787	8.74113	58.0103	2.73988	59.0324	4.84817	45.9662	5.60808	37.3173	4.36582	1	Glycoside hydrolase, family 15	A0R0W9	Trehalase	8e-70	Mycobacterium smegmatis (strain ATCC 700084 / mc(2)155)		GO:0005976
	Cm	ABF07243	Rmet_0357	112.817	5.71064	49.7441	2.77384	49.6047	3.62772	38.6548	3.91258	26.58	1.67129	1	trehalose-6-phosphate synthase	A4WBR1	Alpha,alpha-trehalose-phosphate synthase [UDP-forming]	7e-136	Enterobacter sp. (strain 638)	K00697	GO:0005992
	Cm	ABF07244	Rmet_0358	27.8424	2.41966	14.5081	1.45254	17.6199	2.02239	13.938	1.54964	12.5451	0.772498	1	conserved hypothetical protein	Q93NF6	Nicotine blue oxidoreductase	5e-07	Arthrobacter nicotinovorans		GO:0008152
	Cm	ABF07245	Rmet_0359	6.37879	0.713491	11.2287	1.0661	16.4053	1.04057	14.3054	1.39731	14.2148	1.29204	7	carbon monoxide dehydrogenase accessory protein	P77183	Uncharacterized protein YagQ	1e-17	Escherichia coli (strain K12)	K07402	GO:0008152
	Cm	ABF07246	Rmet_0360	1.96322	0.459015	9.17373	1.03986	13.746	0.720976	12.7246	2.8745	11.9983	1.44415	1	carbon monoxide dehydrogenase accessory protein	No hits found					GO:0055114
	Cm	ABF07247	Rmet_0361	0.328014	0.0540999	2.89057	0.411404	4.57279	0.593533	3.40822	0.613176	3.7316	0.649823	1	carbon monoxide dehydrogenase accessory protein	No hits found				K07161	GO:0008152
	Cm	ABF07248	Rmet_0362	0.367279	0.130544	4.97041	0.72923	8.28449	0.319828	4.88197	0.55728	4.78799	0.54344	1	putative carbon monoxide dehydrogenase accessory protein, putative chaperone-like ATPase, involved in protein complex assembly	No hits found					GO:0006200	GO:0008152
	Cm	ABF07249	Rmet_0363	0.694676	0.190371	13.4398	1.54822	22.6624	0.747818	17.5338	1.209	16.1774	1.92851	1	putative carbon-monoxide dehydrogenase (acceptor)	P19914	Carbon monoxide dehydrogenase medium chain	9e-32	Hydrogenophaga pseudoflava	K03519	GO:0055114
	Cm	ABF07250	Rmet_0364	1.42966	0.0511583	24.8143	0.372386	35.4977	0.157325	23.4014	3.72842	20.0947	1.16353	1	putative carbon-monoxide dehydrogenase, large subunt	P19913	Carbon monoxide dehydrogenase large chain	3e-148	Hydrogenophaga pseudoflava	K03520	GO:0055114
	Cm	ABF07251	Rmet_0365	6.82254	0.984914	55.9219	4.98296	72.5366	1.86829	53.1203	6.70257	47.7722	1.70863	1	putative carbon monoxide dehydrogenase, 2Fe-2S iron-sulfur small subunit	Q4J6M5	Glyceraldehyde dehydrogenase small chain	7e-55	Sulfolobus acidocaldarius (strain ATCC 33909 / DSM 639 / JCM 8929 / NBRC 15157 / NCIMB 11770)	K03518	GO:0055114
	Cm	ABF07253	Rmet_0367	21.9802	0.894179	10.6467	0.499228	11.6148	1.04206	11.5498	0.390078	17.1079	1.51851	1	Putative Fe-S oxidoreductase FAD/FMN-containing dehydrogenase oxidoreductase protein	Q57557	Uncharacterized iron-sulfur protein MJ0092	4e-13	Methanocaldococcus jannaschii (strain ATCC 43067 / DSM 2661 / JAL-1 / JCM 10045 / NBRC 100440)		GO:0055114
	Cm	ABF07262	Rmet_0376	15.2874	0.972705	7.24345	1.59034	8.14155	1.02201	8.81076	1.39134	12.7436	2.18839	1	conserved hypothetical protein	No hits found					GO:0008152
	Cm	ABF07263	Rmet_0377	13.0329	1.35138	5.33917	1.50279	6.74503	0.412346	6.50454	1.16117	8.96881	1.04256	1	conserved hypothetical protein	No hits found					GO:0008152
	Cm	ABF07264	Rmet_0378	27.6044	2.68664	13.9448	1.57735	14.883	1.0481	13.1989	0.788522	19.9101	2.66001	1	aspartyl-tRNA synthetase	Q1LRG2	Aspartate--tRNA(Asp/Asn) ligase	0	Ralstonia metallidurans (strain CH34 / ATCC 43123 / DSM 2839)	K01876	GO:0006412	GO:0006418	GO:0006422
	Cm	ABF07265	Rmet_0379	26.026	0.889704	4.46467	0.130982	5.83529	0.898856	6.38094	0.388001	6.82309	1.15488	1	conserved hypothetical protein	No hits found					GO:0008152
	Cm	ABF07266	Rmet_0380	9.8589	0.795987	3.63834	0.278557	4.51323	0.323439	5.25589	1.06855	5.0863	0.672777	1	dATP pyrophosphohydrolase protein	P0AFC2	Dihydroneopterin triphosphate pyrophosphatase	1e-33	Shigella flexneri	K08310	GO:0006281
	Cm	ABF07270	Rmet_0384	273.033	12.2426	21.612	4.07294	24.0487	5.32391	34.8077	4.16167	20.9451	0.664539	1	putative transcriptional regulator, TetR/AcrR-family	No hits found					GO:0006351	GO:0006355
	Cm	ABF07271	Rmet_0385	321.835	32.077	20.0582	2.54971	24.762	4.99026	27.3435	1.93672	17.4961	0.563708	1	Acyl-CoA dehydrogenase	P45857	Acyl-CoA dehydrogenase	3e-36	Bacillus subtilis (strain 168)	K00257	GO:0008152	GO:0055114
	Cm	ABF07272	Rmet_0386	208.575	23.1056	9.65777	0.761286	13.0292	3.05528	10.7554	0.434352	6.94611	0.125028	1	Putative 3-hydroxyacyl-coa dehydrogenase oxidoreductase protein	O32178	Probable 3-hydroxyacyl-CoA dehydrogenase	3e-143	Bacillus subtilis (strain 168)	K07516	GO:0006629	GO:0006631	GO:0008152	GO:0055114
	Cm	ABF07273	Rmet_0387	261.594	26.179	15.3581	2.14206	20.0223	4.55057	19.0804	1.47075	11.9583	0.352215	1	acetyl-CoA C-acyltransferase	O32177	3-ketoacyl-CoA thiolase	2e-93	Bacillus subtilis (strain 168)	K00632	GO:0008152
	Cm	ABF07274	Rmet_0388	29.952	3.73183	4.47714	0.169077	5.05612	0.655278	6.00189	0.807498	3.77383	0.184807	1	conserved hypothetical protein	Q8PGV3	DegV domain-containing protein XAC3508	8e-48	Xanthomonas axonopodis pv. citri (strain 306)		GO:0008152
	Cm	ABF07275	Rmet_0389	46.1069	3.47468	10.6909	1.13146	13.6445	1.69293	12.179	0.2674	10.2887	1.51789	1	Enoyl-CoA hydratase/carnithine racemase	Q5XIC0	Enoyl-CoA delta isomerase 2, mitochondrial	3e-33	Rattus norvegicus	K13239	GO:0008152
	Cm	ABF07276	Rmet_0390	9.37116	1.12939	3.32841	0.850536	4.92478	0.717779	4.64201	0.535783	3.10061	0.987359	1	Putative thioesterase Protein	Q89AL4	Uncharacterized acyl-CoA thioester hydrolase bbp_254	2e-33	Buchnera aphidicola subsp. Baizongia pistaciae (strain Bp)	K10806	GO:0008152
	Cm	ABF07283	Rmet_0397	1.28851	0.0680098	2.2102	0.323673	2.55431	0.379714	2.63082	0.570445	3.76885	0.489936	7	transcriptional regulator, LysR-family	P39376	HTH-type transcriptional regulator YjiE	3e-40	Escherichia coli (strain K12)		GO:0006351	GO:0006355
	Cm	ABF07285	Rmet_0399	150.908	11.4073	398.33	23.6271	466.022	34.0558	373.063	22.0029	325.354	26.0944	1	glutamate and aspartate transporter subunit \x3b periplasmic-binding component of ABC superfamily	Q9ZF60	Glutamate/aspartate periplasmic-binding protein	2e-128	Salmonella typhimurium (strain LT2 / SGSC1412 / ATCC 700720)	K10001	GO:0006810
	Cm	ABF07286	Rmet_0400	17.328	2.15809	29.8972	1.64346	38.8499	4.31059	26.3998	4.21497	25.9557	3.39467	2	glutamate and aspartate transporter subunit \x3b membrane component of ABC superfamily	P0AER3	Glutamate/aspartate transport system permease protein GltJ	2e-102	Escherichia coli (strain K12)	K10003	GO:0006810
	Cm	ABF07287	Rmet_0401	16.1724	2.34814	24.6054	1.09602	34.6437	3.31967	23.1328	1.37498	21.009	2.61558	2	glutamate and aspartate transporter subunit \x3b membrane component of ABC superfamily	P0AER5	Glutamate/aspartate transport system permease protein GltK	6e-101	Escherichia coli (strain K12)	K10002	GO:0006810
	Cm	ABF07288	Rmet_0402	29.2064	1.87355	56.4292	4.4459	66.0853	2.84898	51.5234	2.80857	51.293	3.66759	1	glutamate and aspartate transporter subunit \x3b ATP-binding component of ABC superfamily	P0AAG3	Glutamate/aspartate transport ATP-binding protein GltL	1e-126	Escherichia coli (strain K12)	K10004	GO:0006200	GO:0008152
	Cm	ABF07294	Rmet_0408	37.8586	4.05309	11.4837	0.988278	11.6881	1.09743	17.2009	1.48832	18.5171	1.46072	1	conserved hypothetical protein	P0ADX4	Protein YhfA	2e-45	Shigella flexneri	K07397	GO:0006950
	Cm	ABF07297	Rmet_0411	243.546	8.4325	123.158	13.3164	134.195	10.1407	161.824	8.11174	178.608	25.7467	1	30S ribosomal subunit protein S9	Q1LRC9	30S ribosomal protein S9	3e-90	Ralstonia metallidurans (strain CH34 / ATCC 43123 / DSM 2839)	K02996	GO:0006412
	Cm	ABF07307	Rmet_0421	12.2223	1.20232	129.611	24.8911	150.236	11.0792	189.088	8.71826	181.89	6.41252	1	conserved hypothetical protein\x3b putative exported protein Putative lipoprotein precursor	No hits found					GO:0008152
	Cm	ABF07308	Rmet_0422	7.17225	0.37587	65.2259	10.5908	76.9688	6.0346	81.1337	3.27739	81.9959	0.357246	1	conserved hypothetical protein (secreted)	No hits found					GO:0008152
	Cm	ABF07311	Rmet_0425	12.7644	1.08069	6.01481	0.601328	6.55652	0.235848	4.69237	0.259205	4.62063	0.400607	1	Putative glycerophosphoryl diester phosphodiesterase, periplasmic protein	P09394	Glycerophosphoryl diester phosphodiesterase	3e-35	Escherichia coli (strain K12)	K01126	GO:0006071	GO:0006629
	Cm	ABF07328	Rmet_0442	16.2496	1.47678	7.37531	1.91246	10.0665	0.943001	9.16836	0.816959	11.1659	1.44363	1	glyoxalase I, Ni-dependent	P0AC83	Lactoylglutathione lyase	1e-75	Shigella flexneri	K01759	GO:0008152
	Cm	ABF07334	Rmet_0448	14.7976	1.05609	8.36698	0.253715	8.77522	0.778575	6.80714	0.40119	9.53768	1.53307	4	glycine tRNA synthetase, alpha subunit	Q1LR92	Glycine--tRNA ligase alpha subunit	0	Ralstonia metallidurans (strain CH34 / ATCC 43123 / DSM 2839)	K01878	GO:0006412	GO:0006426
	Cm	ABF07335	Rmet_0449	2.45685	0.529116	2.88123	0.545939	4.12822	0.392507	4.33054	0.377769	4.91896	0.165639	6	apolipoprotein N-acyltransferase	Q8Y210	Apolipoprotein N-acyltransferase	0	Ralstonia solanacearum (strain GMI1000)	K03820	GO:0006807	GO:0042158
	Cm	ABF07338	Rmet_0452	3.75807	0.429657	4.36667	0.698747	5.73165	0.281691	4.0925	0.378491	7.3393	0.425123	6	putative enzyme with nucleoside triphosphate hydrolase domain	P0A9K6	PhoH-like protein	1e-108	Shigella flexneri	K06217	GO:0008152
	Cm	ABF07340	Rmet_0454	11.1355	1.01636	19.2585	2.49035	21.475	2.22638	16.7285	0.53531	26.2972	4.52165	3	conserved hypothetical protein\x3b putative exported protein	No hits found					GO:0008152
	Cm	ABF07341	Rmet_0455	1.28069	0.113661	1.63252	0.221355	1.63334	0.155794	2.15169	0.16599	2.66335	0.179816	6	voltage-gated ClC-type chloride channel	Q8XTT4	Putative chloride channel protein ClcB-like	2e-27	Ralstonia solanacearum (strain GMI1000)	K03281	GO:0034220	GO:0055085	GO:0006821	GO:0044070
	Cm	ABF07343	Rmet_0457	11.4411	0.412758	4.25812	0.66324	4.67696	0.986026	3.17278	0.117641	4.86833	1.09636	1	Aminoglycoside phosphotransferase	P0C0K3	Protein RdoA	2e-85	Escherichia coli (strain K12)		GO:0006468	GO:0016310	GO:0008152
	Cm	ABF07344	Rmet_0458	269.141	6.76528	78.1783	6.79097	61.9107	15.1066	61.9341	8.88203	35.3006	3.34555	15	universal stress protein, UspA family	Q57951	Universal stress protein MJ0531	4e-12	Methanocaldococcus jannaschii (strain ATCC 43067 / DSM 2661 / JAL-1 / JCM 10045 / NBRC 100440)		GO:0006950
	Cm	ABF07348	Rmet_0462	18.4475	3.49912	218.235	21.1492	171.672	16.0953	157.558	16.4615	280.778	11.0355	1	permease of the Major Facilitator Superfamily	P40862	Proline/betaine transporter	9e-41	Salmonella typhimurium (strain LT2 / SGSC1412 / ATCC 700720)	K03762	GO:0006810	GO:0055085
	Cm	ABF07350	Rmet_0464	3.35628	0.0975407	4.74722	0.619234	5.75016	0.61856	5.93324	0.43696	6.90091	0.587113	6	putative sensory histidine kinase in two-component regulatory system with Rmet_0465	P45336	Sensor protein QseC	1e-46	Haemophilus influenzae (strain ATCC 51907 / DSM 11121 / KW20 / Rd)	K07645	GO:0000160	GO:0007165	GO:0023014	GO:0016310
	Cm	ABF07351	Rmet_0465	9.1681	0.97459	15.1305	1.35173	16.059	1.02357	16.5012	1.17636	19.0528	0.342592	6	DNA-binding response regulator in two-component regulatory system with Rmet_0464	P0CL17	Transcriptional regulatory protein tctD	5e-51	Salmonella typhimurium (strain LT2 / SGSC1412 / ATCC 700720)	K07669	GO:0000160	GO:0035556	GO:0006351	GO:0006355
	Cm	ABF07352	Rmet_0466	132.848	8.98753	35.4528	1.6993	37.2869	3.75205	35.3582	0.414424	33.6063	3.56824	1	DNA strand exchange and recombination protein with protease and nuclease activity	Q1LR74	Protein RecA	0	Ralstonia metallidurans (strain CH34 / ATCC 43123 / DSM 2839)	K03553	GO:0006200	GO:0006259	GO:0006281	GO:0006310	GO:0006974	GO:0009432
	Cm	ABF07353	Rmet_0467	9.45191	0.540694	4.47888	0.661306	5.73755	0.683847	3.85224	0.228127	4.88737	0.42559	1	regulatory protein for RecA	Q8Y1Y5	Regulatory protein RecX	2e-46	Ralstonia solanacearum (strain GMI1000)	K03565	GO:0006282
	Cm	ABF07355	Rmet_0469	93.4732	9.67118	47.6862	7.80005	49.2766	4.62872	37.5859	4.87699	61.5178	6.06353	1	succinyl-CoA synthetase, beta subunit	B2AHC1	Succinyl-CoA ligase [ADP-forming] subunit beta	0	Cupriavidus taiwanensis (strain R1 / LMG 19424)	K01903	GO:0006099	GO:0008152
	Cm	ABF07356	Rmet_0470	72.2998	9.99108	38.4921	7.28964	40.9413	2.72461	30.2345	2.31889	50.6077	4.87343	4	succinyl-CoA synthetase, NAD(P)-binding, alpha subunit	P99070	Succinyl-CoA ligase [ADP-forming] subunit alpha	6e-118	Staphylococcus aureus (strain N315)	K01902	GO:0008152
	Cm	ABF07357	Rmet_0471	8.05604	0.658881	15.9891	1.85529	21.6655	2.16059	22.1125	1.04164	18.0309	0.883108	1	Membrane protein TerC family, possibly involved in tellurium resistance	O31603	Uncharacterized membrane protein YjbE	9e-32	Bacillus subtilis (strain 168)		GO:0008152
	Cm	ABF07359	Rmet_0473	0.436539	0.219539	1.23379	0.710419	1.90806	0.178676	2.05553	0.19975	1.48666	0.077071	1	Fimbrial protein precursor (Pilin) (Strain P1)	P17838	Fimbrial protein	1e-29	Pseudomonas aeruginosa	K02650	GO:0007155
	Cm	ABF07363	Rmet_0477	5.90914	0.471243	11.2436	1.23288	9.60031	0.181447	12.1897	2.00773	12.249	1.49787	1	conserved hypothetical protein\x3b putative exported protein	No hits found					GO:0032259
	Cm	ABF07381	Rmet_0495	0.21586	0.0816682	1.86779	0.444857	2.10996	0.202172	1.66175	0.0899137	1.27417	0.306235	1	Amidase	C1F857	Glutamyl-tRNA(Gln) amidotransferase subunit A	8e-35	Acidobacterium capsulatum (strain ATCC 51196 / DSM 11244 / JCM 7670)	K01426	GO:0008152
	Cm	ABF07382	Rmet_0496	0.209148	0.0456868	2.27977	0.300066	2.89349	0.430278	2.53313	0.208757	1.73443	0.297999	1	Major facilitator superfamily (MFS_1) transporter	O51798	Probable 4-methylmuconolactone transporter	8e-70	Cupriavidus pinatubonensis (strain JMP 134 / LMG 1197)	K03290	GO:0006810	GO:0055085
	Cm	ABF07385	Rmet_0499	0.989537	0.131615	2.47527	0.476604	2.1713	0.266105	2.59646	0.114188	2.69029	0.253563	1	transcriptional regulator, LuxR-family	No hits found					GO:0006355
	Cm	ABF07386	Rmet_0500	6.65607	0.263225	16.1045	1.54223	17.47	0.412884	18.6419	1.59151	20.2558	0.555002	1	putative transcriptional regulator, LuxR-family	No hits found					GO:0006355
	Cm	ABF07389	Rmet_0503	77.5073	5.68596	33.0042	2.67223	36.6069	2.4577	32.1751	1.38389	45.9306	4.77352	1	Fructose-bisphosphate aldolase (Fba)	Q56815	Fructose-bisphosphate aldolase	0	Xanthobacter flavus	K01624	GO:0005975	GO:0006096
	Cm	ABF07397	Rmet_0511	10.1874	0.950552	6.32493	0.293295	6.99447	0.861976	9.95764	1.10991	4.42879	0.60563	6	Cation/multidrug efflux system outer membrane porin	Q51487	Outer membrane protein OprM	2e-57	Pseudomonas aeruginosa (strain ATCC 15692 / PAO1 / 1C / PRS 101 / LMG 12228)		GO:0006810
	Cm	ABF07398	Rmet_0512	7.97069	0.644995	2.92215	0.174868	3.34204	0.520876	5.03809	0.35457	3.62816	0.344257	1	multidrug efflux system, subunit C	A1JKW9	Multidrug resistance protein MdtC	0	Yersinia enterocolitica serotype O:8 / biotype 1B (strain NCTC 13174 / 8081)	K07789	GO:0006810
	Cm	ABF07399	Rmet_0513	10.0134	0.45784	3.51884	0.221367	3.46914	0.351238	5.03345	0.568012	4.65202	0.585158	1	multidrug efflux system, subunit B	Q3Z0C9	Multidrug resistance protein MdtB	0	Shigella sonnei (strain Ss046)	K07788	GO:0006810
	Cm	ABF07400	Rmet_0514	16.1573	0.990752	5.87737	0.346828	7.15377	0.731565	7.37524	1.0778	8.15476	0.557539	1	multidrug efflux system, subunit A	D2BTK6	Multidrug resistance protein MdtA	2e-96	Dickeya dadantii (strain Ech586)	K07799	GO:0055085
	Cm	ABF07407	Rmet_0521	88.4621	5.86528	193.041	6.21758	247.164	16.8477	153.824	9.03119	148.08	8.44286	1	Extra-cytoplasmic Solute Receptor protein	Q45389	Protein BugT	4e-45	Bordetella pertussis (strain Tohama I / ATCC BAA-589 / NCTC 13251)		GO:0008152
	Cm	ABF07408	Rmet_0522	14.8466	1.73964	41.5745	1.65336	46.0256	6.97913	36.6716	1.60146	34.2276	1.8751	1	conserved hypothetical protein	No hits found					GO:0008152
	Cm	ABF07412	Rmet_0526	9.41404	0.96845	18.112	0.958847	20.271	1.62837	21.5682	1.15154	22.9381	0.871404	1	N-acetylmuramoyl-L-alanine amidase	P63883	N-acetylmuramoyl-L-alanine amidase AmiC	4e-82	Escherichia coli (strain K12)	K01448	GO:0009253
	Cm	ABF07413	Rmet_0527	8.67942	0.423477	4.27609	0.377782	3.55073	0.59816	5.27552	0.467156	10.6628	2.72354	10	putative sodium-dependent transporter	P39836	Uncharacterized protein YfeH	5e-78	Escherichia coli (strain K12)	K14347	GO:0008152
	Cm	ABF07414	Rmet_0528	5.61275	0.245792	2.61248	0.222897	2.66243	0.197631	3.35936	0.238426	4.73545	0.53706	1	putative DNA-binding transcriptional regulator (LysR-family)	P0ACR8	Uncharacterized HTH-type transcriptional regulator YfeR	2e-93	Shigella flexneri		GO:0006351	GO:0006355
	Cm	ABF07415	Rmet_0529	14.164	1.68039	5.58718	1.17762	6.13157	0.221725	5.14657	0.472516	12.3156	0.608745	16	putative S-adenosyl-L-methionine-dependent methyltransferase	P30866	Uncharacterized protein YafE	2e-56	Escherichia coli (strain K12)		GO:0008152	GO:0032259
	Cm	ABF07416	Rmet_0530	6.56259	0.445035	2.81565	0.308907	3.38107	0.57741	3.74154	0.584894	3.19665	0.265203	1	conserved hypothetical protein, putative DNA-binding protein	No hits found					GO:0007165
	Cm	ABF07422	Rmet_0536	2.04474	0.46733	3.4937	0.160038	4.47866	0.413878	4.10184	0.951821	7.12268	1.20271	7	biopolymer transport protein	No hits found					GO:0006810	GO:0015031
	Cm	ABF07427	Rmet_0541	0.822761	0.055194	7.12557	1.18503	10.2941	0.573483	12.6944	1.1968	8.82985	0.459982	1	Major facilitator superfamily (MFS_1) transporter	Q0K843	Probable sulfoacetate transporter SauU	3e-21	Cupriavidus necator (strain ATCC 17699 / H16 / DSM 428 / Stanier 337)	K12303	GO:0055085
	Cm	ABF07428	Rmet_0542	2.62744	0.24553	12.5111	1.88764	13.3185	1.55262	12.2685	1.0523	8.35072	0.424274	1	conserved hypothetical protein	No hits found					GO:0055114
	Cm	ABF07429	Rmet_0543	1.56915	0.238006	2.89175	0.562584	3.2683	0.596493	3.61835	0.279742	2.40425	0.14292	8	putative Ferredoxin\x3aOxidoreductase FAD/NAD(P)-binding\x3aOxidoreductase FAD-binding region	A0R525	3-ketosteroid-9-alpha-hydroxylase reductase subunit	2e-64	Mycobacterium smegmatis (strain ATCC 700084 / mc(2)155)	K15983	GO:0006810	GO:0055114
	Cm	ABF07431	Rmet_0545	5.60439	0.79827	13.4356	0.614093	18.0489	1.12022	14.1583	0.593085	12.0503	1.15559	1	Alcohol dehydrogenase, zinc-containing	P79896	Alcohol dehydrogenase class-3	2e-67	Sparus aurata PE	K00121	GO:0055114
	Cm	ABF07433	Rmet_0547	1.03141	0.0804775	1.08742	0.31799	0.797409	0.177609	1.06677	0.157686	2.10283	0.433892	6	putative membrane protein	P42314	Uncharacterized transporter YxjC	9e-154	Bacillus subtilis (strain 168)		GO:0055085
	Cm	ABF07434	Rmet_0548	0.889483	0.351803	1.17867	0.0980034	1.44604	0.162378	1.29432	0.202039	1.86363	0.252757	6	Sigma54 specific transcriptional regulator, Fis-like protein	P09570	Nif-specific regulatory protein	8e-52	Azotobacter vinelandii	K15836	GO:0006351	GO:0006355	GO:0007165
	Cm	ABF07436	Rmet_0550	3.04694	0.413029	5.21876	0.909134	5.58736	0.780052	5.05494	0.27986	6.6785	0.333911	6	conserved hypothetical protein	Q04605	Uncharacterized protein in chlN 3'region (Fragment)	9e-15	Leptolyngbya boryana PE		GO:0006793	GO:0016310
	Cm	ABF07437	Rmet_0551	1.75158	0.0768559	0.746074	0.0558484	0.815639	0.112332	0.931899	0.125047	1.00114	0.203928	1	putative hypothetical transmembrane protein	No hits found					GO:0032259
	Cm	ABF07438	Rmet_0552	11.7411	0.0960903	2.8698	0.541666	3.83663	0.766186	3.53545	0.502859	5.20143	0.427549	1	transcriptional regulator of formate dehydrogenase operon	O32207	Uncharacterized protein YvgK	2e-26	Bacillus subtilis (strain 168)	K07219	GO:0006355
	Cm	ABF07439	Rmet_0553	7.04024	1.01021	8.27533	0.658512	9.94948	1.1316	12.0205	1.76724	18.4579	1.29848	6	NAD-dependent formate dehydrogenase gamma subunit	P56910	NADH-quinone oxidoreductase subunit E 2	8e-22	Rhizobium meliloti (strain 1021)	K00334	GO:0055114
	Cm	ABF07440	Rmet_0554	7.03712	0.145175	8.0375	0.245452	11.537	1.51751	11.5291	1.32067	16.2354	0.976638	6	NAD-dependent formate dehydrogenase beta subunit	Q46507	NADP-reducing hydrogenase subunit HndC	2e-125	Desulfovibrio fructosivorans	K00335	GO:0055114
	Cm	ABF07441	Rmet_0555	6.88444	0.48871	8.96046	0.294293	13.6325	1.19678	14.1131	1.24645	13.3478	1.59155	7	NAD-dependent formate dehydrogenase alpha subunit	O34720	Probable oxidoreductase YjgC	0	Bacillus subtilis (strain 168)	K00123	GO:0015942	GO:0055114
	Cm	ABF07442	Rmet_0556	5.04857	0.452502	6.72342	0.672888	9.85551	1.6879	11.5398	1.16402	8.38009	0.985504	8	formate dehydrogenase formation protein	O87816	Protein FdhD homolog	9e-119	Cupriavidus necator (strain ATCC 17699 / H16 / DSM 428 / Stanier 337)	K02379	GO:0008152	GO:0055114
	Cm	ABF07443	Rmet_0557	3.90629	0.443546	5.7004	0.993103	8.95335	2.21941	8.15597	2.64012	4.69799	0.526735	8	NAD-dependent formate dehydrogenase delta subunit	No hits found					GO:0055114
	Cm	ABF07446	Rmet_0560	9.9071	0.246584	4.93566	0.886272	4.99097	1.05747	5.02503	0.955517	3.4661	0.288207	1	Sodium\x3asulfate symporter transmembrane region	Q07252	Membrane protein	0	Cupriavidus necator (strain ATCC 17699 / H16 / DSM 428 / Stanier 337)	K14445	GO:0006814	GO:0055085
	Cm	ABF07449	Rmet_0563	5.02106	0.541811	4.62114	0.551844	2.2828	0.263585	2.72893	0.21771	3.94253	0.871845	2	Phosphate acetyltransferase (Phosphotransacetylase)	Q9X448	Phosphate acetyltransferase	2e-120	Rhizobium meliloti	K00625	GO:0008152
	Cm	ABF07450	Rmet_0564	15.9797	1.09984	7.92894	1.32624	6.33122	1.02099	7.18719	0.643145	12.6331	1.05009	1	conserved hypothetical protein	Q9X447	Uncharacterized protein in ackA 5'region	0	Rhizobium meliloti PE		GO:0008152	GO:0071805
	Cm	ABF07451	Rmet_0565	6.72784	0.450661	3.41666	0.376617	2.63527	0.471501	3.59968	0.210772	6.29632	1.0788	1	enoyl-(acyl-carrier-protein) reductase, NADH-dependent	P58381	Enoyl-[acyl-carrier-protein] reductase [NADH] 2	9e-64	Rhizobium meliloti (strain 1021)	K00208	GO:0006633	GO:0055114
	Cm	ABF07452	Rmet_0566	40.5614	0.421278	10.7388	3.66946	8.26709	2.61944	12.7625	2.28311	13.6855	2.14989	1	Molybdenum cofactor biosynthesis protein A 1	No hits found					GO:0008152
	Cm	ABF07453	Rmet_0567	11.8332	0.765144	6.01415	0.625484	8.19624	1.19001	6.32489	0.650154	6.99692	1.5128	1	DNA-binding transcriptional dual regulator	P37733	Molybdenum transport protein ModE	6e-36	Azotobacter vinelandii	K02019	GO:0006355	GO:0006810	GO:0055085	GO:0015689
	Cm	ABF07454	Rmet_0568	6.42326	0.193335	3.96667	0.773332	3.28336	0.290876	3.16745	0.616953	2.88234	0.586844	7	adenylate cyclase, class 2	No hits found					GO:0006171	GO:0008152
	Cm	ABF07470	Rmet_0584	4.95952	0.413917	1.61802	0.293567	2.42829	0.41079	2.94142	0.227495	4.022	0.433628	10	putative CBS\x3aCl-channel, voltage gated	Q8XTT4	Putative chloride channel protein ClcB-like	3e-07	Ralstonia solanacearum (strain GMI1000)		GO:0006821	GO:0044070	GO:0034220	GO:0055085
	Cm	ABF07477	Rmet_0591	0.125417	0.0206853	0.857229	0.163389	1.0265	0.16913	1.20404	0.209106	2.0994	0.345887	15	putative signal transduction protein containing a membrane domain, an EAL and a GGDEF domain	P38097	Probable diguanylate cyclase YegE	9e-172	Escherichia coli (strain K12)		GO:0000160	GO:0007165	GO:0023014	GO:0035556	GO:0009190
	Cm	ABF07479	Rmet_0593	0.834998	0.135398	1.51344	0.108906	1.85586	0.315346	1.89338	0.615926	3.25321	0.589178	7	conserved hypothetical protein	M1V1V5	Fructose dehydrogenase cytochrome subunit	7e-06	Gluconobacter japonicus		GO:0008152
	Cm	ABF07480	Rmet_0594	2.18374	0.524862	6.43731	1.52185	8.20728	0.0339553	7.36025	1.01132	6.36176	0.887218	1	Isoquinoline 1-oxidoreductase subunit alpha	Q51697	Isoquinoline 1-oxidoreductase subunit alpha	4e-49	Brevundimonas diminuta		GO:0055114
	Cm	ABF07481	Rmet_0595	2.25497	0.282388	5.85603	0.302272	7.17506	0.645949	6.89819	0.934547	8.74142	0.0709545	1	Isoquinoline 1-oxidoreductase subunit beta	Q51698	Isoquinoline 1-oxidoreductase subunit beta	1e-71	Brevundimonas diminuta	K07303	GO:0055114
	Cm	ABF07482	Rmet_0596	0.876459	0.111981	3.19001	0.41475	4.29675	0.377729	4.00896	0.319643	4.34636	0.134419	1	Putative transmembrane transcriptional regulator (Anti-sigma factor)	No hits found					GO:0006351	GO:0006352	GO:0006355
	Cm	ABF07486	Rmet_0600	0.383734	0.0607689	0.659202	0.156279	0.883837	0.189787	0.859189	0.0493856	0.994276	0.1844	7	multidrug efflux system, subunit B	C6CAI2	Multidrug resistance protein MdtB	0	Dickeya dadantii (strain Ech703)		GO:0006810
	Cm	ABF07487	Rmet_0601	0.839411	0.051929	1.98425	0.301539	2.1342	0.173332	2.78445	0.31846	2.05212	0.314404	1	Multidrug resistance protein mdtA precursor (Multidrug transporter mdtA)	A4WCC0	Multidrug resistance protein MdtA	2e-82	Enterobacter sp. (strain 638)		GO:0055085
	Cm	ABF07488	Rmet_0602	5.78047	0.308379	25.9091	7.41657	24.0269	0.368028	29.8004	1.18721	27.2944	4.08187	1	conserved hypothetical protein	No hits found					GO:0006355
	Cm	ABF07489	Rmet_0603	1.14221	0.25975	2.75596	0.147989	2.93695	0.268796	3.36972	0.450191	3.83543	0.863559	1	putative integral membrane sensor protein precursor	No hits found					GO:0007165
	Cm	ABF07490	Rmet_0604	1.46403	0.254622	3.83773	0.185038	4.11223	0.303852	4.85522	0.71393	5.52453	0.654378	1	putative esterase (modular protein)	P82597	Thermostable monoacylglycerol lipase	2e-12	Bacillus sp. (strain H-257) PE		GO:0008152
	Cm	ABF07492	Rmet_0606	0.63972	0.127952	0.797627	0.0832897	0.89432	0.0470904	1.05595	0.128759	1.39201	0.16166	6	Sulfate transporter	P9WGF6	Probable sulfate transporter MT1781	3e-40	Mycobacterium tuberculosis (strain CDC 1551 / Oshkosh)	K17471	GO:0008272	GO:1902358
	Cm	ABF07501	Rmet_0615	263.406	13.815	85.1272	2.76938	107.813	16.1995	142.642	11.9375	132.984	10.6201	1	Cpn10 chaperonin GroES, small subunit of GroESL	Q1LQS5	10 kDa chaperonin	7e-62	Ralstonia metallidurans (strain CH34 / ATCC 43123 / DSM 2839)	K04078	GO:0006457
	Cm	ABF07502	Rmet_0616	148.984	15.4208	54.911	3.40799	70.2601	8.89683	90.1218	8.77461	71.3252	5.13176	1	Cpn60 chaperonin GroEL, large subunit of GroESL	Q1LQS4	60 kDa chaperonin	0	Ralstonia metallidurans (strain CH34 / ATCC 43123 / DSM 2839)	K04077	GO:0006457	GO:0042026	GO:0044267
	Cm	ABF07545	Rmet_0659	0.198615	0.102253	0.356466	0.103884	0.767019	0.121096	0.607258	0.154809	0.629879	0.118991	7	response regulator containing CheY-like receiver, AAA-type ATPase, and DNA-binding domains\x3b Sigma-54 dependent DNA-binding transcriptional regulator	P03029	Nitrogen assimilation regulatory protein	1e-74	Klebsiella pneumoniae	K07712	GO:0006351	GO:0006355
	Cm	ABF07546	Rmet_0660	1.5716	0.283765	2.99934	0.688559	3.28716	0.462787	3.14072	0.170422	4.60038	0.430627	1	transcriptional regulator, LysR-family	P0A9F6	Glycine cleavage system transcriptional activator	2e-35	Escherichia coli (strain K12)		GO:0006351	GO:0006355
	Cm	ABF07547	Rmet_0661	1.04993	0.15686	1.42692	0.0959121	1.95248	0.297777	2.51695	0.229489	3.08154	0.220454	5	Major facilitator superfamily MFS_1 transporter	No hits found					GO:0055085
	Cm	ABF07548	Rmet_0662	0.418547	0.12582	1.01135	0.325525	1.38835	0.11577	1.46337	0.156875	1.31179	0.0849337	1	putative integral membrane prtein with MHYT domain	Q9I310	Uncharacterized signaling protein PA1727	4e-14	Pseudomonas aeruginosa (strain ATCC 15692 / PAO1 / 1C / PRS 101 / LMG 12228)		GO:0009190
	Cm	ABF07549	Rmet_0663	4.81644	0.762496	7.9786	0.569831	11.1217	1.14797	8.09035	0.562058	9.15727	0.407184	3	conserved hypothetical protein	No hits found					GO:0008152
	Cm	ABF07555	Rmet_0669	22.3028	0.556925	40.509	3.51854	61.0007	3.66814	58.1841	4.00955	68.8367	8.57049	7	Type IV pilus response regulator PilG	P46384	Protein PilG	2e-45	Pseudomonas aeruginosa (strain ATCC 15692 / PAO1 / 1C / PRS 101 / LMG 12228)	K02657	GO:0000160	GO:0035556
	Cm	ABF07556	Rmet_0670	2.30197	0.408675	19.267	2.3393	32.4025	2.84438	26.4438	2.93826	38.6194	3.59245	15	Type IV pilus response regulator PilH	P43501	Protein PilH	1e-33	Pseudomonas aeruginosa (strain ATCC 15692 / PAO1 / 1C / PRS 101 / LMG 12228)	K02658	GO:0000160	GO:0035556
	Cm	ABF07557	Rmet_0671	1.71039	0.536891	11.8776	0.682999	18.9676	1.26009	21.0944	1.42882	26.8095	0.778666	15	Type IV pilus signal transduction protein PilI	P43502	Protein PilI	3e-08	Pseudomonas aeruginosa (strain ATCC 15692 / PAO1 / 1C / PRS 101 / LMG 12228)		GO:0006935	GO:0007165
	Cm	ABF07558	Rmet_0672	0.979288	0.16446	12.2844	0.820811	20.5608	1.55501	19.294	1.88468	28.2642	1.80753	15	Type IV pilus transmembrane protein PilJ	P42257	Protein PilJ	4e-105	Pseudomonas aeruginosa (strain ATCC 15692 / PAO1 / 1C / PRS 101 / LMG 12228)	K02660	GO:0006935	GO:0007165
	Cm	ABF07559	Rmet_0673	1.13396	0.0940537	10.3273	0.783618	18.7963	1.51387	17.8723	1.44682	23.2447	2.00261	15	Type IV pilus protein histidine kinase/response regulator hybrid PilL	P18769	Gliding motility regulatory protein	2e-58	Myxococcus xanthus	K06596	GO:0000160	GO:0007165	GO:0023014	GO:0035556	GO:0006935	GO:0016310	GO:0018106
	Cm	ABF07560	Rmet_0674	2.26699	0.514957	6.52891	0.625699	10.1122	0.945932	8.26418	0.723049	9.69102	0.121238	1	General substrate transporter\x3aMajor facilitator superfamily MFS_1	Q88FY6	Putative metabolite transport protein NicT	3e-117	Pseudomonas putida (strain KT2440)		GO:0055085
	Cm	ABF07561	Rmet_0675	2.21035	0.485048	3.11831	0.130211	5.00333	0.203127	3.55746	0.320041	4.83681	0.213924	3	Alcohol dehydrogenase	P94681	4-formylbenzenesulfonate dehydrogenase TsaC1/TsaC2	6e-85	Comamonas testosteroni	K00076	GO:0008152	GO:0055114
	Cm	ABF07565	Rmet_0679	1.00754	0.133384	1.22766	0.213084	1.70902	0.0828939	1.64845	0.237982	2.08207	0.0838087	6	conserved hypothetical protein	No hits found				K09919	GO:0008152
	Cm	ABF07570	Rmet_0684	32.0275	0.415028	16.1658	0.487145	17.5876	1.85828	16.8192	1.64256	19.4602	1.37585	1	thioredoxin reductase, FAD/NAD(P)-binding protein	Q9KSS4	Thioredoxin reductase	4e-159	Vibrio cholerae serotype O1 (strain ATCC 39315 / El Tor Inaba N16961)	K00384	GO:0019430	GO:0055114
	Cm	ABF07575	Rmet_0689	14.7773	0.255796	1.77726	0.0443889	2.69266	0.302391	2.13337	0.519916	3.08203	0.20128	1	conserved hypothetical protein	No hits found					GO:0008152
	Cm	ABF07576	Rmet_0690	6.70729	1.18696	45.6216	3.13278	59.9606	2.57223	55.9401	9.46503	41.0775	3.05129	1	putative amino-acid-binding periplasmic abc transporter protein	O34563	ABC transporter glutamine-binding protein GlnH	8e-36	Bacillus subtilis (strain 168)	K02030	GO:0006810
	Cm	ABF07577	Rmet_0691	0.559971	0.155563	2.16206	0.301223	3.24243	0.437025	2.96239	0.47435	2.75423	0.294788	1	glutamate and aspartate transporter subunit \x3b membrane component of ABC superfamily	O34671	Probable glutamine ABC transporter permease protein GlnM	6e-36	Bacillus subtilis (strain 168)	K10040	GO:0006810
	Cm	ABF07578	Rmet_0692	0.215234	0.0798391	2.01871	0.280123	2.27163	0.205043	1.78731	0.413972	2.21415	0.522186	1	ABC-type transporter, permease component\x3a PAAT family	O34606	Probable glutamine ABC transporter permease protein GlnP	5e-32	Bacillus subtilis (strain 168)	K02029	GO:0006810
	Cm	ABF07579	Rmet_0693	0.363997	0.0683754	3.08835	0.582206	4.1947	0.0254225	5.07341	0.587324	4.1436	0.369158	1	amino-acid transporter subunit \x3b ATP-binding component of ABC superfamily	P27675	Glutamine transport ATP-binding protein GlnQ	5e-109	Geobacillus stearothermophilus	K02028	GO:0006200	GO:0015716	GO:0008152
	Cm	ABF07583	Rmet_0697	4.77869	0.42315	62.3625	5.80669	111.152	9.61686	120.527	7.72069	152.393	11.4792	15	Type IV pilus structural subunit PilA	No hits found					GO:0007155	GO:0015628
	Cm	ABF07586	Rmet_0700	0.902628	0.0394038	8.1078	0.849174	9.83266	0.766486	10.677	0.405094	9.72525	0.8343	1	D-amino-acid dehydrogenase 2 small subunit	Q8XX54	D-amino acid dehydrogenase 2 small subunit	2e-134	Ralstonia solanacearum (strain GMI1000)	K00285	GO:0006524	GO:0019478	GO:0055130	GO:0055114
	Cm	ABF07587	Rmet_0701	2.6353	0.163076	11.4139	1.57364	18.6896	0.479131	18.9438	2.57552	21.8219	1.66722	15	glutamate and aspartate transporter subunit \x3b periplasmic-binding component of ABC superfamily	P37902	Glutamate/aspartate periplasmic-binding protein	3e-118	Escherichia coli (strain K12)	K10001	GO:0006810
	Cm	ABF07592	Rmet_0706	2.66708	0.2451	2.88934	0.126029	3.20087	0.50825	3.90795	0.50031	5.51944	0.680414	6	conserved hypothetical protein	No hits found					GO:0006200	GO:0006810	GO:0055085
	Cm	ABF07608	Rmet_0722	320.523	20.4823	149.115	14.2332	176.867	12.4201	166.223	8.66284	278.693	29.5944	1	30S ribosomal subunit protein S1	Q9JZ44	30S ribosomal protein S1	0	Neisseria meningitidis serogroup B (strain MC58)	K02945	GO:0006412
	Cm	ABF07609	Rmet_0723	188.085	5.92854	86.9798	6.75861	98.575	9.34397	119.193	5.3272	198.867	22.9388	10	integration host factor beta subunit	Q1LQG7	Integration host factor subunit beta	2e-93	Ralstonia metallidurans (strain CH34 / ATCC 43123 / DSM 2839)	K05788	GO:0006310	GO:0006351	GO:0006355	GO:0006417
	Cm	ABF07620	Rmet_0734	10.026	1.4307	4.22396	0.331639	5.3598	1.26013	5.16256	0.286248	11.4778	1.28648	12	DL-methionine transporter subunit \x3b ATP-binding component of ABC superfamily	Q1LQF6	Methionine import ATP-binding protein MetN	0	Ralstonia metallidurans (strain CH34 / ATCC 43123 / DSM 2839)	K02071	GO:0006200	GO:0006810	GO:0006865	GO:0008152	GO:0015821
	Cm	ABF07621	Rmet_0735	8.19954	0.900055	3.60542	0.639001	3.32763	0.506341	3.74104	0.532132	8.30894	0.50163	16	DL-methionine transporter subunit \x3b membrane component protein of ABC superfamily	Q9KTJ6	Probable D-methionine transport system permease protein MetI	6e-42	Vibrio cholerae serotype O1 (strain ATCC 39315 / El Tor Inaba N16961)	K02072	GO:0006810
	Cm	ABF07623	Rmet_0737	248.843	18.8915	38.5816	1.07244	54.1151	7.3761	51.8684	0.392326	58.374	6.39839	1	Electron transfer flavoprotein subunit beta (Beta-ETF) (Electron transfer flavoprotein small subunit) (ETFSS)	Q9HZP6	Electron transfer flavoprotein subunit beta	5e-123	Pseudomonas aeruginosa (strain ATCC 15692 / PAO1 / 1C / PRS 101 / LMG 12228)	K03521	GO:0008152
	Cm	ABF07624	Rmet_0738	250.394	15.8903	41.0454	1.85239	52.9551	5.99577	49.3494	1.9948	56.6798	4.34655	1	Electron transfer flavoprotein subunit alpha (Alpha-ETF) (Electron transfer flavoprotein large subunit) (ETFLS)	Q9HZP7	Electron transfer flavoprotein subunit alpha	6e-123	Pseudomonas aeruginosa (strain ATCC 15692 / PAO1 / 1C / PRS 101 / LMG 12228)	K03522	GO:0008152
	Cm	ABF07625	Rmet_0739	31.6489	2.34891	9.18727	0.470039	11.1623	1.10389	9.56269	0.621053	12.1753	0.916135	1	Acyl-CoA dehydrogenase	Q06319	Acyl-CoA dehydrogenase, short-chain specific	1e-28	Megasphaera elsdenii PE	K00257	GO:0008152	GO:0055114
	Cm	ABF07632	Rmet_0746	48.8016	2.39202	13.4844	0.596175	11.9713	2.42229	20.4028	1.7561	19.391	1.49306	1	conserved hypothetical protein\x3b putative exported protein	No hits found					GO:0008152
	Cm	ABF07635	Rmet_0749	92.2595	5.86767	42.4219	4.04308	48.0682	4.74412	44.6049	2.246	68.8859	11.761	1	16S rRNA processing protein	Q1LQE1	Ribosome maturation factor RimM	7e-143	Ralstonia metallidurans (strain CH34 / ATCC 43123 / DSM 2839)	K02860	GO:0006364	GO:0042254	GO:0042274
	Cm	ABF07636	Rmet_0750	49.2922	3.92917	23.8564	3.14391	25.7267	2.97327	27.954	2.86948	40.3004	4.99826	1	tRNA (guanine-1-)-methyltransferase	Q1LQE0	tRNA (guanine-N(1)-)-methyltransferase	3e-179	Ralstonia metallidurans (strain CH34 / ATCC 43123 / DSM 2839)	K00554	GO:0006400	GO:0008033	GO:0030488	GO:0032259
	Cm	ABF07644	Rmet_0758	7.12451	0.343103	11.9889	0.913122	16.6054	1.87823	13.7091	1.42318	16.0119	0.19033	7	Alkylhydroperoxidase AhpD core\x3aUncharacterized peroxidase-related protein	No hits found					GO:0055114
	Cm	ABF07645	Rmet_0759	1.04025	0.336452	2.85479	0.144326	3.95852	0.648576	2.74451	0.836411	3.53171	0.451652	1	Putative lipoprotein precursor\x3b putative exported protein	No hits found					GO:0008152
	Cm	ABF07649	Rmet_0763	0.851281	0.102903	0.309952	0.0675226	0.229135	0.0849658	0.138821	0.00753273	0.137143	0.0078766	15	carbon-phosphorus lyase complex subunit	P16688	Alpha-D-ribose 1-methylphosphonate 5-phosphate C-P lyase	6e-157	Escherichia coli (strain K12)	K06163	GO:0019700	GO:0042916
	Cm	ABF07650	Rmet_0764	0.993794	0.163714	0.335254	0.0638273	0.456939	0.148233	0.439477	0.0238469	0.128708	0.026397	15	carbon-phosphorus lyase complex subunit	Q52986	Alpha-D-ribose 1-methylphosphonate 5-triphosphate synthase subunit PhnI	2e-129	Rhizobium meliloti (strain 1021)	K06164	GO:0019634
	Cm	ABF07660	Rmet_0774	0.589612	0.17432	1.23449	0.148369	1.46638	0.0411684	0.555254	0.17319	0.854157	0.255344	10	phosphonate/organophosphate ester transporter subunit \x3b periplasmic binding component of ABC superfamily	P16682	Phosphonates-binding periplasmic protein	4e-103	Escherichia coli (strain K12)	K02044	GO:0015716
	Cm	ABF07661	Rmet_0775	0.549486	0.176395	1.56835	0.561797	1.75012	0.366394	0.871929	0.0789965	1.60062	0.384315	1	phosphonate/organophosphate ester transporter subunit \x3b ATP-binding component of ABC superfamily	Q1LQB5	Phosphonates import ATP-binding protein PhnC 1	0	Ralstonia metallidurans (strain CH34 / ATCC 43123 / DSM 2839)	K02041	GO:0006200	GO:0006810	GO:0015716	GO:0008152	GO:0015748
	Cm	ABF07674	Rmet_0788	2.13881	0.195194	3.22783	0.637033	3.46405	0.224067	2.93865	0.141107	4.23113	0.960589	6	uracil phosphoribosyltransferase	B2U8Z0	Uracil phosphoribosyltransferase	6e-139	Ralstonia pickettii (strain 12J)	K00761	GO:0006223	GO:0008655	GO:0044206
	Cm	ABF07675	Rmet_0789	1.76439	0.227371	2.63171	0.326765	3.71542	0.268411	2.92564	0.535198	4.23653	0.42531	3	Extra-cytoplasmic Solute Receptor	P0A177	UPF0065 protein in clcB-clcD intergenic region	3e-68	Pseudomonas putida PE		GO:0008152
	Cm	ABF07680	Rmet_0794	7.866	0.25849	12.2804	0.733177	16.0221	1.15972	16.0509	1.75083	19.6497	0.704737	7	Putative uncharacterized ABC-type transport system, periplasmic component/surface lipoprotein	Q2YKI6	Purine-binding protein BAB2_0673	4e-116	Brucella abortus (strain 2308)	K02058	GO:0008152
	Cm	ABF07681	Rmet_0795	1.07729	0.234897	2.28153	0.382733	2.59414	0.162552	1.99232	0.143609	3.48231	0.224232	1	ABC-type transporter, permease component\x3b inner membrane subunit precursor	D4GPW1	Putative glucose ABC transporter permease protein TsgC13	7e-43	Haloferax volcanii (strain ATCC 29605 / DSM 3757 / JCM 8879 / NBRC 14742 / NCIMB 2012 / VKM B-1768 / DS2)	K02057	GO:0006810
	Cm	ABF07682	Rmet_0796	0.798588	0.121988	1.10582	0.1971	1.30472	0.0489698	1.44503	0.102005	2.02395	0.032461	6	ABC-type transporter, permease component\x3b inner membrane subunit precursor	D4GPW2	Glucose ABC transporter permease protein TsgB13	5e-40	Haloferax volcanii (strain ATCC 29605 / DSM 3757 / JCM 8879 / NBRC 14742 / NCIMB 2012 / VKM B-1768 / DS2)	K02057	GO:0006810
	Cm	ABF07683	Rmet_0797	1.5774	0.10202	1.66274	0.0651355	2.35363	0.101886	1.80523	0.266519	3.09834	0.575834	6	Sugar ATP binding abc transporter protein\x3b ATPase component\x3a CUT2 family	O05253	Uncharacterized ABC transporter ATP-binding protein YufO	9e-117	Bacillus subtilis (strain 168)	K02056	GO:0006200	GO:0008152
	Cm	ABF07685	Rmet_0799	73.4041	3.13216	29.4572	2.65154	31.2243	3.20747	27.9013	1.69219	35.4223	7.27829	1	Putative ABC-type transporter, permease component\x3a QAT family	Q45461	Choline transport system permease protein OpuBB	3e-31	Bacillus subtilis (strain 168)	K05846	GO:0006810
	Cm	ABF07686	Rmet_0800	74.7602	7.09304	31.0082	3.75019	29.8125	2.49949	25.7908	2.03274	31.3247	5.18702	1	Putative substrate-binding region of ABC-type glycine betaine transport system\x3a QATfamily	Q45462	Choline-binding protein	2e-33	Bacillus subtilis (strain 168)	K05845	GO:0006810
	Cm	ABF07687	Rmet_0801	78.0285	5.95699	30.7834	5.58954	33.1017	4.77695	26.7605	2.98808	34.679	5.16358	1	Putative glycine betaine/carnitine/choline ABC transporter, permease component\x3a QAT family	O34878	Glycine betaine/carnitine/choline transport system permease protein OpuCB	5e-36	Bacillus subtilis (strain 168)	K05846	GO:0006810
	Cm	ABF07688	Rmet_0802	169.779	10.71	66.174	11.8591	68.6741	7.21061	55.4489	1.85242	65.5986	7.58158	1	Putative ABC-type transporter glycine betaine/L-proline transporter, ATPase subunit , ATPase component\x3a QAT family	Q9KHT9	Carnitine transport ATP-binding protein OpuCA	2e-105	Listeria monocytogenes	K05847	GO:0006200	GO:0008152	GO:0031460
	Cm	ABF07689	Rmet_0803	150.586	7.86379	59.3322	8.39113	59.0895	6.15114	48.9623	0.788749	51.5637	11.506	1	hypothetical protein\x3b putative membrane protein	No hits found					GO:0008152
	Cm	ABF07691	Rmet_0805	0.803841	0.128429	1.72186	0.11273	1.70188	0.0554237	1.38444	0.310017	1.60836	0.356103	1	Putative membrane-bound serine protease (Clpp class), S49 family	O59179	Membrane-bound protease PH1510	5e-41	Pyrococcus horikoshii (strain ATCC 700860 / DSM 12428 / JCM 9974 / NBRC 100139 / OT-3)	K07403	GO:0006508
	Cm	ABF07692	Rmet_0806	2.62826	0.251086	4.95455	0.65829	5.26795	0.695828	5.17842	0.335807	4.99496	0.359616	7	putative MFS transporter	P39381	Uncharacterized protein YjiJ	7e-20	Escherichia coli (strain K12)		GO:0055085
	Cm	ABF07696	Rmet_0810	7.23547	1.05387	11.8645	0.769234	16.7612	1.84709	15.8829	1.87375	18.2117	1.40847	7	NADH pyrophosphatase I of the Nudix family of hydrolases	B7VM66	NADH pyrophosphatase	4e-11	Vibrio splendidus (strain LGP32)		GO:0008152
	Cm	ABF07711	Rmet_0825	7.0836	0.3788	42.6362	8.76253	60.878	5.63068	39.4275	1.18515	40.7853	1.29011	1	conserved hypothetical protein\x3b putative membrane protein	P70795	Uncharacterized 52.8 kDa protein in TAR-I ttuC' 3'region	0	Agrobacterium vitis PE		GO:0008152
	Cm	ABF07712	Rmet_0826	11.3009	0.573553	70.7157	11.1993	100.283	9.63181	71.5399	1.2547	72.2565	3.40574	1	Putative transmembrane protein \x3b putative transporter, APC superfamily	No hits found					GO:0008152
	Cm	ABF07716	Rmet_0830	9.34615	0.809308	3.18579	0.43524	4.47905	0.245826	3.39604	0.190897	6.57563	1.18207	16	Acyl-CoA transferase/carnitine dehydratase	Q55CV9	CaiB/baiF CoA-transferase family protein DDB_G0269880	9e-120	Dictyostelium discoideum	K18703	GO:0008152
	Cm	ABF07717	Rmet_0831	20.1609	1.49264	9.38401	0.91164	10.5912	0.755504	9.96121	0.443443	15.787	2.64382	1	alanyl-tRNA synthetase	Q1LQ59	Alanine--tRNA ligase	0	Ralstonia metallidurans (strain CH34 / ATCC 43123 / DSM 2839)	K01872	GO:0006412	GO:0006419	GO:0043039
	Cm	ABF07722	Rmet_0836	1.43981	0.154813	0.177682	0.0949675	0.186315	0.0502841	0.3377	0.124389	0.205022	0.0117751	15	hypothetical protein\x3b putative exported protein	No hits found					GO:0008152
	Cm	ABF07723	Rmet_0837	88.6896	4.78765	1.95763	0.362158	1.95111	0.465914	1.82421	0.716693	1.57423	0.0934675	1	hydroxamate-type ferrisiderophore receptor	P81549	Probable TonB-dependent receptor BfrD	3e-56	Bordetella pertussis (strain Tohama I / ATCC BAA-589 / NCTC 13251)	K02014	GO:0006810	GO:0015891	GO:0044718
	Cm	ABF07724	Rmet_0838	49.9859	4.87288	4.2866	0.249206	4.03923	0.596698	4.21718	0.575384	4.01251	0.828658	1	PKHD-type hydroxylase (Iron-uptake factor piuC)	Q1LQ52	PKHD-type hydroxylase Rmet_0838	7e-169	Ralstonia metallidurans (strain CH34 / ATCC 43123 / DSM 2839)	K07336	GO:0055114
	Cm	ABF07725	Rmet_0839	23.3149	1.99296	2.76245	0.224739	2.86188	0.532089	2.63204	0.569908	1.87952	0.100179	1	(S)-2-hydroxy-acid oxidase 1	Q54E41	Hydroxyacid oxidase	6e-83	Dictyostelium discoideum	K11517	GO:0055114
	Cm	ABF07726	Rmet_0840	3.12254	0.294571	0.55646	0.105134	0.552817	0.0669027	0.595344	0.130368	0.504653	0.175363	1	IclR-family transcriptional regulator	Q765S0	HTH-type transcriptional repressor AllR	8e-09	Klebsiella pneumoniae		GO:0006351	GO:0006355
	Cm	ABF07735	Rmet_0849	133.261	7.84563	45.3581	3.06059	45.7632	6.27617	52.0354	2.3855	38.4152	2.0469	1	conserved hypothetical protein\x3b putative exported 17 kDa surface antigen-like protein	No hits found					GO:0008152
	Cm	ABF07736	Rmet_0850	6.88797	0.551362	4.18699	0.544396	3.84028	0.14782	3.06794	0.125426	3.71905	0.488556	4	Oxygen-independent coproporphyrinogen III oxidase-like protein	P52062	Oxygen-independent coproporphyrinogen-III oxidase-like protein YggW	5e-128	Escherichia coli (strain K12)	K02495	GO:0006779	GO:0055114
	Cm	ABF07737	Rmet_0851	8.84029	0.600471	4.02042	0.138219	3.76663	0.740542	3.26501	0.747787	4.54944	1.09975	1	dITP/XTP pyrophosphatase	Q8XXF4	Non-canonical purine NTP pyrophosphatase	2e-107	Ralstonia solanacearum (strain GMI1000)	K02428	GO:0006163	GO:0009117	GO:0009143
	Cm	ABF07739	Rmet_0853	6.05305	0.541543	8.51248	0.799055	10.4685	1.74674	10.2813	0.533739	12.5689	0.750105	6	Serine/threonine protein phosphatase	O34779	Protein phosphatase PrpC	3e-21	Bacillus subtilis (strain 168)	K01090	GO:0008152	GO:0016311
	Cm	ABF07746	Rmet_0860	4.23348	0.668744	6.63012	1.19304	6.8	0.748687	8.38934	0.521906	7.98696	2.12769	4	conserved hypothetical protein	No hits found					GO:0008152
	Cm	ABF07751	Rmet_0865	8.66626	2.34715	26.3443	4.18451	29.0274	4.17375	36.3557	4.45049	18.731	1.62818	1	conserved hypothetical protein	No hits found					GO:0008152
	Cm	ABF07753	Rmet_0867	2.95544	0.190627	3.7373	0.307848	3.74851	0.292245	4.4714	0.572363	5.69784	0.279001	6	GGDEF family protein	Q83KM9	Putative cellulose synthesis regulatory protein	1e-17	Shigella flexneri		GO:0007165	GO:0035556	GO:0009190
	Cm	ABF07758	Rmet_0872	11.3478	0.941353	1.64746	0.15633	2.10099	0.371171	1.70774	0.0485597	2.47327	0.101475	1	conserved hypothetical protein	No hits found					GO:0000902
	Cm	ABF07759	Rmet_0873	4.93786	0.460572	0.75332	0.224628	0.872905	0.135437	1.36612	0.603812	1.46931	0.328174	15	Putative transcriptional regulator, LuxR family (domain CheY-like)	No hits found					GO:0000160	GO:0035556
	Cm	ABF07760	Rmet_0874	1.08516	0.261786	1.22891	0.220913	1.66989	0.266595	2.31417	0.327007	3.00523	0.194289	5	hypothetical protein	No hits found					GO:0008152
	Cm	ABF07765	Rmet_0879	2.67963	0.772644	141.371	47.1739	162.394	23.3156	242.407	12.6348	174.55	9.98659	1	conserved hypothetical protein	No hits found					GO:0008152
	Cm	ABF07766	Rmet_0880	4.47717	1.04528	4.9377	0.387316	7.35387	1.67656	7.54633	0.57911	9.49263	0.216268	6	Putative outer membrane protein (porin)	P24305	Outer membrane porin protein 32	1e-23	Delftia acidovorans		GO:0008152
	Cm	ABF07774	Rmet_0888	35.3451	1.43504	22.1436	1.6972	12.2845	4.80573	17.3801	2.53391	5.60804	0.705223	7	Fatty acid desaturase	P48629	Omega-6 fatty acid desaturase, chloroplastic	8e-20	Spinacia oleracea	K10255	GO:0006629
	Cm	ABF07777	Rmet_0891	1.39974	0.0913009	2.44066	0.42674	3.3718	0.392954	2.38959	0.194965	2.77613	0.13985	3	xanthine dehydrogenase, maturation factor	No hits found				K07402	GO:0006146	GO:0055114
	Cm	ABF07778	Rmet_0892	2.17195	0.335553	4.89305	0.632048	4.88271	0.265325	3.61721	0.307246	3.93716	0.513386	1	xanthine dehydrogenase, subunit B	Q9MYW6	Xanthine dehydrogenase/oxidase	0	Felis catus	K13482	GO:0055114
	Cm	ABF07779	Rmet_0893	2.32424	0.228127	5.09867	0.600229	5.44672	0.362747	4.25159	0.547978	4.51272	0.22617	1	xanthine dehydrogenase, iron-sulfur cluster and FAD-binding subunit A	Q12553	Xanthine dehydrogenase	1e-69	Emericella nidulans (strain FGSC A4 / ATCC 38163 / CBS 112.46 / NRRL 194 / M139)	K13481	GO:0055114
	Cm	ABF07780	Rmet_0894	2.4982	0.0705672	3.68494	0.372563	4.89177	0.280033	5.31736	0.484573	5.58179	0.852486	7	transcriptional regulator, LysR-family	P10183	HTH-type transcriptional activator NahR	5e-34	Pseudomonas putida		GO:0006351	GO:0006355
	Cm	ABF07786	Rmet_0900	2.0511	0.487072	2.54048	0.477352	3.3298	0.487195	2.08561	0.210818	4.03417	0.708925	6	conserved hypothetical protein	No hits found					GO:0008152
	Cm	ABF07789	Rmet_0903	6.47123	0.653079	12.7387	1.10677	11.0177	1.75172	11.3159	0.811276	12.8455	1.81558	1	Diacylglycerol kinase	Q9HY23	Diacylglycerol kinase	1e-21	Pseudomonas aeruginosa (strain ATCC 15692 / PAO1 / 1C / PRS 101 / LMG 12228)	K00901	GO:0008654	GO:0016310
	Cm	ABF07797	Rmet_0911	264.167	25.981	64.4383	10.0087	71.2603	6.6327	74.9008	3.95265	172.383	23.5388	16	acetolactate synthase III, large subunit	P00893	Acetolactate synthase isozyme 3 large subunit	0	Escherichia coli (strain K12)	K01652	GO:0009082
	Cm	ABF07798	Rmet_0912	157.931	23.2904	40.1528	5.85055	44.0107	5.96786	49.2719	4.75401	111.997	14.2424	16	acetolactate synthase III, thiamin-dependent, small subunit	P00894	Acetolactate synthase isozyme 3 small subunit	2e-63	Escherichia coli (strain K12)	K01653	GO:0008152	GO:0009082
	Cm	ABF07799	Rmet_0913	260.693	28.6865	72.8615	10.9306	81.7738	7.77432	90.1521	2.58349	150.691	13.8868	16	Ketol-acid reductoisomerase	Q1LPX7	Ketol-acid reductoisomerase	0	Ralstonia metallidurans (strain CH34 / ATCC 43123 / DSM 2839)	K00053	GO:0008652	GO:0009082	GO:0009097	GO:0009099	GO:0055114
	Cm	ABF07800	Rmet_0914	9.7963	0.32548	3.26654	0.249433	5.23903	0.628463	4.57516	0.907626	7.83521	1.10179	12	hypothetical protein	No hits found					GO:0008152
	Cm	ABF07803	Rmet_0917	106.755	7.30032	80.9474	4.63753	72.4629	4.55893	57.6584	3.92107	40.8301	1.02835	6	putative peptidoglycan binding protein containing LysM domain	P0ADE6	Uncharacterized protein YgaU	1e-34	Escherichia coli (strain K12)		GO:0016998
	Cm	ABF07804	Rmet_0918	154.751	21.081	27.3911	1.38886	29.2683	2.70032	27.7481	0.679542	56.4329	1.4193	15	2-isopropylmalate synthase	Q1LPX2	2-isopropylmalate synthase	0	Ralstonia metallidurans (strain CH34 / ATCC 43123 / DSM 2839)	K01649	GO:0008652	GO:0009082	GO:0009098	GO:0019752
	Cm	ABF07813	Rmet_0927	108.719	13.7739	53.2021	11.7256	54.308	6.37354	58.0208	2.79394	86.7522	19.2041	1	NADH dehydrogenase chain A	Q473U3	NADH-quinone oxidoreductase subunit A	1e-73	Cupriavidus pinatubonensis (strain JMP 134 / LMG 1197)	K00330	GO:0006810	GO:0055114
	Cm	ABF07814	Rmet_0928	25.391	1.95689	13.3819	0.488884	11.1347	1.76944	11.2541	1.02456	20.2113	2.88007	8	NADH dehydrogenase chain B	Q1LPW2	NADH-quinone oxidoreductase subunit B	3e-103	Ralstonia metallidurans (strain CH34 / ATCC 43123 / DSM 2839)	K00331	GO:0006810	GO:0055114
	Cm	ABF07815	Rmet_0929	48.6655	4.03656	22.7996	1.7184	23.9781	2.04348	21.893	0.378246	31.4189	3.45591	1	NADH dehydrogenase chain C	Q1LPW1	NADH-quinone oxidoreductase subunit C	1e-144	Ralstonia metallidurans (strain CH34 / ATCC 43123 / DSM 2839)	K00332	GO:0006810	GO:0055114
	Cm	ABF07817	Rmet_0931	40.3765	1.31568	20.6391	1.80137	23.776	2.82499	22.6399	0.94517	41.113	3.65072	9	NADH dehydrogenase chain E	Q9D6J6	NADH dehydrogenase [ubiquinone] flavoprotein 2, mitochondrial	2e-35	Mus musculus	K00334	GO:0055114
	Cm	ABF07824	Rmet_0938	24.8151	2.69159	18.0323	2.20849	17.2434	1.58914	18.8431	1.44006	11.6226	1.02317	6	NADH\x3aubiquinone oxidoreductase, membrane subunit L	Q9JX92	NADH-quinone oxidoreductase subunit L	0	Neisseria meningitidis serogroup A / serotype 4A (strain Z2491)	K00341	GO:0042773	GO:0055114
	Cm	ABF07825	Rmet_0939	25.7015	2.1215	18.957	1.78247	20.4886	2.06662	24.2386	0.378386	11.35	1.34441	6	NADH\x3aubiquinone oxidoreductase, membrane subunit M	P50974	NADH-quinone oxidoreductase subunit M	9e-148	Rhodobacter capsulatus	K00342	GO:0006120	GO:0042773	GO:0055114
	Cm	ABF07826	Rmet_0940	26.5977	1.96253	21.9762	1.81259	22.8458	1.30351	25.4998	1.93064	11.7988	0.677644	6	NADH\x3aubiquinone oxidoreductase, membrane subunit N	B3R3Y0	NADH-quinone oxidoreductase subunit N	0	Cupriavidus taiwanensis (strain R1 / LMG 19424)	K00343	GO:0006810	GO:0042773	GO:0055114
	Cm	ABF07829	Rmet_0943	148.851	5.88052	14.3683	1.41634	18.8904	4.26771	18.7013	0.438152	18.0534	0.714527	1	conserved hypothetical protein	No hits found					GO:0008152
	Cm	ABF07830	Rmet_0944	224.424	20.8397	25.128	2.28212	34.9509	5.49402	31.732	1.06762	24.3026	0.686215	1	Acyl-CoA dehydrogenase	G3KIM8	Acryloyl-CoA reductase (NADH)	2e-30	Clostridium propionicum	K00257	GO:0008152	GO:0055114
	Cm	ABF07831	Rmet_0945	150.568	12.3383	18.6972	1.6547	26.3902	4.73309	22.1463	0.67621	16.0983	1.17797	1	Acyl-CoA dehydrogenase	O34421	Probable acyl-CoA dehydrogenase YngJ	4e-25	Bacillus subtilis (strain 168)		GO:0008152	GO:0055114
	Cm	ABF07832	Rmet_0946	29.4543	2.84267	7.19703	0.32111	10.4019	0.552783	7.8993	0.0508621	5.22123	0.765509	1	putative acyl dehydratase with a MaoC-like domain	P96670	Uncharacterized protein YdeM	4e-13	Bacillus subtilis (strain 168)		GO:0008152	GO:0055114
	Cm	ABF07833	Rmet_0947	22.2425	2.25405	11.3806	1.53722	12.1341	2.11251	11.6126	0.976016	7.03827	0.522646	1	Putative acyl dehydratase with a MaoC-like domain	P9WNP3	Probable enoyl-CoA hydratase 1	2e-51	Mycobacterium tuberculosis (strain ATCC 25618 / H37Rv)		GO:0008152	GO:0055114
	Cm	ABF07834	Rmet_0948	19.8601	1.48799	3.08227	0.543601	3.76621	0.245572	4.31701	0.285291	12.5465	2.67673	16	cytochrome o ubiquinol oxidase subunit II	Q9I427	Cytochrome bo(3) ubiquinol oxidase subunit 2	1e-99	Pseudomonas aeruginosa (strain ATCC 15692 / PAO1 / 1C / PRS 101 / LMG 12228)	K02297	GO:0022900	GO:0055114	GO:1902600
	Cm	ABF07835	Rmet_0949	30.3891	2.02284	4.68554	0.775144	4.97422	0.927784	7.04542	0.598703	19.8448	3.01239	16	cytochrome o ubiquinol oxidase subunit I	Q9I426	Cytochrome bo(3) ubiquinol oxidase subunit 1	0	Pseudomonas aeruginosa (strain ATCC 15692 / PAO1 / 1C / PRS 101 / LMG 12228)	K02298	GO:0009060	GO:0055114	GO:1902600
	Cm	ABF07836	Rmet_0950	19.6718	1.89091	2.95211	0.709686	4.28349	0.491778	6.32362	0.35737	11.2094	2.15587	16	cytochrome o ubiquinol oxidase subunit III	Q9I425	Cytochrome bo(3) ubiquinol oxidase subunit 3	2e-80	Pseudomonas aeruginosa (strain ATCC 15692 / PAO1 / 1C / PRS 101 / LMG 12228)	K02299	GO:0019646	GO:0022904	GO:0055114	GO:1902600
	Cm	ABF07837	Rmet_0951	17.645	0.927671	4.03882	0.511519	4.97998	0.660941	5.47513	1.17313	14.3562	2.03244	16	Cytochrome o ubiquinol oxidase subunit IV	P0ABJ8	Cytochrome bo(3) ubiquinol oxidase subunit 4	1e-18	Shigella flexneri	K02300	GO:0015990	GO:0055114
	Cm	ABF07838	Rmet_0952	0.504481	0.0630033	0.404047	0.104075	0.479747	0.150661	1.45419	0.451606	0.591961	0.0775158	4	ABC-type transporter with twin-arginine translocation pathway signal, periplasmic component\x3a HAAT family	P27017	Aliphatic amidase expression-regulating protein	2e-50	Pseudomonas aeruginosa (strain ATCC 15692 / PAO1 / 1C / PRS 101 / LMG 12228)	K11959	GO:0006865
	Cm	ABF07851	Rmet_0965	43.6789	4.64287	81.4529	7.15137	89.7964	5.21817	100.867	8.05539	104.638	6.34939	7	conserved hypothetical protein with lambda repressor-like DNA-binding domains	P23939	BamHI control element	1e-12	Bacillus amyloliquefaciens PE		GO:0008152
	Cm	ABF07855	Rmet_0969	34.1585	1.51731	14.0398	0.355321	14.8697	2.73965	11.7031	1.18379	11.4625	1.62408	1	Transcriptional regulator, LysR-family	P10183	HTH-type transcriptional activator NahR	2e-61	Pseudomonas putida	K05798	GO:0006351	GO:0006355
	Cm	ABF07856	Rmet_0970	29.2622	2.54559	64.7482	0.702272	91.2021	5.65082	66.762	6.23738	65.3025	7.41151	1	Gamma-glutamyltransferase 1	P54422	Gamma-glutamyltranspeptidase	1e-80	Bacillus subtilis (strain 168)	K00681	GO:0006749
	Cm	ABF07858	Rmet_0972	44.5876	3.30047	10.4909	0.752326	13.0524	1.89807	11.5052	0.808755	10.7063	0.750755	1	Putative aminoglycoside phosphotransferase	Q6JQN1	Acyl-CoA dehydrogenase family member 10	1e-104	Homo sapiens	K11729	GO:0008152
	Cm	ABF07859	Rmet_0973	57.9767	6.80035	7.7213	0.873933	10.0362	1.2727	11.0082	0.501392	10.0627	0.335867	1	acyl-CoA hydratase	P76082	2,3-dehydroadipyl-CoA hydratase	3e-37	Escherichia coli (strain K12)	K07511	GO:0008152
	Cm	ABF07860	Rmet_0974	135.134	8.69262	13.7343	0.509681	16.8552	2.79871	17.2198	0.296923	18.5643	2.56443	1	3-hydroxybutyryl-CoA dehydrogenase	P76083	3-hydroxyadipyl-CoA dehydrogenase	1e-72	Escherichia coli (strain K12)	K00074	GO:0006631	GO:0055114
	Cm	ABF07864	Rmet_0978	5.35751	0.485815	2.32293	0.399554	2.79251	0.415686	2.45759	0.411578	1.95507	0.337999	1	conserved hypothetical protein	Q1LPR2	UPF0246 protein Rmet_0978	0	Ralstonia metallidurans (strain CH34 / ATCC 43123 / DSM 2839)	K09861	GO:0008152
	Cm	ABF07870	Rmet_0984	19.2879	1.52319	31.9739	2.30965	40.111	4.1769	38.7696	1.61413	37.0296	3.40466	7	conserved hypothetical protein	No hits found					GO:0055114
	Cm	ABF07873	Rmet_0987	17.1268	1.06877	31.9104	2.95765	41.1694	4.66339	36.9763	1.58064	52.4377	3.84201	7	cytochrome c, class IC 1	P00105	Cytochrome c-554(548)	6e-14	Halomonas halodenitrificans (strain ATCC 12084 / NCIMB 8669) PE		GO:0055114
	Cm	ABF07874	Rmet_0988	12.24	1.36318	23.1659	2.52971	30.9275	4.07816	34.231	4.57561	42.0744	4.83101	7	cytochrome c553	No hits found					GO:0055114
	Cm	ABF07875	Rmet_0989	23.3499	2.07413	10.0327	1.03756	10.666	0.919629	9.61083	1.01993	16.2694	1.79843	1	3-deoxy-D-arabino-heptulosonate-7-phosphate synthase, phenylalanine repressible	P0AB91	Phospho-2-dehydro-3-deoxyheptonate aldolase, Phe-sensitive	1e-170	Escherichia coli (strain K12)	K01626	GO:0008652	GO:0009073	GO:0009423	GO:0009058
	Cm	ABF07881	Rmet_0995	1.63606	0.159401	2.6703	0.433914	3.47688	0.721385	3.12186	0.0455959	3.85393	0.537598	7	Putative transmembrane protein	No hits found					GO:0006508
	Cm	ABF07882	Rmet_0996	1.06714	0.123475	2.80372	0.129347	3.21693	0.130589	3.62257	0.424484	3.65072	0.0419946	1	Peptidase S8 and S53, subtilisin, kexin, sedolisin precursor	P23314	Extracellular protease	3e-56	Xanthomonas campestris pv. campestris (strain ATCC 33913 / NCPPB 528 / LMG 568)	K14645	GO:0006508
	Cm	ABF07883	Rmet_0997	4.5624	1.3599	12.3298	0.260421	14.4186	0.902597	12.0457	2.82225	14.4853	2.03844	1	conserved hypothetical protein\x3b putative exported protein	No hits found					GO:0008152
	Cm	ABF07884	Rmet_0998	2.6968	0.0556059	4.03778	0.243092	5.87407	0.293937	5.87722	0.80101	7.94324	0.550125	7	recombination and repair protein	P05824	DNA repair protein RecN	9e-124	Escherichia coli (strain K12)	K03631	GO:0006281	GO:0006310	GO:0006974
	Cm	ABF07890	Rmet_1004	37.1118	2.92211	11.9363	0.958254	15.2594	2.05447	14.2516	2.29077	14.3384	0.875664	1	heat shock/stress protein	Q1LPN6	Protein GrpE	3e-128	Ralstonia metallidurans (strain CH34 / ATCC 43123 / DSM 2839)	K03687	GO:0006457	GO:0006950	GO:0050790
	Cm	ABF07891	Rmet_1005	12.0449	1.06278	4.0881	0.989209	6.29413	0.391328	4.85858	1.16492	4.47673	0.184123	1	conserved hypothetical protein	No hits found					GO:0045454
	Cm	ABF07892	Rmet_1006	15.1522	1.19653	7.43405	0.149829	8.32805	1.11782	7.00653	0.790401	6.61689	0.617079	1	putative phospholipase A	Q9K0U7	Putative phospholipase A1	6e-17	Neisseria meningitidis serogroup B (strain MC58)	K01058	GO:0006629
	Cm	ABF07896	Rmet_1010	6.62643	0.486318	21.5195	1.81608	27.8826	0.918401	30.8534	3.02699	19.3867	0.939123	1	conserved hypothetical protein	A7SNR3	Ubiquinone biosynthesis protein COQ4 homolog, mitochondrial	1e-08	Nematostella vectensis		GO:0006744
	Cm	ABF07897	Rmet_1011	2.12187	0.270624	6.3622	0.590506	8.32596	0.684498	6.81493	1.05993	4.64848	0.713525	1	alpha/beta hydrolase superfamily	P80299	Bifunctional epoxide hydrolase 2	3e-13	Rattus norvegicus	K16050	GO:0008152
	Cm	ABF07898	Rmet_1012	3.47224	0.268681	9.61782	1.33455	12.4372	1.20588	10.7245	1.48545	7.1569	0.296341	1	flavin-binding monooxygenase	A0R665	FAD-containing monooxygenase EthA	0	Mycobacterium smegmatis (strain ATCC 700084 / mc(2)155)		GO:0055114
	Cm	ABF07899	Rmet_1013	9.36946	0.86234	4.07777	0.203691	4.55625	0.536998	7.21033	0.403966	5.46527	1.27246	1	transcriptional regulator, TetR family	No hits found					GO:0006351	GO:0006355
	Cm	ABF07902	Rmet_1016	3.90697	0.518536	10.094	1.11397	13.4549	0.723602	13.2151	1.14719	14.7035	1.31872	1	transcriptional regulator, TetR/AcrR-family	Q88FX7	HTH-type transcriptional repressor NicS	8e-53	Pseudomonas putida (strain KT2440)		GO:0006351	GO:0006355
	Cm	ABF07906	Rmet_1020	5.07288	1.40313	45.044	2.95241	51.5548	9.29588	52.7755	6.85339	48.3544	2.62368	1	conserved hypothetical protein	No hits found					GO:0008152
	Cm	ABF07907	Rmet_1021	4.91078	0.883899	63.2597	7.42773	74.5929	3.01073	84.6007	8.258	64.4661	5.1165	1	conserved hypothetical protein	No hits found					GO:0008152
	Cm	ABF07908	Rmet_1022	1.77007	0.380233	9.76723	0.169887	13.7172	1.4357	12.9156	1.20953	11.5595	2.80198	1	protein-tyrosine-phosphatase	Q55535	Putative low molecular weight protein-tyrosine-phosphatase slr0328	4e-33	Synechocystis sp. (strain PCC 6803 / Kazusa)	K01104	GO:0006470	GO:0035335
	Cm	ABF07911	Rmet_1025	95.842	4.28956	50.9282	4.28049	44.747	8.35097	55.2878	3.40498	69.8979	5.78153	2	cysteine desulfurase (tRNA sulfurtransferase), PLP-dependent	Q1H361	Cysteine desulfurase IscS	0	Methylobacillus flagellatus (strain KT / ATCC 51484 / DSM 6875)	K04487	GO:0006534	GO:0008152
	Cm	ABF07914	Rmet_1028	12.3941	1.11677	6.70034	1.0084	5.74679	0.545662	8.28985	0.45899	12.6505	2.61873	2	DnaJ-like molecular chaperone specific for IscU	B3R474	Co-chaperone protein HscB homolog	1e-79	Cupriavidus taiwanensis (strain R1 / LMG 19424)	K04082	GO:0006457	GO:0051259
	Cm	ABF07918	Rmet_1032	7.28053	0.780604	3.55345	0.322292	4.25027	0.543083	3.81372	0.639475	3.59152	0.535134	1	conserved hypothetical protein	No hits found					GO:0008152
	Cm	ABF07919	Rmet_1033	21.9325	1.75243	10.7158	1.26755	10.4955	2.38286	12.7914	1.20602	10.0859	1.4057	1	conserved hypothetical protein	No hits found					GO:0008152
	Cm	ABF07920	Rmet_1034	11.6137	0.526058	5.04422	0.647556	5.85894	0.883319	5.83421	0.169978	7.80055	0.809006	1	lysine tRNA synthetase	Q1LPK6	Lysine--tRNA ligase	0	Ralstonia metallidurans (strain CH34 / ATCC 43123 / DSM 2839)	K04567	GO:0006412	GO:0006418	GO:0006430
	Cm	ABF07921	Rmet_1035	12.4839	1.39869	7.23471	0.772409	6.64585	0.988084	4.93919	0.101096	7.32514	1.33998	4	short-chain alcohol dehydrogenases SDR	Q8RJB2	Benzil reductase ((S)-benzoin forming)	2e-38	Bacillus cereus	K16216	GO:0008152	GO:0055114
	Cm	ABF07928	Rmet_1042	2.4393	0.280362	3.9168	0.371856	4.04253	0.502448	3.90902	0.700341	4.7373	1.13507	6	Mg-dependent DNase (TatD family)	P39408	Uncharacterized deoxyribonuclease YjjV	6e-42	Escherichia coli (strain K12)	K03424	GO:0000737	GO:0008152
	Cm	ABF07930	Rmet_1044	5.58893	0.705464	0.75796	0.195573	1.21523	0.241175	1.10204	0.378152	1.2264	0.388306	1	transcriptional regulator, RpiR family	Q2SYA5	Bifunctional protein glk	6e-64	Burkholderia thailandensis (strain E264 / ATCC 700388 / DSM 13276 / CIP 106301)	K19337	GO:0005975	GO:0006355
	Cm	ABF07931	Rmet_1045	31.6183	1.14574	1.91016	0.051778	2.65285	0.316602	2.40846	0.155555	3.3786	0.68437	1	6-phosphogluconate dehydratase	P31961	Phosphogluconate dehydratase	0	Pseudomonas aeruginosa (strain ATCC 15692 / PAO1 / 1C / PRS 101 / LMG 12228)	K01690	GO:0008152	GO:0009255
	Cm	ABF07932	Rmet_1046	23.0097	1.15001	4.70269	1.4312	4.99707	0.266684	4.59834	0.514994	5.75365	1.04287	1	gluconate kinase 2 \x3b gluconate transport, GNT I system	Q54PI5	Probable gluconokinase	1e-40	Dictyostelium discoideum	K00851	GO:0005975	GO:0016310
	Cm	ABF07933	Rmet_1047	11.9751	1.43634	8.12029	0.916723	6.79459	0.546947	6.57462	0.681796	5.18199	0.182207	6	conserved hypothetical protein	Q55587	Uncharacterized protein sll0335	1e-166	Synechocystis sp. (strain PCC 6803 / Kazusa)		GO:0008152
	Cm	ABF07936	Rmet_1050	22.0444	1.49644	11.0668	0.754389	10.3685	1.19191	10.0535	0.363432	9.99571	1.16883	1	conserved hypothetical protein	No hits found				K07395	GO:0006508	GO:0051603
	Cm	ABF07941	Rmet_1055	81.0165	5.28816	38.1718	2.59052	42.5279	5.14994	37.3542	1.93034	51.2929	4.14751	1	enolase	Q1LPI5	Enolase 1	0	Ralstonia metallidurans (strain CH34 / ATCC 43123 / DSM 2839)	K01689	GO:0006096
	Cm	ABF07948	Rmet_1062	23.1987	0.734217	7.14711	0.8386	8.76467	1.00916	9.27938	0.931375	7.82018	0.837009	1	hydrolase, alpha/beta fold family	A2BGU9	Serine hydrolase-like protein	1e-24	Danio rerio		GO:0008152
	Cm	ABF07962	Rmet_1076	11.6309	1.18312	4.97414	0.738544	5.98165	0.507294	6.03788	0.705048	6.4106	0.517902	1	conserved hypothetical protein	P51716	Uncharacterized 14.9 kDa protein in rep-hol intergenic region	1e-29	Haemophilus phage HP1 (strain HP1c1) PE		GO:0006355
	Cm	ABF07973	Rmet_1087	30.5422	1.22081	41.407	2.05406	51.229	5.3638	55.891	1.43654	59.8115	9.93669	6	acetyl-CoA carboxylase, carboxytransferase, alpha subunit	Q1LPF3	Acetyl-coenzyme A carboxylase carboxyl transferase subunit alpha	0	Ralstonia metallidurans (strain CH34 / ATCC 43123 / DSM 2839)	K01962	GO:0006629	GO:0006631	GO:0006633	GO:2001295
	Cm	ABF07975	Rmet_1089	38.1879	0.617151	19.1927	2.66241	21.1015	2.62856	18.8535	1.33561	28.7233	3.99973	1	aspartate kinase	O69077	Aspartokinase	5e-174	Pseudomonas aeruginosa (strain ATCC 15692 / PAO1 / 1C / PRS 101 / LMG 12228)	K00928	GO:0006561	GO:0008652	GO:0009089	GO:0008152	GO:0016310
	Cm	ABF07977	Rmet_1091	0.369273	0.0934651	0.944363	0.379836	1.13296	0.00791786	1.28775	0.271048	0.974295	0.241791	1	Putative diguanylate cyclase (GGDEF domain)	P54595	Uncharacterized protein YhcK	2e-26	Bacillus subtilis (strain 168)	K18967	GO:0035556	GO:0009190
	Cm	ABF07978	Rmet_1092	0.0211949	0.0211949	0.398989	0.0505438	0.69533	0.0491989	0.666796	0.137612	0.72363	0.172893	1	sodium/sulphate symporter	O34726	Putative malate transporter YflS	7e-117	Bacillus subtilis (strain 168)	K03319	GO:0006814	GO:0055085
	Cm	ABF07979	Rmet_1093	2.46317	0.180898	10.7023	2.24716	14.1427	2.27936	17.5065	2.00799	16.593	0.186177	1	alcohol dehydrogenase, 1-propanol preferring	O31186	Alcohol dehydrogenase	5e-149	Rhizobium meliloti (strain 1021)	K13953	GO:0055114
	Cm	ABF07980	Rmet_1094	1.51569	0.183267	3.35932	0.438822	4.5712	0.367852	3.94716	0.250632	3.63086	0.560296	1	hypothetical protein\x3b putative exported protein	No hits found					GO:0008152
	Cm	ABF07981	Rmet_1095	0.810985	0.233519	1.77026	0.153333	2.89813	0.312144	2.86855	0.581485	2.45678	0.334705	1	conserved hypothetical protein\x3b putative exported protein	No hits found					GO:0008152
	Cm	ABF07982	Rmet_1096	5.26742	0.276826	8.29393	0.717256	9.25756	0.5697	10.696	0.624252	9.6344	0.729248	4	Glyceraldehyde 3-phosphate dehydrogenase	No hits found					GO:0055114
	Cm	ABF07983	Rmet_1097	1.63968	0.575775	3.78402	0.192364	4.86767	0.392622	6.59876	0.480122	3.46795	0.603469	1	hypothetical protein	No hits found					GO:0008152
	Cm	ABF07989	Rmet_1103	0.932345	0.304842	0.144385	0.0852824	0.400519	0.0565968	0.264243	0.0495544	0.332264	0.00388932	15	dihydroorotase	Q8PVF4	Dihydroorotase	2e-65	Methanosarcina mazei (strain ATCC BAA-159 / DSM 3647 / Goe1 / Go1 / JCM 11833 / OCM 88)	K01465	GO:0006221	GO:0044205
	Cm	ABF07990	Rmet_1104	3.28564	0.241693	0.484546	0.0351505	0.288693	0.0493271	0.549047	0.161397	0.334251	0.0364489	1	putative ferric siderophore receptor	P11461	Ferric anguibactin receptor	8e-61	Vibrio anguillarum (strain ATCC 68554 / 775)	K02014	GO:0006810	GO:0015891	GO:0044718
	Cm	ABF07991	Rmet_1105	1.77094	0.2257	0.0781994	0.0781994	0.200833	0.0170331	0.190116	0.190116	0.110107	0.110107	15	putative membrane protein (fragment)	No hits found					GO:0008152
	Cm	ABF07992	Rmet_1106	2.14384	0.190877	0.273132	0.0543097	0.189818	0.0558646	0.0716992	0.0415412	0.195194	0.108534	15	putative membrane protein	No hits found					GO:0016310
	Cm	ABF07993	Rmet_1107	1.74268	0.34552	0.366549	0.088638	0.205315	0.111529	0.233094	0.117566	0.168172	0.0921415	15	Putative membrane protein (modular protein)	No hits found					GO:0008152
	Cm	ABF07994	Rmet_1108	3.01664	0.133064	0.571878	0.0332843	0.592903	0.0767466	0.494457	0.163693	0.564353	0.184521	1	ferrichrome receptor	Q05202	Ferrichrome receptor FcuA	0	Yersinia enterocolitica		GO:0006810	GO:0015891	GO:0044718
	Cm	ABF07996	Rmet_1110	2.48104	0.161812	0.906585	0.130278	0.334816	0.0376908	0.352615	0.178066	0.337645	0.0824927	15	diaminopimelate decarboxylase (DAP decarboxylase)	Q2L4H3	L-glutamyl-[BtrI acyl-carrier protein] decarboxylase	3e-51	Bacillus circulans	K01586	GO:0006596
	Cm	ABF07997	Rmet_1111	2.45281	0.0343836	1.24357	0.382909	1.13254	0.309329	0.842077	0.305395	0.908251	0.263323	1	HpcH/HpaI aldolase	A6TEE9	5-keto-4-deoxy-D-glucarate aldolase	4e-19	Klebsiella pneumoniae subsp. pneumoniae (strain ATCC 700721 / MGH 78578)		GO:0006725
	Cm	ABF07998	Rmet_1112	2.85275	0.393614	0.611177	0.0414185	0.403113	0.119077	0.108857	0.0750853	0.180358	0.0668237	15	putative siderophore biosynthesis protein	Q9Z3Q7	Rhizobactin siderophore biosynthesis protein RhbF	3e-65	Rhizobium meliloti (strain 1021)		GO:0019290	GO:0044718
	Cm	ABF07999	Rmet_1113	2.94694	0.293497	1.02425	0.210581	0.517523	0.0944988	0.134946	0.00732246	0.346181	0.113934	15	putative siderophore synthetase component protein	Q9Z3R0	Rhizobactin siderophore biosynthesis protein RhbC	4e-42	Rhizobium meliloti (strain 1021)		GO:0019290	GO:0044718
	Cm	ABF08000	Rmet_1114	2.63323	0.522741	0.583057	0.0213674	0.366223	0.12374	0.0708791	0.0357931	0.19225	0.0961376	15	Permeases of the major facilitator superfamily	No hits found					GO:0055085
	Cm	ABF08001	Rmet_1115	6.76721	0.897997	1.16111	0.0961201	0.930691	0.106473	0.227121	0.0363759	0.568276	0.0418585	15	conserved hypothetical protein (IucA/IucC-like)	No hits found					GO:0019290	GO:0044718
	Cm	ABF08002	Rmet_1116	7.34964	0.677146	2.31098	0.480989	1.18639	0.243338	0.29112	0.145566	0.313093	0.116003	15	ornithine cyclodeaminase (OCD)	O28608	Alanine dehydrogenase	3e-33	Archaeoglobus fulgidus (strain ATCC 49558 / VC-16 / DSM 4304 / JCM 9628 / NBRC 100126)		GO:0008152
	Cm	ABF08003	Rmet_1117	6.43409	0.70085	2.05205	0.183545	1.04762	0.35926	0.532096	0.166544	0.273374	0.173606	15	cysteine synthase	Q44004	Putative siderophore biosynthesis protein SbnA	0	Ralstonia metallidurans (strain CH34 / ATCC 43123 / DSM 2839)	K01738	GO:0006535
	Cm	ABF08004	Rmet_1118	9.96263	1.08955	3.99185	0.221895	2.95375	0.50491	1.40634	0.138545	1.71861	0.136092	15	ferric alcaligin E	Q6U607	Ferric aerobactin receptor	9e-72	Klebsiella pneumoniae	K02014	GO:0006810	GO:0015891	GO:0044718
	Cm	ABF08006	Rmet_1120	18.016	2.5744	6.41785	0.923448	5.99341	0.546503	6.08756	0.583117	5.08308	1.04633	1	RNA polymerase sigma I (sigma 19) factor	P23484	Probable RNA polymerase sigma factor FecI	4e-14	Escherichia coli (strain K12)	K03088	GO:0006351	GO:0006352	GO:0006355
	Cm	ABF08007	Rmet_1121	1.304	0.0963911	0.619012	0.0652475	0.768382	0.116986	0.888896	0.133946	0.710118	0.189742	1	aminoglycoside/multidrug efflux system	P24177	Probable aminoglycoside efflux pump	0	Escherichia coli (strain K12)	K18324	GO:0006810
	Cm	ABF08008	Rmet_1122	0.331216	0.0319486	1.95804	0.648801	1.83034	0.378311	3.04927	0.30144	3.29596	0.510611	1	dicarboxylate/amino acid\x3acation (Na+ or H+) symporter, DAACS family	C1D8S5	C4-dicarboxylate transport protein	3e-84	Laribacter hongkongensis (strain HLHK9)		GO:0006835
	Cm	ABF08009	Rmet_1123	0.536779	0.0942117	2.45927	0.50897	2.76091	0.419404	4.25945	0.212931	2.99685	0.102059	1	glutamate and aspartate transporter subunit \x3b periplasmic-binding component of ABC superfamily	Q9ZF60	Glutamate/aspartate periplasmic-binding protein	6e-55	Salmonella typhimurium (strain LT2 / SGSC1412 / ATCC 700720)		GO:0006810
	Cm	ABF08010	Rmet_1124	8.64186	0.289547	1.18316	0.231172	1.31459	0.155319	1.78308	0.196887	4.46504	1.08348	15	oxidoreductase\x3b molybdopterin subunit	Q8XAX1	Protein YdeP	0	Escherichia coli O157:H7		GO:0055114
	Cm	ABF08011	Rmet_1125	5.84299	0.6145	0.641043	0.156571	1.01958	0.0758543	0.897536	0.32162	3.48807	1.05608	16	formate dehydrogenase associated protein	Q7NXK2	Protein FdhD homolog	1e-94	Chromobacterium violaceum (strain ATCC 12472 / DSM 30191 / JCM 1249 / NBRC 12614 / NCIMB 9131 / NCTC 9757)	K02379	GO:0008152	GO:0055114
	Cm	ABF08012	Rmet_1126	2.83505	0.385407	0.88019	0.0416791	1.33937	0.251338	1.72537	0.206322	2.70042	0.31908	10	transcriptional regulator, GntR family	P77730	Uncharacterized HTH-type transcriptional regulator YdcR	2e-123	Escherichia coli (strain K12)		GO:0006351	GO:0006355	GO:0009058
	Cm	ABF08018	Rmet_1132	9.76766	1.33094	18.5792	1.18885	20.43	1.25916	17.3488	2.51101	17.2252	0.902644	1	predicted membrane protein	No hits found					GO:0008152
	Cm	ABF08026	Rmet_1140	5.15236	0.437419	2.52812	0.452886	3.11048	0.277664	2.28457	0.11882	2.59215	0.241342	1	NAD binding site\x3aFAD dependent oxidoreductase	Q55GI5	L-2-hydroxyglutarate dehydrogenase, mitochondrial	7e-33	Dictyostelium discoideum		GO:0055114
	Cm	ABF08028	Rmet_1142	4.23958	0.746441	1.35333	0.0787661	1.34849	0.395616	1.65099	0.170841	2.67807	0.536359	16	conserved hypothetical protein	No hits found					GO:0055114
	Cm	ABF08032	Rmet_1146	99.902	7.14928	18.2427	2.17145	23.806	3.38969	23.0309	0.650055	28.6777	3.63262	1	electron transfer flavoprotein-ubiquinone oxidoreductase	Q9HZP5	Electron transfer flavoprotein-ubiquinone oxidoreductase	0	Pseudomonas aeruginosa (strain ATCC 15692 / PAO1 / 1C / PRS 101 / LMG 12228)	K00311	GO:0008152	GO:0055114
	Cm	ABF08033	Rmet_1147	34.1872	1.25073	17.1519	1.47212	23.3732	1.99081	22.5342	0.497741	27.516	2.03824	1	short-chain dehydrogenase/reductase SDR	P50199	Gluconate 5-dehydrogenase	1e-30	Gluconobacter oxydans (strain 621H)		GO:0008152	GO:0055114
	Cm	ABF08034	Rmet_1148	9.08694	0.904424	2.96488	0.214492	4.90978	0.942566	5.02623	0.205374	5.77667	0.8504	9	Tripartite ATP-independent periplasmic transporter, DctQ component	No hits found					GO:0008152
	Cm	ABF08039	Rmet_1153	13.6302	1.03394	44.4772	3.60216	69.2179	6.31466	59.464	5.16509	96.7161	12.0104	15	acetyl-CoA\x3aacetoacetyl-CoA transferase, alpha subunit	B0RVK4	Succinyl-CoA:3-ketoacid coenzyme A transferase subunit A	7e-114	Xanthomonas campestris pv. campestris (strain B100)	K01028	GO:0008152
	Cm	ABF08040	Rmet_1154	9.75955	0.375045	38.3213	1.01827	57.0276	3.45903	50.6535	1.99081	83.1455	10.8281	15	acetyl-CoA\x3aacetoacetyl-CoA transferase, beta subunit	P0C7I8	Succinyl-CoA:3-ketoacid coenzyme A transferase subunit B	3e-111	Xanthomonas campestris pv. campestris (strain ATCC 33913 / NCPPB 528 / LMG 568)	K01029	GO:0008152
	Cm	ABF08053	Rmet_1167	15.0736	0.970427	16.4725	1.50643	22.9777	1.6471	24.9561	3.59588	30.1238	2.74496	6	transcriptional regulator, MerR family	P30791	Uncharacterized HTH-type transcriptional regulator in himA 3'region (Fragment)	7e-12	Rhodobacter capsulatus PE		GO:0006355
	Cm	ABF08064	Rmet_1178	3.09945	0.486344	8.2696	0.993498	8.57731	1.01637	10.6749	0.5793	10.7331	1.94651	1	hypothetical protein	No hits found					GO:0008152
	Cm	ABF08065	Rmet_1179	6.43695	1.34275	10.358	1.81965	12.4438	2.62631	12.2987	0.41106	15.1062	1.73667	7	hypothetical protein	No hits found					GO:0008152
	Cm	ABF08066	Rmet_1180	1.70568	0.309373	2.95365	0.614107	3.90025	0.668833	4.66635	0.558007	4.36561	0.271454	7	hypothetical protein	No hits found					GO:0008152
	Cm	ABF08067	Rmet_1181	0.536335	0.0556683	3.80253	0.52207	4.98177	0.421798	5.56231	0.483016	4.70351	0.147639	1	NAD-glutamate dehydrogenase	Q9HZE0	NAD-specific glutamate dehydrogenase	0	Pseudomonas aeruginosa (strain ATCC 15692 / PAO1 / 1C / PRS 101 / LMG 12228)	K15371	GO:0055114
	Cm	ABF08068	Rmet_1182	2.01134	0.498992	12.4689	1.25732	16.5181	1.17448	17.7423	1.02124	16.1083	0.96392	1	Putative transcriptional regulator, MarR family	No hits found					GO:0008152
	Cm	ABF08072	Rmet_1186	2.28531	0.437213	12.7478	1.40152	18.3753	5.46403	4.80788	0.293479	11.665	3.2414	15	putative hydroxydechloroatrazine ethylaminohydrolase, AtzB (Hydroxyatrazine hydrolase)	Q9I6Z0	8-oxoguanine deaminase	6e-117	Pseudomonas aeruginosa (strain ATCC 15692 / PAO1 / 1C / PRS 101 / LMG 12228)	K12960	GO:0008152
	Cm	ABF08074	Rmet_1188	12.5987	0.77059	5.98231	0.105826	6.4575	0.192266	6.21119	0.545198	5.25226	0.528846	1	sulphate transporter	Q8GYH8	Probable sulfate transporter 4.2	3e-38	Arabidopsis thaliana	K03321	GO:0008272	GO:1902358
	Cm	ABF08081	Rmet_1195	4.59996	0.380707	7.92486	0.722897	9.47542	0.990589	8.25171	0.560975	8.9304	0.652969	3	PAS/PAC sensor signal transduction histidine kinase	P37739	C4-dicarboxylate transport sensor protein DctS	1e-49	Rhodobacter capsulatus	K07710	GO:0000160	GO:0007165	GO:0023014	GO:0006355	GO:0016310	GO:0018106
	Cm	ABF08084	Rmet_1198	6.13113	0.58982	6.79256	0.506498	10.4866	1.74736	8.8148	1.78071	12.3366	1.24932	6	Putative 20S proteasome, A and B subunits	A4XIW9	ATP-dependent protease subunit HslV	5e-08	Caldicellulosiruptor saccharolyticus (strain ATCC 43494 / DSM 8903)		GO:0006508	GO:0051603
	Cm	ABF08085	Rmet_1199	5.40576	0.505314	8.06546	0.595163	11.3195	1.18172	10.2521	0.221585	13.897	0.704655	3	Dihydrolipoamide dehydrogenase	Q9KPF6	Dihydrolipoyl dehydrogenase	0	Vibrio cholerae serotype O1 (strain ATCC 39315 / El Tor Inaba N16961)	K00382	GO:0045454	GO:0055114
	Cm	ABF08086	Rmet_1200	252.675	9.36738	145.124	6.35735	105.478	19.8711	204.822	11.2172	913.098	171.225	3	Phasin (PHA-granule associated protein)	P83678	Phasin (Fragment)	4e-15	Delftia acidovorans		GO:0008152
	Cm	ABF08091	Rmet_1205	17	0.304702	6.82749	1.0271	6.41947	0.541065	8.26549	0.711963	7.89716	1.4773	1	transcriptional regulator, IclR family	P77300	Uncharacterized HTH-type transcriptional regulator YagI	5e-36	Escherichia coli (strain K12)		GO:0006351	GO:0006355
	Cm	ABF08100	Rmet_1214	3.09218	0.55159	9.39422	1.45876	8.19925	0.664752	8.3168	1.74596	7.29604	0.0977451	1	Arginyl-tRNA--protein transferase (R-transferase) (Arginyltransferase)	Q1LP26	Putative arginyl-tRNA--protein transferase	0	Ralstonia metallidurans (strain CH34 / ATCC 43123 / DSM 2839)	K00685	GO:0016598
	Cm	ABF08104	Rmet_1218	2.20249	0.147849	4.57981	0.630084	5.64322	0.947952	7.43422	0.632566	5.87167	0.305566	1	Putative phosphoanhydride phosphorylase	No hits found					GO:0008152	GO:0016311
	Cm	ABF08105	Rmet_1219	3.10386	0.464754	13.3719	2.91101	16.3918	2.61009	16.5501	1.23342	14.8681	1.84102	1	hypothetical protein	No hits found					GO:0008152
	Cm	ABF08106	Rmet_1220	1.78211	0.14261	18.6917	5.49942	27.4398	5.23365	34.7036	1.33528	34.4643	6.4213	1	Benzoyl-CoA oxygenase component A	Q9AIX6	Benzoyl-CoA oxygenase component A	2e-173	Azoarcus evansii	K02641	GO:0055114
	Cm	ABF08107	Rmet_1221	2.08563	0.477585	23.0731	5.72372	34.1481	5.10178	37.134	1.15657	51.8501	9.02054	15	benzoyl-CoA oxygenase component B	Q9AIX7	Benzoyl-CoA oxygenase component B	0	Azoarcus evansii		GO:0055114
	Cm	ABF08108	Rmet_1222	1.09405	0.221425	10.1767	2.56446	14.8643	3.05104	16.1039	0.131982	30.3232	1.96791	15	Enoyl-CoA hydratase/isomerase	Q84HH6	Benzoyl-CoA-dihydrodiol lyase	0	Azoarcus evansii		GO:0008152
	Cm	ABF08109	Rmet_1223	0.632967	0.122271	4.18213	0.0953825	4.95956	0.523489	6.09135	1.05255	8.20256	0.545232	15	transcriptional regulator, XRE family with shikimate kinase activity	Q3AH55	Shikimate kinase	2e-20	Synechococcus sp. (strain CC9605)		GO:0008652	GO:0009073	GO:0009423	GO:0016310
	Cm	ABF08110	Rmet_1224	1.05803	0.139296	8.57401	2.18625	14.3464	1.99744	16.4661	0.41482	23.3639	2.54367	15	Benzoate-CoA ligase family	Q8GQN9	Benzoate--CoA ligase	0	Thauera aromatica	K12424	GO:0008152
	Cm	ABF08111	Rmet_1225	0.528573	0.112693	8.60107	0.834075	10.7902	2.09804	15.6453	0.217499	16.3871	1.18864	15	alpha/beta hydrolase fold protein	No hits found					GO:0008152
	Cm	ABF08112	Rmet_1226	1.3532	0.324307	21.5371	2.36721	32.2556	2.8022	31.3681	1.90924	25.8691	1.25272	1	Extracellular ligand-binding receptor	Q8FW17	Leu/Ile/Val-binding protein homolog 6	1e-24	Brucella suis biovar 1 (strain 1330)		GO:0006865
	Cm	ABF08113	Rmet_1227	2.15185	0.424388	13.8726	1.25172	22.6697	2.43821	21.6971	1.39765	17.2137	0.251754	1	Branched-chain amino acid ABC-type transport system	P21627	High-affinity branched-chain amino acid transport system permease protein BraD	1e-13	Pseudomonas aeruginosa (strain ATCC 15692 / PAO1 / 1C / PRS 101 / LMG 12228)	K11960	GO:0006810
	Cm	ABF08114	Rmet_1228	1.14496	0.333785	8.02011	0.984285	9.5158	0.650562	10.7527	0.71768	9.64753	0.775345	1	putative branched-chain amino acid ABC transporter, permease protein	No hits found					GO:0006810
	Cm	ABF08115	Rmet_1229	0.644733	0.191701	6.85079	0.428892	8.83597	1.51642	11.0286	1.03989	7.55326	0.324941	1	ABC-type branched-chain amino acid transport systems, ATPase component	P0A9S9	High-affinity branched-chain amino acid transport ATP-binding protein LivG	2e-54	Shigella flexneri	K11962	GO:0006200	GO:0008152
	Cm	ABF08116	Rmet_1230	0.868808	0.379425	10.511	1.06854	16.4759	1.77197	17.2378	0.961661	14.4336	0.691946	1	leucine/isoleucine/valine transporter subunit, ATP-binding component of ABC superfamily	P22731	High-affinity branched-chain amino acid transport ATP-binding protein LivF	8e-42	Escherichia coli (strain K12)	K11963	GO:0006200	GO:0008152
	Cm	ABF08117	Rmet_1231	2.81762	0.171797	6.29551	0.459623	8.1623	0.863351	8.04878	0.897978	14.6669	1.61615	15	Probable potassium transport system protein kup	Q1LP09	Probable potassium transport system protein kup	0	Ralstonia metallidurans (strain CH34 / ATCC 43123 / DSM 2839)	K03549	GO:0006810	GO:0006811	GO:0006813	GO:0071805
	Cm	ABF08239	Rmet_1356	22.5475	1.97232	52.8358	3.26178	57.8765	4.33702	55.6117	4.28887	46.3843	1.09081	1	Poly(3-hydroxybutyrate) polymerase	P23608	Poly-beta-hydroxybutyrate polymerase	0	Cupriavidus necator (strain ATCC 17699 / H16 / DSM 428 / Stanier 337)	K03821	GO:0042619
	Cm	ABF08240	Rmet_1357	42.3286	2.97676	96.9313	7.11072	98.3075	6.24074	77.7466	7.0393	59.8401	2.18988	1	Acetyl-CoA acetyltransferase (Acetoacetyl-CoA thiolase)	P14611	Acetyl-CoA acetyltransferase	0	Cupriavidus necator (strain ATCC 17699 / H16 / DSM 428 / Stanier 337)	K00626	GO:0008152
	Cm	ABF08241	Rmet_1358	42.4415	3.73126	131.33	17.1624	134.048	6.43844	126.206	9.88738	74.4563	1.12963	1	Acetoacetyl-CoA reductase	P14697	Acetoacetyl-CoA reductase	1e-174	Cupriavidus necator (strain ATCC 17699 / H16 / DSM 428 / Stanier 337)	K00059	GO:0008152	GO:0042619	GO:0055114
	Cm	ABF08242	Rmet_1359	78.4007	1.41507	196.141	17.7128	194.824	12.2846	209.049	8.83047	165.805	2.58674	1	transcriptional regulator of Polyhydroxyalkanoate synthesis (repressor)	P45368	Uncharacterized protein in phbA 5'region (Fragment)	3e-41	Thiocystis violacea PE		GO:0008152
	Cm	ABF08243	Rmet_1360	7.32236	1.3285	11.1167	1.14165	15.8188	2.73135	14.0927	1.90761	13.2538	2.47345	8	hypothetical protein	No hits found					GO:0008152
	Cm	ABF08245	Rmet_1362	47.2082	1.87876	18.7437	0.619972	22.8479	2.91894	25.6452	1.11522	73.0032	8.90932	10	acetyl-CoA acetyltransferase	Q0KBP1	Beta-ketothiolase BktB	0	Cupriavidus necator (strain ATCC 17699 / H16 / DSM 428 / Stanier 337)	K07508	GO:0008152
	Cm	ABF08246	Rmet_1363	15.8722	0.453791	6.95176	0.874728	9.40082	2.16112	9.36872	0.928245	25.8215	3.29134	9	conserved hypothetical protein	No hits found					GO:0008152
	Cm	ABF08248	Rmet_1365	6.47323	0.49122	1.73126	0.287267	1.50785	0.210466	1.57917	0.26524	1.80952	0.128649	1	conserved hypothetical protein\x3b putative membrane protein	No hits found					GO:0008152
[truncated: 26,785 more rows]
[truncated: 7 more columns]
