# Supplementary material for: Transcriptomic responses of a simplified soil microcosm to a plant pathogen and its biocontrol agent reveal a complex reaction to harsh habitat
Source: BMC Genomics. 2016 Oct 27;17:838. doi: 10.1186/s12864-016-3174-4 (PMC5081961; doi:10.1186/s12864-016-3174-4)
Supplement: Additional file 9: — Distribution of differentially expressed genes of each soil microorganism in 18 clusters, based on the expression profiles. (XLSX 12 kb) [file 12864_2016_3174_MOESM9_ESM.xlsx]

## Sheet: Foglio2
Distribution of differentially expressed genes of each soil microorganism in 18 clusters, based on the expression profiles.
Differentially expressed genes (DEG) of the soil microorganisms were grouped in 18 clusters based on the expression profiles (Figure 2). For each cluster, the number and the percentage (%) of DEG are reported for each soil microorganism.
Organism	Number and percentage (%) of DE genes for each cluster
	1		2		3		4		5		6		7		8		9		10		11		12		13		14		15		16		17		18
Azorhizobium caulinodans ORS 571	434	(44)	14	(1)	12	(1)	31	(3)	62	(6)	82	(8)	47	(5)	12	(1)	25	(3)	17	(2)	28	(3)	4	(<1)	8	(1)	31	(3)	166	(17)	20	(2)
Bacillus subtilis subsp. subtilis 168	43	(25)											2	(1)											1	(1)	1	(1)	128	(73)
Cupriavidus metallidurans CH34	1354	(58)	36	(2)	46	(2)	43	(2)	66	(3)	151	(6)	148	(6)	31	(1)	24	(1)	21	(1)	10	(<1)	9	(<1)	6	(<1)	4	(<1)	308	(13)	76	(3)
Pseudomonas protegens Pf-5	3596	(71)	38	(1)	15	(<1)	24	(<1)	14	(<1)	28	(1)	51	(1)	84	(2)	58	(1)	102	(2)	25	(<1)	3	(<1)	2	(<1)	19	(<1)	640	(13)	394	(8)
Schizosaccharomyces pombe 972h	470	(38)	8	(1)	27	(2)	11	(1)	264	(21)	156	(13)	213	(17)	10	(1)	1	(<1)	4	(<1)					3	(<1)	1	(<1)	69	(6)	1	(<1)
Saccharomyces cerevisiae S288c	561	(21)	71	(3)	70	(3)	73	(3)	206	(8)	159	(6)	854	(32)	208	(8)	12	(<1)	12	(<1)	2	(<1)	2	(<1)	4	(<1)	2	(<1)	367	(14)	37	(1)
Debaryomyces hansenii CBS767	2004	(72)	15	(1)	12	(<1)	20	(1)	67	(2)	47	(2)	75	(3)	1	(<1)	11	(<1)	14	(1)	11	(<1)	3	(<1)	31	(1)	8	(<1)	449	(16)	8	(<1)
Pichia stipitis CBS 6054	2470	(68)	15	(<1)	17	(<1)	83	(2)	172	(5)	160	(4)	147	(4)	30	(1)	38	(1)	20	(1)	5	(<1)	14	(<1)	14	(<1)	11	(<1)	387	(11)	62	(2)
Aspergillus niger CBS 513.88	1630	(51)	40	(1)	61	(2)	13	(<1)	156	(5)	357	(11)	190	(6)	19	(1)	39	(1)	51	(2)	42	(1)	4	(<1)	14	(<1)	13	(<1)	541	(17)	47	(1)
Penicillium chrysogenum Wisconsin54-1255	1052	(49)	24	(1)	25	(1)	20	(1)	147	(7)	113	(5)	187	(9)	11	(1)	8	(<1)	30	(1)	23	(1)	1	(<1)	14	(1)	4	(<1)	464	(22)	33	(2)
Fusarium oxysporum f. sp. lycopersici 4287	1417	(35)	61	(2)	42	(1)	28	(1)	48	(1)	154	(4)	79	(2)	72	(2)	57	(1)	139	(3)	45	(1)	26	(1)	18	(<1)	22	(1)	1264	(31)	571	(14)
Trichoderma atroviride IMI 206040																																	88	(100)
Armillaria mellea DSM 3731																																			8	(100)
Total	15031	(53)	322	(1)	327	(1)	346	(1)	1202	(4)	1407	(5)	1993	(7)	478	(2)	273	(1)	410	(1)	191	(1)	66	(<1)	115	(<1)	116	(<1)	4783	(17)	1249	(4)	88	(<1)	8	(<1)
