# Supplementary material for: Transcriptomic responses of a simplified soil microcosm to a plant pathogen and its biocontrol agent reveal a complex reaction to harsh habitat
Source: BMC Genomics. 2016 Oct 27;17:838. doi: 10.1186/s12864-016-3174-4 (PMC5081961; doi:10.1186/s12864-016-3174-4)
Supplement: Additional file 12: — Key differentially expressed genes discussed in the manuscript, based on their functional categories and expression profiles. Each sheet contains the genes in each cluster discussed. (XLSX 23094 kb) [file 12864_2016_3174_MOESM12_ESM.xlsx]

## Sheet: Cluster 1 and 15
Key differentially expressed genes discussed in the manuscript based on their functional categories and expression profiles.
Cluster 1: Differentially expressed genes of the simplified soil microcosm modulated by the incubation in the soil matrix with similar expression profiles in presence or not of Armillaria mellea and Trichoderma atroviride.
Functional category (column A) and putative gene description obtained by BLASTX search against the SwissProt database (column B). Organism name (column C), transcript (column D) and gene (column E) identifiers. Fold change values of the pairwise comparisons of the simplified soil microcosm incubated for 24 h either without (SSM) or with the biocontrol agent Trichoderma atroviride (SSM+T), the pla…
					Fold changes
Functional category	Gene description	Organism	Transcript ID	Gene ID	SSM / SSM0	SSM+T / SSM0	SSM+A / SSM0	SSM+T+A / SSM0	SSM+T+A / SSM+T	SSM+T+A / SSM+A	Cluster	Gene description	Homologous SwissProt protein	Description	E-value
metabolism of aromatic compounds	Probable malate:quinone oxidoreductase	Azorhizobium caulinodans	BAF87897	AZC_1899	6.19469	6.69314	4.45621	5.54142	-1.20784	1.24353	1	malate\x3aquinone oxidoreductase	A8I2M2	Probable malate:quinone oxidoreductase	0
metabolism of aromatic compounds	Quinone-oxidoreductase homolog, chloroplastic	Aspergillus niger	CADANGAT00003039	CADANGAG00003039	24.647	46.6836	31.9107	40.6286	-1.14903	1.2732	1	Similarity to several putative oxidoreductases from various species	Q8H0M1	Quinone-oxidoreductase homolog, chloroplastic	6e-22
metabolism of aromatic compounds	7,8-dihydropterin-6-methyl-4-(beta-D-ribofuranosyl)-aminobenzene-5'-phosphate synthase	Aspergillus niger	CADANGAT00002786	CADANGAG00002786	4.05242	3.6235	4.04703	5.15959	1.42393	1.27491	1	Putative uncharacterized protein An02g12600	Q57749	7,8-dihydropterin-6-methyl-4-(beta-D-ribofuranosyl)-aminobenzene-5'-phosphate synthase	2e-15
metabolism of aromatic compounds	Probable feruloyl esterase A	Aspergillus niger	CADANGAT00014298	CADANGAG00014298	2.51279	2.55142	2.9084	2.78687	1.09228	-1.04361	1	Phenotype\x3a in a Y. lipolytica lip2 knockout	B8NIB8	Probable feruloyl esterase A	3e-30
metabolism of aromatic compounds	Vanillin dehydrogenase	Aspergillus niger	CADANGAT00014045	CADANGAG00014045	2.28904	1.92663	1.96294	1.38644	-1.38962	-1.41581	1	Putative uncharacterized protein An18g04080	O05619	Vanillin dehydrogenase	8e-113
metabolism of aromatic compounds	Cytochrome bo(3) ubiquinol oxidase subunit 1	Cupriavidus metallidurans	ABF12468	Rmet_5609	13.1132	18.1258	22.0969	18.5805	1.02509	-1.18925	1	cytochrome o ubiquinol oxidase subunit I	P0ABI8	Cytochrome bo(3) ubiquinol oxidase subunit 1	0
metabolism of aromatic compounds	Cytochrome bo(3) ubiquinol oxidase subunit 2	Cupriavidus metallidurans	ABF12467	Rmet_5608	7.09845	8.34557	10.1276	9.26491	1.11016	-1.09311	1	cytochrome o ubiquinol oxidase subunit II	Q9WWR1	Cytochrome bo(3) ubiquinol oxidase subunit 2	2e-90
metabolism of aromatic compounds	Hydroxyquinol 1,2-dioxygenase	Debaryomyces hansenii	5026	DEHA2F23606g	421.979	368.312	462.204	342.526	-1.07528	-1.3494	1	Hydroxyquinol 1,2-dioxygenase	Q6F4M7	Hydroxyquinol 1,2-dioxygenase	1e-67
metabolism of aromatic compounds	Ferulic acid decarboxylase 1	Debaryomyces hansenii	5223	DEHA2G00682g	25.7317	24.4762	34.3651	37.9293	1.54964	1.10372	1	-	Q03034	Ferulic acid decarboxylase 1	0
metabolism of aromatic compounds	Probable quinate permease	Debaryomyces hansenii	3142	DEHA2E04180g	14.1564	10.9767	13.1921	11.5088	1.04847	-1.14626	1	L-arabinose isomerase	Q2U2Y9	Probable quinate permease	5e-152
metabolism of aromatic compounds	External NADH-ubiquinone oxidoreductase 1, mitochondrial	Debaryomyces hansenii	2442	DEHA2D07568g	7.8179	5.85669	7.35451	6.85568	1.17057	-1.07276	1	NADH dehydrogenase	P40215	External NADH-ubiquinone oxidoreductase 1, mitochondrial	0
metabolism of aromatic compounds	Quinate repressor protein	Debaryomyces hansenii	4789	DEHA2F17842g	5.03446	4.4461	4.28559	5.46095	1.22826	1.27426	1	-	Q00784	Quinate repressor protein	3e-108
metabolism of aromatic compounds	Catabolic 3-dehydroquinase 2	Fusarium oxysporum	FOXG_08706T0	FOXG_08706	349.356	581.09	365.067	477.152	-1.21783	1.30702	1	catabolic 3-dehydroquinase	C7Z622	Catabolic 3-dehydroquinase 2	4e-63
metabolism of aromatic compounds	Quinic acid utilization activator	Fusarium oxysporum	FOXG_08713T0	FOXG_08713	252.51	285.394	307.505	186.901	-1.52698	-1.64528	1	conserved hypothetical protein	P11638	Quinic acid utilization activator	1e-67
metabolism of aromatic compounds	Probable quinate permease	Fusarium oxysporum	FOXG_04403T0	FOXG_04403	34.0116	27.9158	34.9457	20.9503	-1.33248	-1.66803	1	conserved hypothetical protein	A1CPX0	Probable quinate permease	4e-120
metabolism of aromatic compounds	Vanillin dehydrogenase	Fusarium oxysporum	FOXG_01047T0	FOXG_01047	21.4392	27.7793	25.386	11.5572	-2.40363	-2.19655	1	hypothetical protein similar to vanillin dehydrogenase	O05619	Vanillin dehydrogenase	1e-109
metabolism of aromatic compounds	Quinone-oxidoreductase homolog, chloroplastic	Penicillium chrysogenum	143397	Pc19g00380	39.8831	39.9475	37.0675	54.4033	1.36187	1.46768	1	-	Q8H0M1	Quinone-oxidoreductase homolog, chloroplastic	1e-07
metabolism of aromatic compounds	Quinate permease	Penicillium chrysogenum	137310	Pc12g00210	6.92197	5.05966	4.19374	4.50757	-1.12248	1.07483	1	L-arabinose isomerase	P15325	Quinate permease	1e-51
metabolism of aromatic compounds	4-formylbenzenesulfonate dehydrogenase TsaC1/TsaC2	Penicillium chrysogenum	146874	Pc21g18580	3.93537	2.61056	2.44583	3.89211	1.49091	1.59132	1	Carbonyl reductase (NADPH)	P94681	4-formylbenzenesulfonate dehydrogenase TsaC1/TsaC2	1e-78
metabolism of aromatic compounds	4-formylbenzenesulfonate dehydrogenase TsaC1/TsaC2	Pseudomonas protegens	AAY92913	PFL_3647	4.22816	3.73441	2.59073	3.22152	-1.15921	1.24348	1	oxidoreductase, short-chain dehydrogenase/reductase family	P94681	4-formylbenzenesulfonate dehydrogenase TsaC1/TsaC2	6e-94
metabolism of aromatic compounds	Aryl-alcohol dehydrogenase	Pichia stipitis	34292	fgenesh1_pm.C_chr_1.1000301	1369.1	1175.58	871.208	1179.67	1.00348	1.35407	1	-	P39849	Aryl-alcohol dehydrogenase	2e-57
metabolism of aromatic compounds	Quinate permease	Pichia stipitis	39416	e_gwh1.1.2.180.1	106.58	105.828	108.833	72.7182	-1.45532	-1.49664	1	-	Q4U3U4	Quinate permease	8e-63
metabolism of aromatic compounds	Quinate dehydrogenase	Pichia stipitis	30813	fgenesh1_pg.C_chr_3.1000400	10.8544	12.311	9.35104	12.1898	-1.00994	1.30358	1	-	P11635	Quinate dehydrogenase	1e-73
metabolism of aromatic compounds	Quinic acid utilization activator	Pichia stipitis	33678	fgenesh1_pg.C_chr_8.1000066	10.5431	8.07246	8.77383	5.99826	-1.3458	-1.46273	1	-	P10563	Quinic acid utilization activator	3e-07
metabolism of aromatic compounds	Quinate repressor protein	Pichia stipitis	64420	e_gww1.8.1.758.1	5.47825	5.59304	6.22871	6.17681	1.10437	-1.0084	1	-	P0CI62	Quinate repressor protein	3e-48
metabolism of aromatic compounds	Catabolic 3-dehydroquinase	Pichia stipitis	62322	e_gww1.6.1.1197.1	4.58633	3.67678	4.23852	3.53236	-1.04089	-1.19991	1	3-dehydroquinate dehydratase	A3LYE4	Catabolic 3-dehydroquinase	3e-92
metabolism of aromatic compounds	Feruloyl CoA ortho-hydroxylase 2	Pichia stipitis	34797	fgenesh1_pm.C_chr_2.1000046	3.12634	3.515	3.81335	3.83008	1.08964	1.00439	1	-	Q9C899	Feruloyl CoA ortho-hydroxylase 2	6e-16
metabolism of formate	Oxalate:formate antiporter	Azorhizobium caulinodans	BAF89632	AZC_3634	37.9078	65.2558	39.4402	30.9341	-2.10951	-1.27498	1	putative oxalate/formate antiporter	Q51330	Oxalate:formate antiporter	2e-46
metabolism of formate	Formate dehydrogenase iron-sulfur subunit	Cupriavidus metallidurans	ABF09633	Rmet_2760	3.82451	4.27861	4.09836	3.39718	-1.25946	-1.2064	1	formate dehydrogenase iron-sulfur subunit	P27273	Formate dehydrogenase iron-sulfur subunit	6e-92
metabolism of formate	Formate dehydrogenase subunit alpha	Cupriavidus metallidurans	ABF09634	Rmet_2761	3.37847	4.044	3.26548	3.18826	-1.2684	-1.02422	1	formate dehydrogenase alpha subunit (Fe4S4 domain)	P61159	Formate dehydrogenase subunit alpha	6e-86
metabolism of formate	Formate dehydrogenase, cytochrome b556(fdo) subunit	Cupriavidus metallidurans	ABF09631	Rmet_2758	3.23203	3.93706	3.99273	3.27566	-1.20191	-1.21891	1	Formate dehydrogenase subunit C	P0AEL0	Formate dehydrogenase, cytochrome b556(fdo) subunit	5e-21
metabolism of formate	Oxalate:formate antiporter	Cupriavidus metallidurans	ABF11234	Rmet_4369	2.95662	3.2294	3.45275	3.07958	-1.04865	-1.12117	1	major facilitator superfamily MFS_1	Q51330	Oxalate:formate antiporter	3e-41
metabolism of formate	Formate hydrogenlyase subunit 4	Cupriavidus metallidurans	ABF11532	Rmet_4670	2.35416	2.58847	2.42681	2.04399	-1.26638	-1.18729	1	hydrogenase-4, subunit C	P16430	Formate hydrogenlyase subunit 4	9e-35
metabolism of formate	Formate dehydrogenase 1	Debaryomyces hansenii	6021	DEHA2G19360g	85.2313	80.6789	69.2689	120.861	1.49806	1.74482	1	Formate dehydrogenase	Q08911	Formate dehydrogenase 1	0
metabolism of acetate	Acetate/butyrate--CoA ligase AAE7, peroxisomal	Azorhizobium caulinodans	BAF87474	AZC_1476	9.85869	6.68177	7.52562	15.4503	2.31231	2.05303	1	putative AMP-binding protein	Q8VZF1	Acetate/butyrate--CoA ligase AAE7, peroxisomal	0
metabolism of acetate	Phenylacetate-coenzyme A ligase	Azorhizobium caulinodans	BAF90581	AZC_4583	4.59938	3.06831	5.85973	7.88736	2.57058	1.34603	1	putative phenylacetate-CoA ligase	Q72K16	Phenylacetate-coenzyme A ligase	1e-22
metabolism of acetate	Fluoroacetate dehalogenase	Azorhizobium caulinodans	BAF88385	AZC_2387	1.94572	2.10722	3.09855	2.65227	1.25866	-1.16826	1	alpha/beta hydrolase	Q6NAM1	Fluoroacetate dehalogenase	1e-125
metabolism of acetate	Fumarylacetoacetate hydrolase domain-containing protein 2	Aspergillus niger	CADANGAT00005004	CADANGAG00005004	8.53024	6.42404	7.68666	4.98802	-1.28789	-1.54102	1	Putative uncharacterized protein An05g02590	Q6GLT8	Fumarylacetoacetate hydrolase domain-containing protein 2	2e-51
metabolism of acetate	Probable acetate kinase	Aspergillus niger	CADANGAT00002159	CADANGAG00002159	3.94821	4.14719	2.63398	4.0829	-1.01575	1.55009	1	Probable acetate kinase	Q2HAJ4	Probable acetate kinase	1e-156
metabolism of acetate	3-hydroxyphenylacetate 6-hydroxylase	Aspergillus niger	CADANGAT00006337	CADANGAG00006337	3.10858	4.1215	3.88616	2.04848	-2.01198	-1.8971	1	Putative uncharacterized protein An08g00180	Q078T0	3-hydroxyphenylacetate 6-hydroxylase	0
metabolism of acetate	Maleylacetate reductase	Aspergillus niger	CADANGAT00006210	CADANGAG00006210	2.80567	3.29818	1.54559	1.62297	-2.03218	1.05007	1	Catalytic activity\x3a 3-oxoadipate + NAD(P)(+) \x3c\x3d\x3e 2-maleylacetate + NAD(P)H	Q45072	Maleylacetate reductase	9e-119
metabolism of acetate	Probable sulfoacetate transporter SauU	Cupriavidus metallidurans	ABF07427	Rmet_0541	8.66056	12.5117	15.429	10.732	-1.16583	-1.43767	1	Major facilitator superfamily (MFS_1) transporter	Q0K843	Probable sulfoacetate transporter SauU	3e-21
metabolism of acetate	Phenylacetate-coenzyme A ligase	Cupriavidus metallidurans	ABF10037	Rmet_3165	4.66382	4.14383	4.25473	3.02368	-1.37046	-1.40714	1	phenylacetyl-CoA ligase	Q9L9C1	Phenylacetate-coenzyme A ligase	0
metabolism of acetate	Acetoacetate metabolism regulatory protein AtoC	Cupriavidus metallidurans	ABF12672	Rmet_5813	3.04864	3.33053	4.45093	3.50777	1.05322	-1.26888	1	sigma54 specific transcriptional regulator, Fis family	Q06065	Acetoacetate metabolism regulatory protein AtoC	5e-76
metabolism of acetate	Haloacetate dehalogenase H-1	Cupriavidus metallidurans	ABF07015	Rmet_0129	2.36512	2.67315	2.83162	2.51743	-1.06185	-1.12481	1	haloacetate dehalogenase	Q01398	Haloacetate dehalogenase H-1	4e-64
metabolism of acetate	Maleylacetate reductase	Cupriavidus metallidurans	ABF11925	Rmet_5063	2.16888	1.97305	1.76037	2.02981	1.02877	1.15306	1	maleylacetate reductase	Q45072	Maleylacetate reductase	2e-123
metabolism of acetate	Phenylacetate-coenzyme A ligase	Cupriavidus metallidurans	ABF07106	Rmet_0220	2.11479	3.36586	3.2631	3.81678	1.13397	1.16968	1	Phenylacetate--CoA ligase	Q72K16	Phenylacetate-coenzyme A ligase	3e-21
metabolism of acetate	Fumarylacetoacetate hydrolase domain-containing protein 2	Fusarium oxysporum	FOXG_09622T0	FOXG_09622	365.423	317.93	409.446	302.81	-1.04993	-1.35215	1	hypothetical protein similar to fumarylacetoacetate hydrolase family protein	Q6GLT8	Fumarylacetoacetate hydrolase domain-containing protein 2	3e-50
metabolism of acetate	Haloacetate dehalogenase H-2	Penicillium chrysogenum	139198	Pc13g02510	4.03992	5.09248	3.2978	3.15907	-1.61202	-1.04392	1	-	Q01399	Haloacetate dehalogenase H-2	2e-23
metabolism of acetate	Acetate/butyrate--CoA ligase AAE7, peroxisomal	Penicillium chrysogenum	139136	Pc13g01890	3.31451	4.42705	2.29006	2.10533	-2.10278	-1.08774	1	Long-chain-fatty-acid--CoA ligase	Q8VZF1	Acetate/butyrate--CoA ligase AAE7, peroxisomal	2e-109
metabolism of acetate	Maleylacetate reductase	Penicillium chrysogenum	143240	Pc18g05540	3.25792	3.07871	2.75782	2.27877	-1.35104	-1.21022	1	Alcohol dehydrogenase	Q93T12	Maleylacetate reductase	9e-105
metabolism of acetate	Probable acetate kinase	Penicillium chrysogenum	142751	Pc18g00650	2.59588	2.74373	3.45731	3.30667	1.20517	-1.04556	1	Acetate kinase	Q7SH17	Probable acetate kinase	2e-151
detoxification of epoxides	Putative epoxide hydrolase	Aspergillus niger	CADANGAT00012688	CADANGAG00012688	6.3984	8.46124	4.95338	9.48666	1.12119	1.91519	1	Epoxide hydrolase hyl1-Aspergillus niger	Q06816	Putative epoxide hydrolase	3e-61
detoxification of epoxides	Epoxide hydrolase 4	Aspergillus niger	CADANGAT00005732	CADANGAG00005732	2.19585	2.36324	1.82719	3.42361	1.4487	1.8737	1	Catalytic activity\x3a epoxide hydrolases convert an epoxide + H(2)O to a glycol	Q6IE26	Epoxide hydrolase 4	1e-11
detoxification of epoxides	Bifunctional epoxide hydrolase 2	Cupriavidus metallidurans	ABF07897	Rmet_1011	2.99839	3.92387	3.21175	2.19074	-1.79112	-1.46606	1	alpha/beta hydrolase superfamily	P80299	Bifunctional epoxide hydrolase 2	3e-13
detoxification of epoxides	Soluble epoxide hydrolase	Cupriavidus metallidurans	ABF08639	Rmet_1760	2.38365	3.02444	2.62247	3.01892	-1.00183	1.15118	1	Alpha/beta hydrolase fold precursor	O52866	Soluble epoxide hydrolase	1e-34
detoxification of epoxides	Putative epoxide hydrolase	Fusarium oxysporum	FOXG_13212T0	FOXG_13212	8.70492	8.1054	8.1314	10.6722	1.31668	1.31247	1	hypothetical protein similar to epoxide hydrolase	Q06816	Putative epoxide hydrolase	4e-52
detoxification of epoxides	Bifunctional epoxide hydrolase 2	Fusarium oxysporum	FOXG_13323T0	FOXG_13323	57.8519	360.984	358.881	79.1375	-4.56148	-4.53491	15	conserved hypothetical protein	P80299	Bifunctional epoxide hydrolase 2	3e-21	#REF!	#REF!			Discussion	Defense	epoxide
polyketide synthases		Aspergillus niger	CADANGAT00013519	CADANGAG00013519	5.62813	3.68867	5.33377	7.53541	2.04285	1.41277	1	Similarity to polyketide synthase module 7 encoded by nidA5 - Streptomyces caelestis	No hits found
polyketide synthases	Granaticin polyketide synthase putative ketoacyl reductase 2	Pichia stipitis	31135	fgenesh1_pg.C_chr_4.1000006	10.379	9.74536	9.34901	8.87485	-1.09809	-1.05343	1	Carbonyl reductase (NADPH)	P16543	Granaticin polyketide synthase putative ketoacyl reductase 2	3e-27
polyketide synthases	Granaticin polyketide synthase putative ketoacyl reductase 2	Debaryomyces hansenii	2999	DEHA2E00814g	221.5	226.926	420.101	438.781	1.93359	1.04447	15	Carbonyl reductase (NADPH)	P16543	Granaticin polyketide synthase putative ketoacyl reductase 2	7e-31	#REF!	#REF!			Discussion	Defense	PKS
flagella regulator	Flagellar biosynthetic protein FlhB	Azorhizobium caulinodans	BAF86637	AZC_0639	4.28092	3.1696	3.35398	4.25124	1.34126	1.26752	1	flagellar biosynthetic protein	O54243	Flagellar biosynthetic protein FlhB	7e-94
flagella regulator	Flagellar transcriptional regulator FlhD	Cupriavidus metallidurans	ABF10557	Rmet_3685	5.80348	7.44924	5.70344	6.80267	-1.09505	1.19273	1	DNA-binding transcriptional dual regulator with FlhC	B2AI46	Flagellar transcriptional regulator FlhD	4e-68
chemotaxis protein	Chemotaxis protein CheY homolog	Azorhizobium caulinodans	BAF86616	AZC_0618	2.47203	2.13555	1.6277	1.75963	-1.21364	1.08105	1	regulatory protein	A1W0A5	Chemotaxis protein CheY homolog	1e-09
chemotaxis protein	Chemotaxis response regulator protein-glutamate methylesterase 2	Cupriavidus metallidurans	ABF10836	Rmet_3968	2.61888	3.34768	3.3868	4.63767	1.38534	1.36933	1	putative response regulator	Q1LG90	Chemotaxis response regulator protein-glutamate methylesterase 2	0
chemotaxis protein	Methyl-accepting chemotaxis protein McpS	Pseudomonas protegens	AAY91052	PFL_1757	2.03016	2.91408	3.59889	3.39781	1.166	-1.05918	1	methyl-accepting chemotaxis protein	Q88E10	Methyl-accepting chemotaxis protein McpS	1e-55
flagellar proteins	Flagellar motor switch protein FliG	Azorhizobium caulinodans	BAF86638	AZC_0640	2.876	2.36543	1.85187	3.60843	1.52548	1.94853	1	flagellar motor switch protein	Q89ES2	Flagellar motor switch protein FliG	2e-58
flagellar proteins	Flagellar hook protein FlgE	Azorhizobium caulinodans	BAF86645	AZC_0647	2.60322	1.57252	1.82105	3.95831	2.51718	2.17364	1	flagellar basal body FlaE protein	O52070	Flagellar hook protein FlgE	1e-89
flagellar proteins	Flagellar basal-body rod protein FlgG	Azorhizobium caulinodans	BAF87433	AZC_1435	2.22347	2.99864	2.11537	2.38086	-1.25948	1.1255	1	putative flagellar basal body rod protein	P23446	Flagellar basal-body rod protein FlgG	2e-25
flagellar proteins	Flagellar basal body rod protein FlgB	Azorhizobium caulinodans	BAF86635	AZC_0637	157.423	73.0679	317.116	81.7288	1.11853	-3.8801	15	flagellar basal-body rod protein	Q44335	Flagellar basal body rod protein FlgB	2e-29					Discussion	flagella
flagellar proteins	Flagellin C	Azorhizobium caulinodans	BAF87350	AZC_1352	24.1557	21.2196	10.5462	22.0967	1.04134	2.09522	15	flagellin	Q52943	Flagellin C	1e-34					Discussion	flagella
flagellar proteins	Flagellar basal-body rod protein FlgC	Cupriavidus metallidurans	ABF10607	Rmet_3735	34.4857	85.9007	60.2367	123.846	1.44173	2.05599	15	flagellar basal body rod protein FlgC	P0A1I7	Flagellar basal-body rod protein FlgC	3e-60	1	1		G	Discussion	flagella	cell wall macromolecule metabolic process
flagellar proteins	Flagellar basal body rod protein FlgB	Cupriavidus metallidurans	ABF10606	Rmet_3734	21.2788	59.5334	60.3672	107.841	1.81143	1.78641	15	flagellar basal body rod protein FlgB	P0ABX1	Flagellar basal body rod protein FlgB	4e-48	1	1		G	Discussion	flagella	cell wall macromolecule metabolic process
flagellar proteins	Flagellar hook protein FlgE	Cupriavidus metallidurans	ABF10609	Rmet_3737	13.7651	31.3516	17.9361	40.3261	1.28625	2.24832	15	flagellar hook protein	P75937	Flagellar hook protein FlgE	3e-104	1				Discussion	flagella
flagellar proteins	Flagellar biosynthetic protein FlhB	Cupriavidus metallidurans	ABF10570	Rmet_3698	5.84362	13.3048	13.7107	29.8938	2.24685	2.18033	15	flagellar biosynthetic protein FlhB	P40727	Flagellar biosynthetic protein FlhB	2e-106		1			Discussion	flagella
flagellar proteins	Flagellar basal-body rod protein FlgF	Cupriavidus metallidurans	ABF10610	Rmet_3738	10.1763	22.7336	15.7906	28.576	1.25699	1.80968	15	flagellar basal body proximal rod protein	P75938	Flagellar basal-body rod protein FlgF	4e-78	1				Discussion	flagella
flagellar proteins	Flagellar P-ring protein	Cupriavidus metallidurans	ABF10613	Rmet_3741	5.45477	13.2771	9.74464	20.2574	1.52573	2.07882	15	flagellar basal body P-ring protein	Q46PF7	Flagellar P-ring protein	0	1	1		G	Discussion	flagella
flagellar proteins	Flagellar assembly protein FliH	Cupriavidus metallidurans	ABF12122	Rmet_5263	2.11997	10.431	7.9854	19.1309	1.83404	2.39574	15	flagellar assembly protein H	P31068	Flagellar assembly protein FliH	7e-21		1			Discussion	flagella
flagellar proteins	Flagellar biosynthesis protein FlhF	Cupriavidus metallidurans	ABF10572	Rmet_3700	6.00459	10.2477	9.5264	18.9429	1.8485	1.98846	15	putative flagellar biosynthetic protein FlhF	Q9I3P8	Flagellar biosynthesis protein FlhF	2e-49	1				Discussion	flagella
flagellar proteins	Flagellar basal-body rod protein FlgG	Cupriavidus metallidurans	ABF10611	Rmet_3739	7.61037	17.5203	10.3229	18.6072	1.06204	1.80251	15	flagellar basal body distal rod protein	P0A1J3	Flagellar basal-body rod protein FlgG	3e-137	1				Discussion	flagella
flagellar proteins	Flagellar biosynthesis protein FlhA	Cupriavidus metallidurans	ABF10571	Rmet_3699	3.79013	9.00289	8.96118	17.5947	1.95434	1.96344	15	flagellar biosynthesis protein FlhA	P76298	Flagellar biosynthesis protein FlhA	0		1			Discussion	flagella
flagellar proteins	Flagellar L-ring protein	Cupriavidus metallidurans	ABF10612	Rmet_3740	4.63039	14.2463	8.05197	17.2401	1.21015	2.14111	15	flagellar basal body L-ring protein	Q46PF8	Flagellar L-ring protein	2e-121	1	1		G	Discussion	flagella
flagellar proteins	Flagellar motor switch protein FliG	Cupriavidus metallidurans	ABF12121	Rmet_5262	3.14675	8.16981	10.1614	16.4266	2.01065	1.61658	15	flagellar motor switching and energizing component, protein G	P0ABZ1	Flagellar motor switch protein FliG	5e-150		1			Discussion	flagella
flagellar proteins	Flagellar M-ring protein	Cupriavidus metallidurans	ABF12120	Rmet_5261	3.84831	5.01442	4.81651	15.6295	3.11692	3.24499	15	flagellar MS-ring protein	P15928	Flagellar M-ring protein	3e-157					Discussion	flagella
flagellar proteins	Flagellum-specific ATP synthase	Cupriavidus metallidurans	ABF12123	Rmet_5264	3.8987	7.83562	5.09801	12.1399	1.54933	2.38131	15	flagellum-specific ATP synthase	P26465	Flagellum-specific ATP synthase	0					Discussion	flagella
flagellar proteins	Flagellar hook-basal body complex protein FliE	Cupriavidus metallidurans	ABF12118	Rmet_5259	2.80822	6.05164	5.37259	12.0534	1.99175	2.24349	15	flagellar hook-basal body complex protein (FliE)	Q46QZ0	Flagellar hook-basal body complex protein FliE	3e-42	1	1		G	Discussion	flagella	cell wall macromolecule metabolic process
flagellar proteins	Flagellar hook-length control protein	Cupriavidus metallidurans	ABF12125	Rmet_5266	4.43638	7.16115	7.79056	11.9375	1.66697	1.5323	15	flagellar hook-length control protein	P52614	Flagellar hook-length control protein	6e-20					Discussion	flagella
flagellar proteins	Flagella basal body P-ring formation protein FlgA	Cupriavidus metallidurans	ABF10605	Rmet_3733	2.66963	3.87221	3.57803	8.25509	2.13188	2.30716	15	flagellar basal body P-ring biosynthesis protein FlgA	Q56892	Flagella basal body P-ring formation protein FlgA	4e-32	1				Discussion	flagella
flagellar proteins	Flagellar protein FlhE	Cupriavidus metallidurans	ABF10575	Rmet_3703	2.6556	6.85211	6.10925	7.80581	1.13918	1.2777	15	Flagellar protein flhE precursor	P76297	Flagellar protein FlhE	3e-15	1	1		G	Discussion	flagella	cell wall macromolecule metabolic process
pilus assembly protein	Type IV pilus assembly protein TapC	Cupriavidus metallidurans	ABF09981	Rmet_3109	1.99417	2.58448	2.57874	2.95468	1.14324	1.14578	1	Type IV pilus assembly protein PilC	P45793	Type IV pilus assembly protein TapC	9e-123
pilus assembly protein	Type IV pilus assembly protein PilF	Cupriavidus metallidurans	ABF09980	Rmet_3108	1.98038	2.41652	2.36446	2.745	1.13593	1.16094	1	Type IV pilus assembly protein PilB	P37094	Type IV pilus assembly protein PilF	0

## Sheet: Cluster 3
Key differentially expressed genes discussed in the manuscript based on their functional categories and expression profiles.
Cluster 3: Differentially expressed genes of the simplified soil microcosm modulated by the introduction of Trichoderma atroviride.
Functional category (column A) and putative gene description obtained by BLASTX search against the SwissProt database (column B). Organism name (column C), transcript (column D) and gene (column E) identifiers. Fold change values of the pairwise comparisons of the simplified soil microcosm incubated for 24 h either without (SSM) or with the biocontrol agent Trichoderma atroviride (SSM+T), the pla…
					Fold changes
Functional category	Gene description	Organism	Transcript ID	Gene ID	SSM / SSM0	SSM+T / SSM0	SSM+A / SSM0	SSM+T+A / SSM0	SSM+T+A / SSM+T	SSM+T+A / SSM+A	Cluster	Gene description	Homologous SwissProt protein	Description	E-value
calcium-binding protein	Calcium influx-promoting protein ehs1	Fusarium oxysporum	FOXG_01473T0	FOXG_01473	1.63758	2.04798	1.25737	2.54509	1.24273	2.02414	3	conserved hypothetical protein	Q10063	Calcium influx-promoting protein ehs1	5e-52
protein kinase	Serine/threonine-protein kinase HAL4/SAT4	Debaryomyces hansenii	5666	DEHA2G10692g	1.685	2.03578	1.77968	2.4484	1.20269	1.37575	3	-	P25333	Serine/threonine-protein kinase HAL4/SAT4	0
protein kinase	Serine/threonine-protein kinase ppk23	Fusarium oxysporum	FOXG_09498T0	FOXG_09498	1.67195	2.8872	1.23065	2.10823	-1.36949	1.7131	3	hypothetical protein similar to protein kinase NpkA	O60145	Serine/threonine-protein kinase ppk23	4e-109
protein kinase	Autoinducer 2 sensor kinase/phosphatase LuxQ	Penicillium chrysogenum	140305	Pc13g13580	1.39324	1.98674	1.28737	2.29468	1.155	1.78246	3	Phosphotransferases with a nitrogenous group as acceptor	Q87GU5	Autoinducer 2 sensor kinase/phosphatase LuxQ	4e-28
protein kinase	Mitogen-activated protein kinase hog1	Penicillium chrysogenum	140115	Pc13g11680	1.64516	2.02488	1.49439	1.96959	-1.02807	1.31799	3	-	A1CPG7	Mitogen-activated protein kinase hog1	0
protein kinase	Casein kinase II subunit beta	Pichia stipitis	81982	estExt_gwp_genewisePlus_worm.C_chr_2.11582	1.89762	2.03478	1.72111	1.94859	-1.04423	1.13217	3	-	O59906	Casein kinase II subunit beta	4e-151
protein phosphatase	Phosphoserine phosphatase	Fusarium oxysporum	FOXG_03333T0	FOXG_03333	1.71252	1.9756	1.44142	2.02605	1.02554	1.40559	3	hypothetical protein similar to phosphoserine phosphatase	P42941	Phosphoserine phosphatase	2e-50
transcription regulator	DNA-directed RNA polymerase II subunit rpb7	Aspergillus niger	CADANGAT00013208	CADANGAG00013208	2.04594	1.4274	-1.07403	1.27733	-1.11749	1.37189	3	Complex\x3a in S. pombe the DNA-dependent RNA-polymerase II consists of 11 subunits	O14459	DNA-directed RNA polymerase II subunit rpb7	6e-59
transcription regulator	Replication factor C subunit 1	Aspergillus niger	CADANGAT00001943	CADANGAG00001943	1.94988	1.44309	1.03592	1.08545	-1.32949	1.04781	3	Putative uncharacterized protein An02g04290	O60182	Replication factor C subunit 1	0
transcription regulator	Hydrogenase transcriptional regulatory protein HoxA	Cupriavidus metallidurans	ABF08425	Rmet_1542	2.01936	1.18641	1.01842	1.10252	-1.07609	1.08258	3	Hydrogenase transcriptional regulatory protein	P29267	Hydrogenase transcriptional regulatory protein HoxA	3e-57
transcription regulator	Transcriptional regulatory protein PHO23	Debaryomyces hansenii	4412	DEHA2F09416g	2.84832	1.18371	-1.19738	1.52853	1.2913	1.83023	3	-	P50947	Transcriptional regulatory protein PHO23	1e-24
transcription regulator	GATA zinc finger domain-containing protein 10	Fusarium oxysporum	FOXG_09938T0	FOXG_09938	4.08454	1.44019	1.39377	3.05808	2.12339	2.19411	3	-	Q54TE3	GATA zinc finger domain-containing protein 10	2e-09
transcription regulator	Retrograde regulation protein 3	Pichia stipitis	30309	fgenesh1_pg.C_chr_2.1000985	2.03327	1.23916	-1.03913	1.09604	-1.13058	1.13893	3	-	P38165	Retrograde regulation protein 3	5e-17
metabolism of toxic compounds	Nonribosomal peptide synthetase 8	Aspergillus niger	CADANGAT00012432	CADANGAG00012432	1.3953	2.21195	1.85023	1.95443	-1.13176	1.05631	3	Function\x3a AM-toxin synthetase	Q4WVN4	Nonribosomal peptide synthetase 8	0
metabolism of toxic compounds	Bifunctional protein FolD	Azorhizobium caulinodans	BAF88304	AZC_2306	1.24443	3.60765	1.19601	2.15019	-1.67783	1.79781	3	methenyltetrahydrofolate cyclohydrolase	A8I5P5	Bifunctional protein FolD	0
metabolism of toxic compounds	Riboflavin biosynthesis protein RibD	Azorhizobium caulinodans	BAF90169	AZC_4171	1.28591	1.91193	1.47928	2.74532	1.43589	1.85585	3	putative pyrimidine reductase	O66534	Riboflavin biosynthesis protein RibD	4e-25
metabolism of toxic compounds	4-formylbenzenesulfonate dehydrogenase TsaC1/TsaC2	Cupriavidus metallidurans	ABF07561	Rmet_0675	1.41078	2.26359	1.60946	2.18826	-1.03443	1.35962	3	Alcohol dehydrogenase	P94681	4-formylbenzenesulfonate dehydrogenase TsaC1/TsaC2	6e-85
metabolism of toxic compounds	Phytoene synthase 2, chloroplastic (Fragment)	Cupriavidus metallidurans	ABF08823	Rmet_1944	1.64723	2.38595	1.7262	2.40308	1.00718	1.39212	3	squalene/phytoene synthase	P37273	Phytoene synthase 2, chloroplastic (Fragment)	1e-23
metabolism of toxic compounds	Isovaleryl-CoA dehydrogenase, mitochondrial	Fusarium oxysporum	FOXG_05118T0	FOXG_05118	1.30728	2	1.16022	-2.32587	-4.46321	-2.69852	3	hypothetical protein similar to acyl-CoA dehydrogenase family protein	Q5RBD5	Isovaleryl-CoA dehydrogenase, mitochondrial	3e-34
defense-related genes	Cobalt-zinc-cadmium resistance protein CzcN	Cupriavidus metallidurans	ABF12843	Rmet_5984	1.14586	2.71524	1.63206	2.01655	-1.34648	1.23559	3	isoprenylcysteine carboxyl methyltransferase CzcN, involved in Cd(II), Zn(II), Co(II) resistance (regulation)	P94139	Cobalt-zinc-cadmium resistance protein CzcN	2e-130
defense-related genes	Gallate transporter	Cupriavidus metallidurans	ABF10580	Rmet_3708	1.21974	2.64966	1.7927	2.81589	1.06273	1.57075	3	major facilitator superfamily MFS_1	E8ZB61	Gallate transporter	5e-136
defense-related genes	Multidrug resistance protein MdtN	Cupriavidus metallidurans	ABF08592	Rmet_1711	1.53897	2.23933	1.88581	2.79032	1.24605	1.47963	3	multidrug resistance efflux pump	Q8FAX1	Multidrug resistance protein MdtN	2e-37
defense-related genes	Multidrug resistance protein MdtB	Cupriavidus metallidurans	ABF10454	Rmet_3582	1.4506	2	1.84451	2.05095	1.07068	1.11192	3	multidrug resistance efflux transporter, acriflavin resistance protein (MtdBC-AcrB/AcrD/AcrF family)	C6CAI2	Multidrug resistance protein MdtB	0
defense-related genes	Tetrahedral aminopeptidase	Pseudomonas protegens	AAY93956	PFL_4725	-1.04834	1.99208	1.49184	2	-4.06395	-3.04343	3	glutamyl aminopeptidase, M42 family	O59196	Tetrahedral aminopeptidase	6e-17
defense-related genes	Probable cysteine protease ATG4	Pichia stipitis	30446	fgenesh1_pg.C_chr_3.1000033	1.77737	2.44793	1.88252	2.51435	1.02713	1.33563	3	-	A3LQU0	Probable cysteine protease ATG4	0
oxidoreductase	Glyoxylate/succinic semialdehyde reductase 2, chloroplastic	Aspergillus niger	CADANGAT00010027	CADANGAG00010027	1.55165	2.17506	1.42632	2.41753	1.11148	1.69495	3	Putative uncharacterized protein An12g05870	F4I907	Glyoxylate/succinic semialdehyde reductase 2, chloroplastic	1e-17
oxidoreductase	Uncharacterized protein YDL144C	Aspergillus niger	CADANGAT00007647	CADANGAG00007647	1.44734	1.95692	1.72307	2.19833	1.12336	1.27582	3	2-dehydropantoate 2-reductase	Q07589	Uncharacterized protein YDL144C	6e-28
oxidoreductase	Uncharacterized oxidoreductase C30D10.05c	Fusarium oxysporum	FOXG_06025T0	FOXG_06025	1.59763	2.19115	1.86649	2.19755	1.00292	1.17737	3	conserved hypothetical protein	O14351	Uncharacterized oxidoreductase C30D10.05c	3e-48
regulator of cell division	Protein FYV4, mitochondrial	Aspergillus niger	CADANGAT00010540	CADANGAG00010540	-1.55628	-2.03722	-1.73783	-2.99405	-1.46968	-1.72287	3	Similarity to hypothetical conserved protein B2F7.100 - Neurospora crassa	Q75EY2	Protein FYV4, mitochondrial	2e-07
regulator of cell division	Factor arrest protein 3	Saccharomyces cerevisiae	YMR052W	YMR052W	-1.39114	-2.08727	-1.38964	-5.06566	-2.42693	-3.6453	3	Protein involved in recovery from cell cycle arrest in response to pheromone, in a Far1p-independent pathway\x3b interacts with Far7p, Far8p, Far9p, Far10p, and Far11p\x3b localizes to the endoplasmic reticulum	P46671	Factor arrest protein 3	1e-133
regulator of cell division	Increased recombination centers protein 6	Saccharomyces cerevisiae	YFR043C	YFR043C	-1.45438	-2.55673	-1.66997	-4.98525	-1.94985	-2.98522	3	Putative protein of unknown function\x3b null mutant displays increased levels of spontaneous Rad52p foci	P43615	Increased recombination centers protein 6	3e-176
regulator of cell division	Axial budding pattern protein 2	Saccharomyces cerevisiae	YIL140W	YIL140W	-1.35763	-2.59008	-1.76383	-2.22064	1.16637	-1.25899	3	Integral plasma membrane protein required for axial budding in haploid cells, localizes to the incipient bud site and bud neck\x3b glycosylated by Pmt4p\x3b potential Cdc28p substrate	P38928	Axial budding pattern protein 2	0
regulator of cell division	Mitochondrial distribution and morphology protein 10	Saccharomyces cerevisiae	YAL010C	YAL010C	1.05798	-2.38123	-1.69723	-2.0085	1.18557	-1.1834	3	Subunit of both the ERMES complex that links the ER to mitochondria, and of the mitochondrial sorting and assembly machinery (SAM complex) that functions in import and assembly of outer membrane beta-barrel proteins	P18409	Mitochondrial distribution and morphology protein 10	0
regulator of cell division	Spindle assembly checkpoint component mad1	Schizosaccharomyces pombe	SPBC3D6.04c.1	SPBC3D6.04c	-1.7289	-2.02788	-1.78718	-2.37564	-1.17149	-1.32927	3	mitotic spindle checkpoint protein Mad1	P87169	Spindle assembly checkpoint component mad1	0
regulator of hyphal growth	Transcription factor CPH2	Debaryomyces hansenii	5494	DEHA2G06732g	-1.147	-2.1553	-1.35943	-2.65803	-1.23325	-1.95526	3	-	Q59RL7	Transcription factor CPH2	1e-162
regulator of hyphal growth	Cell surface mannoprotein MP65	Debaryomyces hansenii	1904	DEHA2C12980g	1.001	-2.01163	-1.69514	-2.41591	-1.20097	-1.4252	3	Glucan 1,3-beta-glucosidase	Q59XX2	Cell surface mannoprotein MP65	2e-130
regulator of hyphal growth	Vegetative incompatibility protein HET-E-1	Fusarium oxysporum	FOXG_07196T0	FOXG_07196	1.38301	2.54709	1.24611	-2.16606	-5.51716	-2.69915	3	conserved hypothetical protein	Q00808	Vegetative incompatibility protein HET-E-1	2e-18
regulator of hyphal growth	UPF0160 protein YER156C	Saccharomyces cerevisiae	YER156C	YER156C	-1.54062	-2.66056	-1.60408	-2.48284	1.07158	-1.54783	3	Putative protein of unknown function\x3b interacts with Hsp82p and copurifies with Ipl1p\x3b expression is copper responsive and downregulated in strains deleted for MAC1, a copper-responsive transcription factor\x3b similarity to mammalian MYG1	P40093	UPF0160 protein YER156C	0
regulator of sporulation	Sporulation protein RMD1	Saccharomyces cerevisiae	YDL001W	YDL001W	-1.41202	-2.01332	-1.70351	-2.16855	-1.0771	-1.27299	3	Cytoplasmic protein required for sporulation	Q03441	Sporulation protein RMD1	0
cell wall biogenesis	Protein TOS1	Debaryomyces hansenii	2785	DEHA2D15224g	-1.279	-2.68909	-1.56152	-2.25601	1.19197	-1.44475	3	Exo-alpha-sialidase	P38288	Protein TOS1	1e-68
cell wall biogenesis	Ergosterol biosynthetic protein 28	Saccharomyces cerevisiae	YER044C	YER044C	-1.03135	-2	-1.75782	-2.26289	-1.16472	-1.28733	3	Endoplasmic reticulum membrane protein, may facilitate protein-protein interactions between the Erg26p dehydrogenase and the Erg27p 3-ketoreductase and/or tether these enzymes to the ER, also interacts with Erg6p	P40030	Ergosterol biosynthetic protein 28	4e-105

## Sheet: Cluster 5
Key differentially expressed genes discussed in the manuscript based on their functional categories and expression profiles.
Cluster 5: Differentially expressed genes of the simplified soil microcosm modulated by the introduction of Armillaria mellea.
Functional category (column A) and putative gene description obtained by BLASTX search against the SwissProt database (column B). Organism name (column C), transcript (column D) and gene (column E) identifiers. Fold change values of the pairwise comparisons of the simplified soil microcosm incubated for 24 h either without (SSM) or with the biocontrol agent Trichoderma atroviride (SSM+T), the pla…
					Fold changes
Functional category	Gene description	Organism	Transcript ID	Gene ID	SSM / SSM0	SSM+T / SSM0	SSM+A / SSM0	SSM+T+A / SSM0	SSM+T+A / SSM+T	SSM+T+A / SSM+A	Cluster	Gene description	Homologous SwissProt protein	Description	E-value
protein kinase	Protein kinase MCK1	Debaryomyces hansenii	3180	DEHA2E05060g	1.74287	1.66867	3.06325	3.14384	1.88403	1.02631	5	Protein kinase	P21965	Protein kinase MCK1	4e-155
protein kinase	Serine/threonine-protein kinase KSP1	Debaryomyces hansenii	4418	DEHA2F09548g	1.61973	1.54482	2.353	2.2697	1.46923	-1.0367	5	-	P38691	Serine/threonine-protein kinase KSP1	8e-37
protein kinase	Serine/threonine-protein kinase srk1	Debaryomyces hansenii	5037	DEHA2F23848g	-1.09725	1.86071	2.16601	2.21125	1.18839	1.02089	5	-	O94547	Serine/threonine-protein kinase srk1	6e-128
protein kinase	Protein MAK16	Pichia stipitis	6806	gwh1.5.1.939.1	-1.32317	1.80735	2.87619	3.12616	1.7297	1.08691	5	-	P10962	Protein MAK16	9e-87
protein kinase	Probable serine/threonine-protein kinase HAL5-like	Pichia stipitis	29983	fgenesh1_pg.C_chr_2.1000659	1.58116	1.60799	1.91298	2.33429	1.45168	1.22024	5	Protein kinase	Q6CXN5	Probable serine/threonine-protein kinase HAL5-like	8e-43
protein kinase	Serine/threonine-protein kinase YPK1	Pichia stipitis	65306	estExt_fgenesh1_pm.C_chr_2.10512	1.71528	1.67344	2.06871	2.22686	1.33071	1.07645	5	Protein kinase	P12688	Serine/threonine-protein kinase YPK1	0
receptor	ADIPOR-like receptor IZH3	Pichia stipitis	88627	estExt_gwp_genewisePlus_human.C_chr_3.11236	1.58021	1.75979	1.93486	2.52391	1.43421	1.30444	5	-	Q07959	ADIPOR-like receptor IZH3	3e-77
receptor	Peroxisomal targeting signal receptor	Pichia stipitis	77798	estExt_genewise1_worm.C_chr_4.11159	1.8071	1.68034	2.21164	2.42058	1.44053	1.09447	5	-	O74711	Peroxisomal targeting signal receptor	0
transcription regulator	Glycerol-3-phosphate regulon repressor	Cupriavidus metallidurans	ABF09114	Rmet_2235	1.26273	1.35387	3.25583	3.6781	2.71672	1.1297	5	DNA-binding transcriptional repressor	Q51391	Glycerol-3-phosphate regulon repressor	6e-79
transcription regulator	Bkd operon transcriptional regulator	Cupriavidus metallidurans	ABF10404	Rmet_3532	1.68473	1.80465	1.95642	2.63012	1.45742	1.34435	5	transcriptional regulator, AsnC/Lrp family	P42179	Bkd operon transcriptional regulator	2e-22
transcription regulator	HTH-type transcriptional repressor ComR	Cupriavidus metallidurans	ABF11131	Rmet_4265	1.53306	1.72721	2.64825	2.59229	1.50085	-1.02159	5	transcriptional regulator, TetR/AcrR family	P75952	HTH-type transcriptional repressor ComR	4e-07
transcription regulator	HTH-type transcriptional regulator LmrA	Cupriavidus metallidurans	ABF11749	Rmet_4887	1.72004	1.45151	2.10403	2.0726	1.42789	-1.01517	5	putative transcriptional regulator, TetR family	O34619	HTH-type transcriptional regulator LmrA	7e-10
transcription regulator	Bud site selection protein RAX1	Debaryomyces hansenii	5781	DEHA2G13706g	1.40241	1.05637	1.9013	5.92386	5.60776	3.11569	5	-	Q08760	Bud site selection protein RAX1	1e-19
transcription regulator	Elongation factor 1 alpha-like protein	Debaryomyces hansenii	1495	DEHA2C03432g	1.60974	1.43159	3.60074	3.80175	2.65561	1.05582	5	-	P32769	Elongation factor 1 alpha-like protein	3e-108
transcription regulator	Transcriptional regulatory protein GAT1	Debaryomyces hansenii	4455	DEHA2F10384g	1.81182	1.7112	2.69202	2.91713	1.70472	1.08362	5	-	Q5A432	Transcriptional regulatory protein GAT1	7e-14
transcription regulator	Heme-responsive zinc finger transcription factor HAP1	Debaryomyces hansenii	2675	DEHA2D12804g	1.70559	1.75942	2.51282	2.74968	1.56283	1.09426	5	-	P0CE41	Heme-responsive zinc finger transcription factor HAP1	1e-10
transcription regulator	Transcription regulatory protein SNF2	Debaryomyces hansenii	5329	DEHA2G03102g	1.87035	1.76737	2.4305	2.23982	1.26732	-1.08513	5	Adenosinetriphosphatase	P22082	Transcription regulatory protein SNF2	0
transcription regulator	TATA-binding protein-associated factor MOT1	Pichia stipitis	88824	estExt_gwp_genewisePlus_human.C_chr_4.10072	1.64719	1.84393	2.35654	3.54366	1.92179	1.50376	5	Adenosinetriphosphatase	P32333	TATA-binding protein-associated factor MOT1	0
transcription regulator	Transcription factor VHR2	Pichia stipitis	80923	estExt_gwp_genewisePlus_worm.C_chr_1.20126	1.79369	1.46023	2.86127	3.49827	2.39569	1.22263	5	-	P40041	Transcription factor VHR2	3e-20
transcription regulator	DNA-binding protein REB1	Pichia stipitis	68096	estExt_fgenesh1_pg.C_chr_6.10346	1.43182	1.69864	3.08435	3.30556	1.946	1.07172	5	-	Q05950	DNA-binding protein REB1	2e-73
transcription regulator	pH-response transcription factor pacC/RIM101	Pichia stipitis	34444	fgenesh1_pm.C_chr_1.1000453	1.66175	1.74975	2.22543	2.96819	1.69635	1.33376	5	-	Q873Y3	pH-response transcription factor pacC/RIM101	2e-126
transcription regulator	Transcriptional activator ARO80	Pichia stipitis	61599	e_gww1.6.1.89.1	1.24985	1.76186	2.42055	2.67535	1.51848	1.10526	5	-	Q04052	Transcriptional activator ARO80	4e-80
transcription regulator	Suppressor of glycerol defect protein 1	Pichia stipitis	64024	e_gww1.8.1.47.1	1.03759	1.64425	2.42181	2.55695	1.55508	1.0558	5	Adenosinetriphosphatase	Q06132	Suppressor of glycerol defect protein 1	4e-85
transcription regulator	AP-1-like transcription factor	Pichia stipitis	66589	estExt_fgenesh1_pg.C_chr_1.20096	1.60242	1.89354	2.08958	2.5281	1.33512	1.20986	5	-	P56095	AP-1-like transcription factor	1e-20
transcription regulator	Transcriptional adapter 2	Pichia stipitis	55798	e_gww1.2.1.805.1	1.77209	1.85658	2.42617	2.17102	1.16937	-1.11753	5	-	Q59WH0	Transcriptional adapter 2	0
transcription regulator	Transcription initiation factor IIA large subunit	Pichia stipitis	37441	e_gwh1.1.1.957.1	1.52731	1.578	2.02497	2.12472	1.34646	1.04926	5	-	P32773	Transcription initiation factor IIA large subunit	1e-16
transcription regulator	Elongator complex protein 4	Pichia stipitis	34653	fgenesh1_pm.C_chr_1.2000169	1.29884	1.53957	2.17952	2.10757	1.36894	-1.03414	5	-	Q02884	Elongator complex protein 4	9e-97
transcription regulator	Translation initiation factor eIF-2B subunit delta	Pichia stipitis	33562	fgenesh1_pg.C_chr_7.1000351	1.47774	1.78705	2.24711	2.07665	1.16205	-1.08208	5	-	P12754	Translation initiation factor eIF-2B subunit delta	9e-123
transcription regulator	Halotolerance protein 9	Pichia stipitis	15419	gww1.7.1.139.1	1.61287	1.67443	2.38717	2.06085	1.23078	-1.15834	5	-	Q12180	Halotolerance protein 9	1e-07
ribosome biogenesis	54S ribosomal protein L22, mitochondrial	Fusarium oxysporum	FOXG_05548T0	FOXG_05548	1.26408	1.82484	2.11742	2.50137	1.37074	1.18133	5	conserved hypothetical protein	O74464	54S ribosomal protein L22, mitochondrial	3e-16
ribosome biogenesis	40S ribosomal protein S0	Fusarium oxysporum	FOXG_12840T0	FOXG_12840	1.72194	1.78449	1.97392	2.14388	1.20139	1.0861	5	40S ribosomal protein S0	C7Z0Q8	40S ribosomal protein S0	4e-154
ribosome biogenesis	40S ribosomal protein S26E	Fusarium oxysporum	FOXG_12885T0	FOXG_12885	1.72614	1.81495	1.92576	2.0909	1.15204	1.08575	5	40S ribosomal protein S26-B	P21772	40S ribosomal protein S26E	9e-50
ribosome biogenesis	Ribosomal RNA-processing protein 14	Pichia stipitis	35951	fgenesh1_pm.C_chr_4.1000220	1.15757	1.81321	2.54949	3.88686	2.14363	1.52457	5	-	P36080	Ribosomal RNA-processing protein 14	2e-29
ribosome biogenesis	20S-pre-rRNA D-site endonuclease NOB1	Pichia stipitis	42470	e_gwh1.2.1.772.1	1.15447	1.75196	2.60312	3.70513	2.11485	1.42334	5	-	Q08444	20S-pre-rRNA D-site endonuclease NOB1	3e-87
ribosome biogenesis	Ribosome biogenesis protein NOP53	Pichia stipitis	83183	estExt_gwp_genewisePlus_worm.C_chr_4.10347	-1.26422	1.34706	2.19458	3.02541	2.24593	1.37858	5	-	Q12080	Ribosome biogenesis protein NOP53	8e-35
ribosome biogenesis	U3 small nucleolar ribonucleoprotein protein IMP4	Pichia stipitis	90419	estExt_gwp_genewisePlus_human.C_chr_6.10845	1.20298	1.85609	2.35056	2.88513	1.55441	1.22742	5	-	Q6BYD9	U3 small nucleolar ribonucleoprotein protein IMP4	0
ribosome biogenesis	60S ribosome subunit biogenesis protein NOP8	Pichia stipitis	58583	e_gww1.4.1.1148.1	-1.17071	1.40852	2.58003	2.7403	1.94552	1.06212	5	-	Q08287	60S ribosome subunit biogenesis protein NOP8	1e-19
ribosome biogenesis	Ribosome-interacting GTPase 1	Pichia stipitis	81735	estExt_gwp_genewisePlus_worm.C_chr_2.11026	1.27747	1.34269	2.28907	2.59051	1.92934	1.13168	5	-	P39729	Ribosome-interacting GTPase 1	0
ribosome biogenesis	Ribosome biogenesis protein ENP2	Pichia stipitis	65985	estExt_fgenesh1_pm.C_chr_6.10311	-1.41076	-1.12093	2.18345	2.5261	2.83158	1.15693	5	-	P48234	Ribosome biogenesis protein ENP2	0
ribosome biogenesis	Ribosomal RNA-processing protein 1	Pichia stipitis	67079	estExt_fgenesh1_pg.C_chr_2.10862	-1.03912	1.39837	2.11085	2.40801	1.72201	1.14077	5	-	P35178	Ribosomal RNA-processing protein 1	6e-41
ribosome biogenesis	60S ribosomal protein L8-A	Saccharomyces cerevisiae	YHL033C	YHL033C	1.79682	1.79745	2.06112	2.61318	1.45382	1.26785	5	Ribosomal protein L4 of the large (60S) ribosomal subunit, nearly identical to Rpl8Bp and has similarity to rat L7a ribosomal protein\x3b mutation results in decreased amounts of free 60S subunits	P17076	60S ribosomal protein L8-A	0
ribosome biogenesis	40S ribosomal protein S10-B	Saccharomyces cerevisiae	YMR230W	YMR230W	1.82354	1.73701	1.95527	2.09826	1.20798	1.07313	5	Protein component of the small (40S) ribosomal subunit\x3b nearly identical to Rps10Ap and has similarity to rat ribosomal protein S10	P46784	40S ribosomal protein S10-B	2e-72
ribosome biogenesis	60S ribosomal protein L39	Schizosaccharomyces pombe	SPCC663.04.1	SPCC663.04	1.57677	1.78577	2.20416	2.06234	1.15487	-1.06877	5	60S ribosomal protein L39	P05767	60S ribosomal protein L39	4e-28
RNA metabolism	Peptidyl-tRNA hydrolase ArfB	Cupriavidus metallidurans	ABF10340	Rmet_3468	1.28737	1.78322	1.98099	2.22714	1.24894	1.12425	5	conserved hypothetical protein	P45388	Peptidyl-tRNA hydrolase ArfB	2e-44
RNA metabolism	Ribonuclease MRP protein subunit RMP1	Debaryomyces hansenii	3665	DEHA2E16500g	1.61818	1.46996	2.72816	9.62288	6.54637	3.52724	5	-	Q12530	Ribonuclease MRP protein subunit RMP1	1e-12
RNA metabolism	mRNA cleavage and polyadenylation factor CLP1	Debaryomyces hansenii	1885	DEHA2C12562g	1.48806	1.57539	3.0323	2.10135	1.33386	-1.44302	5	-	Q6BU98	mRNA cleavage and polyadenylation factor CLP1	0
RNA metabolism	Eukaryotic translation initiation factor 5	Debaryomyces hansenii	6240	DEHA2G24420g	1.18439	1.4462	1.97761	1.96558	1.35913	-1.00612	5	-	P38431	Eukaryotic translation initiation factor 5	6e-128
RNA metabolism	rRNA-processing protein fcf2	Pichia stipitis	37870	e_gwh1.1.1.1083.1	1.1221	1.5871	3.92628	3.49618	2.20288	-1.12302	5	-	O42877	rRNA-processing protein fcf2	1e-38
RNA metabolism	tRNA-dihydrouridine(16/17) synthase [NAD(P)(+)]	Pichia stipitis	58121	e_gww1.4.1.503.1	1.38794	1.63436	2.26593	3.33509	2.04061	1.47184	5	-	P53759	tRNA-dihydrouridine(16/17) synthase [NAD(P)(+)]	0
RNA metabolism	Pre-rRNA-processing protein ESF1	Pichia stipitis	16270	gww1.2.1.408.1	-1.00157	1.36173	2.29346	3.27429	2.40452	1.42767	5	-	Q06344	Pre-rRNA-processing protein ESF1	4e-102
RNA metabolism	Pre-mRNA-splicing factor CWC2	Pichia stipitis	56179	e_gww1.2.1.2191.1	1.65301	1.82252	3.02542	2.88121	1.58089	-1.05005	5	-	Q6BLU8	Pre-mRNA-splicing factor CWC2	7e-130
RNA metabolism	Pre-mRNA-splicing factor 8	Pichia stipitis	33319	fgenesh1_pg.C_chr_7.1000108	1.67757	1.85196	2.28217	2.396	1.29377	1.04988	5	-	P33334	Pre-mRNA-splicing factor 8	0
RNA metabolism	Pre-mRNA-splicing ATP-dependent RNA helicase PRP28	Pichia stipitis	75833	estExt_genewise1_worm.C_chr_2.10488	1.42797	1.73746	2.79734	2.30945	1.32921	-1.21126	5	-	A3LNL1	Pre-mRNA-splicing ATP-dependent RNA helicase PRP28	0
RNA metabolism	Probable tRNA-splicing endonuclease subunit sen34	Pichia stipitis	31261	fgenesh1_pg.C_chr_4.1000132	1.27486	1.62054	2.20234	2.26924	1.4003	1.03038	5	tRNA-intron endonuclease	O60156	Probable tRNA-splicing endonuclease subunit sen34	3e-28
RNA metabolism	tRNA acetyltransferase TAN1	Pichia stipitis	12788	gwh1.2.1.2232.1	-1.04829	1.45514	2.11107	2.19368	1.50754	1.03913	5	-	P53072	tRNA acetyltransferase TAN1	4e-65
RNA metabolism	RNA polymerase I-specific transcription initiation factor RRN6	Pichia stipitis	53508	e_gww1.1.2.602.1	1.55067	1.68025	2.20207	1.99453	1.18704	-1.10406	5	-	P32786	RNA polymerase I-specific transcription initiation factor RRN6	2e-21
RNA metabolism	RNA polymerase II-associated protein RBA50	Pichia stipitis	18070	gww1.7.1.358.1	1.0403	1.38842	2.41473	1.94165	1.39846	-1.24365	5	-	Q04418	RNA polymerase II-associated protein RBA50	5e-70
RNA metabolism	Nonsense-mediated mRNA decay protein 3	Saccharomyces cerevisiae	YGR072W	YGR072W	-1.02439	1.72455	2.76853	2.57338	1.4922	-1.07584	5	Component of the nonsense-mediated mRNA decay (NMD) pathway, along with Nam7p and Nmd2p\x3b involved in decay of mRNA containing nonsense codons\x3b involved in telomere maintenance	P48412	Nonsense-mediated mRNA decay protein 3	0
RNA metabolism	tRNA (uracil-O(2)-)-methyltransferase	Schizosaccharomyces pombe	SPCC663.10.1	SPCC663.10	1.79315	1.87035	2.23457	2.07952	1.11183	-1.07456	5	tRNA (uracil) methyltransferase (predicted)	O74516	tRNA (uracil-O(2)-)-methyltransferase	0
oxidoreductase	Glutathionyl-hydroquinone reductase YqjG	Azorhizobium caulinodans	BAF89955	AZC_3957	1.37757	1.8173	2.80342	2.38099	1.31018	-1.17742	5	putative glutathione S-transferase	P42620	Glutathionyl-hydroquinone reductase YqjG	1e-116
oxidoreductase	Uncharacterized oxidoreductase YgbJ	Aspergillus niger	CADANGAT00011378	CADANGAG00011378	1.08991	1.34005	2.04596	2.47779	1.84902	1.21106	5	Putative uncharacterized protein An14g04420	Q46888	Uncharacterized oxidoreductase YgbJ	3e-45
oxidoreductase	Short-chain type dehydrogenase/reductase	Cupriavidus metallidurans	ABF11409	Rmet_4544	1.06992	1.61464	3.40155	2.57678	1.59588	-1.32008	5	short-chain dehydrogenase/reductase SDR	Q08632	Short-chain type dehydrogenase/reductase	1e-57
oxidoreductase	Putative reductase 1	Debaryomyces hansenii	4130	DEHA2F02948g	1.53111	1.62227	3.3933	6.07617	3.74548	1.79063	5	Alcohol dehydrogenase (NADP+)	Q12458	Putative reductase 1	5e-95
oxidoreductase	Uncharacterized oxidoreductase C663.06c	Debaryomyces hansenii	1546	DEHA2C04598g	-1.04829	1.2906	6.34813	3.00074	2.32507	-2.11552	5	Carbonyl reductase (NADPH)	Q7Z9I4	Uncharacterized oxidoreductase C663.06c	5e-90
oxidoreductase	Putative oxidoreductase bli-4, mitochondrial	Fusarium oxysporum	FOXG_15372T0	FOXG_15372	1.14496	1.6132	4.66563	17.7678	11.014	3.80822	5	hypothetical protein similar to short chain dehydrogenase/reductase family protein	Q92247	Putative oxidoreductase bli-4, mitochondrial	1e-29
oxidoreductase	Uncharacterized oxidoreductase At1g06690, chloroplastic	Fusarium oxysporum	FOXG_15734T0	FOXG_15734	1.41405	1.06397	3.71662	14.4935	13.6221	3.89965	5	hypothetical protein similar to aldo-keto reductase AKR	Q94A68	Uncharacterized oxidoreductase At1g06690, chloroplastic	2e-56
oxidoreductase	Uncharacterized oxidoreductase DltE	Fusarium oxysporum	FOXG_10077T0	FOXG_10077	1.65471	1.12236	5.22899	5.20644	4.63883	-1.00433	5	conserved hypothetical protein	P39577	Uncharacterized oxidoreductase DltE	8e-36
oxidoreductase	Pyridoxal reductase	Penicillium chrysogenum	141486	Pc16g04830	-1.03894	1.24067	4.13288	3.48195	2.8065	-1.18695	5	Pyridoxine 4-dehydrogenase	O14295	Pyridoxal reductase	2e-70
oxidoreductase	Aldo-keto reductase yakc [NADP(+)]	Penicillium chrysogenum	145936	Pc21g09200	1.31838	1.27862	3.79493	3.35394	2.6231	-1.13148	5	Pyridoxine 4-dehydrogenase	Q09923	Aldo-keto reductase yakc [NADP(+)]	2e-68
oxidoreductase	Glyoxylate reductase	Pichia stipitis	43416	e_gwh1.3.1.707.1	1.00354	1.67344	3.21585	8.11217	4.84759	2.52256	5	-	Q8U3Y2	Glyoxylate reductase	7e-35
oxidoreductase	Cytochrome c oxidase assembly protein COX16, mitochondrial	Pichia stipitis	53528	e_gww1.1.2.1028.1	1.64092	1.77804	2.90559	3.51173	1.97505	1.20861	5	-	Q6BY05	Cytochrome c oxidase assembly protein COX16, mitochondrial	6e-62
oxidoreductase	Peroxiredoxin TSA1	Pichia stipitis	70431	estExt_genewise1_human.C_chr_2.11362	1.0017	1.25494	1.91412	2.85273	2.27321	1.49036	5	-	Q9Y7F0	Peroxiredoxin TSA1	3e-122
cell wall reinforcement	Endochitinase B	Aspergillus niger	CADANGAT00002218	CADANGAG00002218	-1.6899	-1.83159	-2.0134	-2.86527	-1.56436	-1.4231	5	Catalytic activity\x3a Hydrolysis of the 1	Q92222	Endochitinase B	0
cell wall reinforcement	Sporulation-specific glucan 1,3-beta-glucosidase	Saccharomyces cerevisiae	YOR190W	YOR190W	-1.30086	-1.76204	-3.26472	-2.58609	-1.46767	1.26241	5	Sporulation-specific exo-1,3-beta-glucanase\x3b contributes to ascospore thermoresistance	P32603	Sporulation-specific glucan 1,3-beta-glucosidase	0
cell wall reinforcement	Cell wall alpha-1,3-glucan synthase mok13	Schizosaccharomyces pombe	SPBC16D10.05.1	SPBC16D10.05	-1.63926	-1.59966	-1.95878	-2.14783	-1.34268	-1.09652	5	alpha-1,3-glucan synthase Mok13	Q9Y719	Cell wall alpha-1,3-glucan synthase mok13	0
cell wall reinforcement	Endo-1,3(4)-beta-glucanase 1	Schizosaccharomyces pombe	SPAC821.09.1	SPAC821.09	-1.71032	-1.53026	-2.07462	-2.20907	-1.44359	-1.06481	5	endo-1,3-beta-glucanase Eng1	Q9UT45	Endo-1,3(4)-beta-glucanase 1	0
cell wall reinforcement	Probable secreted beta-glucosidase adg3	Schizosaccharomyces pombe	SPCC18.01c.1	SPCC18.01c	-1.39807	-1.42761	-1.95028	-2.21283	-1.55002	-1.13462	5	beta-glucosidase Adg3 (predicted)	O74851	Probable secreted beta-glucosidase adg3	0
cell wall reinforcement	Cell wall protein ecm33	Schizosaccharomyces pombe	SPAC1705.03c.1	SPAC1705.03c	-1.52883	-1.65884	-1.98272	-2.24175	-1.3514	-1.13065	5	cell wall protein Ecm33	O13960	Cell wall protein ecm33	0
cell wall reinforcement	Chitin synthase 1	Schizosaccharomyces pombe	SPAC13G6.12c.1	SPAC13G6.12c	-1.73489	-1.78908	-2.07899	-2.38906	-1.33535	-1.14914	5	chitin synthase I	P30597	Chitin synthase 1	0
cell wall reinforcement	Cell wall alpha-1,3-glucan synthase ags1	Schizosaccharomyces pombe	SPCC1281.01.1	SPCC1281.01	-1.57643	-1.64535	-2.07174	-2.41215	-1.46604	-1.16431	5	alpha-1,4-glucan synthase Ags1	Q9USK8	Cell wall alpha-1,3-glucan synthase ags1	0
cell wall reinforcement	Chitin synthase regulatory factor 2	Schizosaccharomyces pombe	SPCC417.05c.1	SPCC417.05c	-1.41392	-1.48476	-1.90424	-3.0393	-2.047	-1.59607	5	chitin synthase regulatory factor Cfh2 (predicted)	O94486	Chitin synthase regulatory factor 2	0
stress-related gene	Probable cold shock protein y4cH	Azorhizobium caulinodans	BAF88674	AZC_2676	-1.15019	-1.86372	-3.13148	-3.88702	-2.08562	-1.24127	5	cold-shock DNA-binding domain	P55390	Probable cold shock protein y4cH	5e-29
stress-related gene	Protein sym1	Aspergillus niger	CADANGAT00006543	CADANGAG00006543	-1.30994	-1.63275	-2.33592	-2.38988	-1.46371	-1.0231	5	Similarity\x3a shows similarity to several peroxisomal membrane proteins	O14142	Protein sym1	2e-44
stress-related gene	Multidrug resistance protein 1	Aspergillus niger	CADANGAT00013573	CADANGAG00013573	-1.80818	-1.85955	-2.35521	-2.59107	-1.39338	-1.10015	5	Remark\x3a N-terminal truncated ORF due to end of contig	P21448	Multidrug resistance protein 1	0
stress-related gene	Copper resistance protein A	Cupriavidus metallidurans	ABF12971	Rmet_6112	-1.47292	-1.50879	-1.91199	-2.24708	-1.48932	-1.17525	5	CopA multi-Cu(II) oxidase involved in Cu(II)/Cu(I) resistance	Q47452	Copper resistance protein A	0
stress-related gene	Copper resistance protein B	Cupriavidus metallidurans	ABF12972	Rmet_6113	-1.72341	-1.64871	-2.71104	-2.25094	-1.36527	1.20441	5	CopB outer membrane protein involved in Cu(II)/Cu(I) resistance	P12375	Copper resistance protein B	2e-64
stress-related gene	Universal stress protein MJ0531	Cupriavidus metallidurans	ABF08558	Rmet_1677	-1.50811	-1.76947	-2.07139	-4.09854	-2.31626	-1.97864	5	universal stress protein, UspA family	Q57951	Universal stress protein MJ0531	9e-19
stress-related gene	Copper-binding periplasmic protein	Cupriavidus metallidurans	ABF11777	Rmet_4915	-1.29624	-1.81563	-2.21667	-4.23186	-2.3308	-1.90911	5	putative periplasmic copper-binding precursor	Q9HYL1	Copper-binding periplasmic protein	3e-81
stress-related gene	Arsenite resistance protein ArsB	Penicillium chrysogenum	139801	Pc13g08540	-1.55922	-1.89683	-1.90448	-6.70884	-3.53686	-3.52267	5	-	P45946	Arsenite resistance protein ArsB	1e-91
stress-related gene	Target of rapamycin complex 1 subunit KOG1	Saccharomyces cerevisiae	YHR186C	YHR186C	-1.68756	-1.89292	-2.17803	-2.24008	-1.1834	-1.02849	5	Subunit of TORC1, a rapamycin-sensitive complex involved in growth control that contains Tor1p or Tor2p, Lst8p and Tco89p\x3b contains four HEAT repeats and seven WD-40 repeats\x3b may act as a scaffold protein to couple TOR and its effectors	P38873	Target of rapamycin complex 1 subunit KOG1	0
metabolism of aromatic compounds	4-hydroxybenzoate polyprenyltransferase, mitochondrial	Azorhizobium caulinodans	BAF88376	AZC_2378	-1.66923	-1.1452	-2.36357	-2.6815	-2.34152	-1.13451	5	4-hydroxybenzoate polyprenyl transferase	Q16QL3	4-hydroxybenzoate polyprenyltransferase, mitochondrial	1e-62
metabolism of aromatic compounds	Putative aminoacrylate hydrolase RutD	Aspergillus niger	CADANGAT00002565	CADANGAG00002565	-1.42617	-1.43071	-2.9477	-2.15257	-1.50455	1.36939	5	Similarity\x3a similarity to esterases and lipases	A8IAD8	Putative aminoacrylate hydrolase RutD	1e-12
metabolism of aromatic compounds	Anthranilate synthase component 1	Aspergillus niger	CADANGAT00005181	CADANGAG00005181	-1.60947	-1.72498	-2.09365	-2.71944	-1.57651	-1.2989	5	Putative uncharacterized protein An06g01760	P00899	Anthranilate synthase component 1	0
metabolism of aromatic compounds	Porphobilinogen deaminase	Aspergillus niger	CADANGAT00013932	CADANGAG00013932	-1.61063	-1.77039	-2.04923	-2.84399	-1.60642	-1.38783	5	Putative uncharacterized protein An18g02970	Q6C097	Porphobilinogen deaminase	7e-96
metabolism of aromatic compounds	Phenol 2-monooxygenase	Aspergillus niger	CADANGAT00003345	CADANGAG00003345	-1.62267	-1.32326	2.5825	-2.97873	-2.25106	-7.69257	5	Putative uncharacterized protein An03g03330	P15245	Phenol 2-monooxygenase	2e-88
metabolism of aromatic compounds	Putative aminodeoxychorismate synthase	Aspergillus niger	CADANGAT00003338	CADANGAG00003338	-1.67615	-1.67495	-2.13179	-3.12746	-1.8672	-1.46706	5	Function\x3a pabaA of A. fumigatus is essential for pathogenicity	O94277	Putative aminodeoxychorismate synthase	4e-77
metabolism of aromatic compounds	Carbamoyl-phosphate synthase arginine-specific large chain	Aspergillus niger	CADANGAT00012966	CADANGAG00012966	-1.09665	-1.83804	-2.20992	-4.91609	-2.67463	-2.22455	5	Putative uncharacterized protein An16g04970	O94313	Carbamoyl-phosphate synthase arginine-specific large chain	0
metabolism of aromatic compounds	4,5-DOPA dioxygenase extradiol	Aspergillus niger	CADANGAT00010185	CADANGAG00010185	1.00902	-1.7302	-1.90378	-8.26965	-4.7796	-4.34381	5	Remark\x3a sequencing error at position 15524	Q70FG7	4,5-DOPA dioxygenase extradiol	5e-35
metabolism of aromatic compounds	Purine nucleoside phosphorylase	Penicillium chrysogenum	137754	Pc12g04650	-1.53478	-1.4894	-2.20916	-2.01325	-1.35172	1.09731	5	Purine-nucleoside phosphorylase	P55859	Purine nucleoside phosphorylase	8e-101
metabolism of aromatic compounds	Pyridoxine biosynthesis protein pyroA	Penicillium chrysogenum	149000	Pc22g15930	1.02024	-1.7367	-1.90173	-2.70417	-1.55707	-1.42195	5	Lyases	Q9UW83	Pyridoxine biosynthesis protein pyroA	8e-174
metabolism of aromatic compounds	Purine-cytosine permease FCY22	Saccharomyces cerevisiae	YER060W-A	YER060W-A	-1.28664	-1.83636	-2.03582	-2.78596	-1.51711	-1.36847	5	Putative purine-cytosine permease, very similar to Fcy2p but cannot substitute for its function	Q12119	Purine-cytosine permease FCY22	0
metabolism of aromatic compounds	Aminodeoxychorismate synthase	Saccharomyces cerevisiae	YNR033W	YNR033W	-1.47148	-1.73427	-2.2116	-2.96172	-1.70776	-1.33917	5	Para-aminobenzoate (PABA) synthase, has similarity to Escherichia coli PABA synthase components PabA and PabB\x3b required for the synthesis of para-aminobenzoic acid, an important intermediate for folate and ubiquinone Q biosynthesis	P37254	Aminodeoxychorismate synthase	0
metabolism of aromatic compounds	Protein farnesyltransferase/geranylgeranyltransferase type-1 subunit alpha	Saccharomyces cerevisiae	YKL019W	YKL019W	-1.05117	-1.8231	-2.86208	-3.14125	-1.72302	-1.09754	5	Alpha subunit of both the farnesyltransferase and type I geranylgeranyltransferase that catalyze prenylation of proteins containing a CAAX consensus motif\x3b essential protein required for membrane localization of Ras proteins and a-factor	P29703	Protein farnesyltransferase/geranylgeranyltransferase type-1 subunit alpha	0
metabolism of aromatic compounds	Probable nudix hydrolase C6G9.05	Schizosaccharomyces pombe	SPAC6G9.05.1	SPAC6G9.05	-1.50652	-1.6692	-1.93063	-2.36329	-1.41582	-1.2241	5	coenzyme A diphosphatase (predicted)	Q92350	Probable nudix hydrolase C6G9.05	0
metabolism of aromatic compounds	Hypoxanthine-guanine phosphoribosyltransferase	Schizosaccharomyces pombe	SPAC23C11.13c.1	SPAC23C11.13c	-1.73136	-1.74265	-1.98198	-2.40355	-1.37925	-1.2127	5	xanthine phosphoribosyltransferase (predicted)	O13917	Hypoxanthine-guanine phosphoribosyltransferase	3e-141
metabolism of aromatic compounds	Putative hydroxymethylpyrimidine/phosphomethylpyrimidine kinase C18B5.05c	Schizosaccharomyces pombe	SPCC18B5.05c.1	SPCC18B5.05c	-1.62082	-1.74282	-2.31157	-2.47762	-1.42161	-1.07183	5	phosphomethylpyrimidine kinase (predicted)	Q9USL6	Putative hydroxymethylpyrimidine/phosphomethylpyrimidine kinase C18B5.05c	0
metabolism of aromatic compounds	Probable nicotinate phosphoribosyltransferase	Schizosaccharomyces pombe	SPAC1486.06.1	SPAC1486.06	-1.51302	-1.73193	-2.11355	-2.50357	-1.44554	-1.18453	5	nicotinate phosphoribosyltransferase (predicted)	Q9UTK3	Probable nicotinate phosphoribosyltransferase	0
metabolism of aromatic compounds	Putative aminodeoxychorismate synthase	Schizosaccharomyces pombe	SPBP8B7.29.1	SPBP8B7.29	-1.6477	-1.89828	-2.4083	-2.80862	-1.47957	-1.16623	5	para-aminobenzoate synthase (predicted)	O94277	Putative aminodeoxychorismate synthase	0
metabolism of toxic compounds	Microsomal glutathione S-transferase 3	Aspergillus niger	CADANGAT00009801	CADANGAG00009801	-1.86826	-1.69609	-2.35478	-2.82024	-1.66279	-1.19766	5	Putative uncharacterized protein An12g03580	Q3T100	Microsomal glutathione S-transferase 3	8e-18
metabolism of toxic compounds	Protein TOXD	Aspergillus niger	CADANGAT00006702	CADANGAG00006702	-1.65967	-1.40767	-2.55957	-3.41612	-2.42679	-1.33465	5	Similarity\x3a Product is also similar	P54006	Protein TOXD	8e-117
metabolism of toxic compounds	Copper amine oxidase 1	Aspergillus niger	CADANGAT00003098	CADANGAG00003098	-1.21551	-1.25365	-2.2215	-4.68157	-3.73436	-2.10739	5	Amine oxidase	Q12556	Copper amine oxidase 1	5e-156
metabolism of toxic compounds	Beta-lactamase hydrolase-like protein	Aspergillus niger	CADANGAT00004433	CADANGAG00004433	-1.45646	-1.5572	-4.55733	-4.86003	-3.121	-1.06642	5	Catalytic activity\x3a	Q9PFB0	Beta-lactamase hydrolase-like protein	2e-52
metabolism of toxic compounds	Copper transport ATP-binding protein NosF	Cupriavidus metallidurans	ABF11776	Rmet_4914	1.22859	-1.42962	-2.37278	-3.00513	-2.10204	-1.2665	5	putative ATP binding component of ABC transporter	P19844	Copper transport ATP-binding protein NosF	3e-59
metabolism of toxic compounds	Peroxiredoxin TSA1	Saccharomyces cerevisiae	YML028W	YML028W	1.14394	-1.68622	-2.02284	-2.78445	-1.6513	-1.37651	5	Thioredoxin peroxidase, acts as both a ribosome-associated and free cytoplasmic antioxidant\x3b self-associates to form a high-molecular weight chaperone complex under oxidative stress\x3b deletion results in mutator phenotype	P34760	Peroxiredoxin TSA1	2e-142
metabolism of toxic compounds	Copper amine oxidase 1	Schizosaccharomyces pombe	SPAC2E1P3.04.1	SPAC2E1P3.04	-1.57891	-1.77232	-2.10545	-2.46743	-1.3922	-1.17193	5	copper amine oxidase Cao1	Q9P7F2	Copper amine oxidase 1	0

## Sheet: Cluster 7
Key differentially expressed genes discussed in the manuscript based on their functional categories and expression profiles.
Cluster 7: Differentially expressed genes of the simplified soil microcosm modulated by the introduction of Armillaria mellea and Trichoderma atroviride.
Functional category (column A) and putative gene description obtained by BLASTX search against the SwissProt database (column B). Organism name (column C), transcript (column D) and gene (column E) identifiers. Fold change values of the pairwise comparisons of the simplified soil microcosm incubated for 24 h either without (SSM) or with the biocontrol agent Trichoderma atroviride (SSM+T), the pla…
					Fold changes
Functional category	Gene description	Organism	Transcript ID	Gene ID	SSM / SSM0	SSM+T / SSM0	SSM+A / SSM0	SSM+T+A / SSM0	SSM+T+A / SSM+T	SSM+T+A / SSM+A	Cluster	Gene description	Homologous SwissProt protein	Description	E-value
signaling protein	Methyl-accepting chemotaxis protein McpB	Cupriavidus metallidurans	ABF10841	Rmet_3973	1.43696	1.95382	2.30772	2.46239	1.26029	1.06702	7	putative methyl-accepting chemotaxis sensory transducer	P39215	Methyl-accepting chemotaxis protein McpB	2e-32
signaling protein	Multiprotein-bridging factor 1	Debaryomyces hansenii	669	DEHA2B01012g	1.87547	2.92694	5.50743	3.77623	1.29017	-1.45845	7	-	Q6BXQ8	Multiprotein-bridging factor 1	2e-103
signaling protein	Probable Ras-related protein Rab7	Fusarium oxysporum	FOXG_07888T0	FOXG_07888	1.41143	2.05063	2.42975	2.04898	-1.00081	-1.18583	7	hypothetical protein similar to vacuolar biogenesis protein	Q9C2L8	Probable Ras-related protein Rab7	9e-81
signaling protein	ER lumen protein-retaining receptor	Penicillium chrysogenum	143091	Pc18g04050	1.80752	2.54713	2.59531	2.74498	1.07768	1.05767	7	-	P48583	ER lumen protein-retaining receptor	5e-40
signaling protein	Hormone-sensitive lipase	Penicillium chrysogenum	144920	Pc20g14830	1.28077	1.91957	2.10222	2.33335	1.21556	1.10995	7	-	Q68J42	Hormone-sensitive lipase	2e-17
signaling protein	Uncharacterized signaling protein PA1727	Pseudomonas protegens	AAY90393	PFL_1106	-1.33256	-2.03969	-1.92365	3.57442	7.2907	6.87592	7	response regulator/EAL domain protein	Q9I310	Uncharacterized signaling protein PA1727	3e-27
signaling protein	Methyl-accepting chemotaxis protein PA2652	Pseudomonas protegens	AAY95981	PFL_0572	1.75097	2.31656	2.24651	2.20952	-1.04844	-1.01674	7	methyl-accepting chemotaxis protein	Q9I0I6	Methyl-accepting chemotaxis protein PA2652	2e-20
signaling protein	Uncharacterized GTP-binding protein YDR336W	Pichia stipitis	39888	e_gwh1.1.2.824.1	1.28797	1.96784	2.74346	3.16006	1.60585	1.15185	7	-	Q05473	Uncharacterized GTP-binding protein YDR336W	2e-38
signaling protein	GTP cyclohydrolase 1	Pichia stipitis	34960	fgenesh1_pm.C_chr_2.1000209	1.77199	1.97079	2.18791	1.97967	1.00451	-1.10519	7	-	P51601	GTP cyclohydrolase 1	4e-119
transcription regulator	Hydrogenase-4 transcriptional activator	Cupriavidus metallidurans	ABF10534	Rmet_3662	1.31831	3.10359	3.25498	3.5813	1.15392	1.10025	7	putative transcriptional regulator, sigma54-interaction region (Fis family)	P71229	Hydrogenase-4 transcriptional activator	3e-62
transcription regulator	HTH-type transcriptional regulator YjiE	Cupriavidus metallidurans	ABF07283	Rmet_0397	1.71532	1.98238	2.04175	2.92497	1.47549	1.43258	7	transcriptional regulator, LysR-family	P39376	HTH-type transcriptional regulator YjiE	3e-40
transcription regulator	Uncharacterized HTH-type transcriptional regulator y4dJ	Cupriavidus metallidurans	ABF10977	Rmet_4110	1.62398	2.24035	2.30917	2.73591	1.2212	1.1848	7	transcriptional regulator, Xre/Cro/CI family	P55409	Uncharacterized HTH-type transcriptional regulator y4dJ	6e-09
transcription regulator	HTH-type transcriptional activator NahR	Cupriavidus metallidurans	ABF07780	Rmet_0894	1.47504	1.95812	2.12848	2.23433	1.14106	1.04973	7	transcriptional regulator, LysR-family	P10183	HTH-type transcriptional activator NahR	5e-34
transcription regulator	HTH-type transcriptional regulator CynR	Cupriavidus metallidurans	ABF12465	Rmet_5606	1.86068	2.64891	3.35811	2.22799	-1.18892	-1.50724	7	DNA-binding transcriptional dual regulator, LysR family	Q8X4M5	HTH-type transcriptional regulator CynR	1e-89
transcription regulator	Heme-responsive zinc finger transcription factor HAP1	Debaryomyces hansenii	1124	DEHA2B11594g	1.8202	2.06568	3.66168	4.84914	2.34748	1.32429	7	-	G2WJ80	Heme-responsive zinc finger transcription factor HAP1	4e-07
transcription regulator	Elongin-A	Debaryomyces hansenii	398	DEHA2A09614g	1.79401	3.02944	3.46315	3.79599	1.25303	1.09611	7	-	Q75E67	Elongin-A	3e-14
transcription regulator	Zinc finger protein RME1	Debaryomyces hansenii	4860	DEHA2F19778g	1.39201	1.96133	2.41449	3.45992	1.76407	1.43298	7	-	P32338	Zinc finger protein RME1	2e-21
transcription regulator	AN1-type zinc finger protein YOR052C	Debaryomyces hansenii	3254	DEHA2E07084g	1.75619	2.03661	1.98145	2.08744	1.02496	1.05349	7	-	Q08422	AN1-type zinc finger protein YOR052C	5e-16
transcription regulator	Uncharacterized transcriptional regulatory protein C1327.01c	Fusarium oxysporum	FOXG_09999T0	FOXG_09999	1.89022	2.62212	2.67803	3.65495	1.39389	1.36479	7	conserved hypothetical protein	Q1MTM9	Uncharacterized transcriptional regulatory protein C1327.01c	3e-09
transcription regulator	Uncharacterized transcriptional regulatory protein C56F2.05c	Fusarium oxysporum	FOXG_01667T0	FOXG_01667	1.84738	2.64101	2.30344	2.00348	-1.31821	-1.14972	7	conserved hypothetical protein	O60056	Uncharacterized transcriptional regulatory protein C56F2.05c	9e-12
transcription regulator	Transcription factor IIIB 70 kDa subunit	Pichia stipitis	40669	e_gwh1.2.1.499.1	1.56804	2.07284	3.09156	4.71502	2.27466	1.52513	7	-	P43072	Transcription factor IIIB 70 kDa subunit	0
transcription regulator	Transcription factor TFIIIB component B''	Pichia stipitis	64595	e_gww1.8.1.159.1	1.6165	2.54363	4.05384	4.33783	1.70537	1.07006	7	-	P46678	Transcription factor TFIIIB component B''	2e-42
transcription regulator	Transcriptional activator of proteases prtT	Pichia stipitis	47947	e_gwh1.6.1.256.1	1.7719	1.90114	2.10746	2.9715	1.56301	1.40999	7	-	B6HRH5	Transcriptional activator of proteases prtT	3e-08
transcription regulator	Fork-head transcriptional regulator FHL1	Pichia stipitis	67893	estExt_fgenesh1_pg.C_chr_5.10448	1.81812	2.81618	2.59901	2.86328	1.01673	1.10168	7	Glucan 1,4-alpha-glucosidase	Q59ZC8	Fork-head transcriptional regulator FHL1	5e-156
transcription regulator	Zinc finger protein 286A	Pichia stipitis	67866	estExt_fgenesh1_pg.C_chr_5.10367	1.53073	1.96632	2.61018	2.77061	1.40903	1.06146	7	-	Q9HBT8	Zinc finger protein 286A	1e-23
transcription regulator	EKC/KEOPS complex subunit GON7	Pichia stipitis	30592	fgenesh1_pg.C_chr_3.1000179	1.09004	2.4138	3.71228	2.77036	1.14772	-1.34	7	-	Q59W04	EKC/KEOPS complex subunit GON7	7e-30
transcription regulator	Cyclin CCL1	Pichia stipitis	82497	estExt_gwp_genewisePlus_worm.C_chr_3.10250	1.57092	2.73507	3.7688	2.69076	-1.01647	-1.40065	7	-	P37366	Cyclin CCL1	3e-67
transcription regulator	Transcriptional regulator NRG1	Pichia stipitis	32504	fgenesh1_pg.C_chr_5.1000668	1.60256	2.29392	2.43241	2.51686	1.09719	1.03472	7	-	Q5A0E5	Transcriptional regulator NRG1	2e-39
transcription regulator	Transcriptional activator protein DAL81	Pichia stipitis	24259	gww1.6.1.1349.1	1.82651	1.90505	2.39093	2.40222	1.26097	1.00472	7	-	P21657	Transcriptional activator protein DAL81	1e-156
transcription regulator	PWWP domain-containing protein YLR455W	Pichia stipitis	67781	estExt_fgenesh1_pg.C_chr_5.10131	1.75908	2.29142	2.26216	2.31198	1.00897	1.02202	7	-	Q06188	PWWP domain-containing protein YLR455W	2e-08
transcription regulator	Transcriptional regulatory protein moc3	Pichia stipitis	30977	fgenesh1_pg.C_chr_3.1000564	1.64525	2.15986	2.92027	2.29484	1.06249	-1.27254	7	-	Q9UT46	Transcriptional regulatory protein moc3	1e-09
transcription regulator	Transcription elongation factor SPT6	Pichia stipitis	84971	estExt_gwp_genewisePlus_worm.C_chr_6.11616	1.81523	1.91482	2.26662	1.9008	-1.00737	-1.19246	7	-	Q6BVE1	Transcription elongation factor SPT6	0
RNA metabolism	Zinc finger CCCH domain-containing protein C337.12	Aspergillus niger	CADANGAT00013188	CADANGAG00013188	1.60874	2.32319	2.71094	2.91966	1.25675	1.07699	7	Function\x3a SIP2 contains an RNAase activity	O74823	Zinc finger CCCH domain-containing protein C337.12	2e-37
RNA metabolism	ATP-dependent RNA helicase DbpA	Cupriavidus metallidurans	ABF06901	Rmet_0015	1.65003	2.14769	2.50439	2.03114	-1.05738	-1.233	7	ATP-dependent RNA helicase, specific for 23S rRNA (fragment)	P21693	ATP-dependent RNA helicase DbpA	1e-43
RNA metabolism	mRNA 3'-end-processing protein RNA14	Debaryomyces hansenii	5332	DEHA2G03168g	1.87456	3.58306	4.46243	4.74177	1.32338	1.0626	7	-	Q6BJD8	mRNA 3'-end-processing protein RNA14	0
RNA metabolism	PAB1-binding protein 2	Debaryomyces hansenii	941	DEHA2B07238g	1.19064	2.00548	1.96172	2.9902	1.49102	1.52427	7	-	P38151	PAB1-binding protein 2	8e-42
RNA metabolism	DNA-directed RNA polymerase II subunit RPB3	Debaryomyces hansenii	1672	DEHA2C07546g	1.85351	1.98906	2.12627	2.95929	1.48778	1.39178	7	DNA-directed RNA polymerase	P16370	DNA-directed RNA polymerase II subunit RPB3	2e-106
RNA metabolism	RNA polymerase II subunit A C-terminal domain phosphatase	Penicillium chrysogenum	139916	Pc13g09690	1.64637	2.72512	2.61288	3.07589	1.12872	1.1772	7	Serine/threonine specific protein phosphatase	Q9P376	RNA polymerase II subunit A C-terminal domain phosphatase	5e-127
RNA metabolism	Negative cofactor 2 complex subunit beta	Pichia stipitis	13665	gwh1.2.1.2447.1	1.51645	1.94615	4.61393	4.195	2.15554	-1.09986	7	DNA-directed DNA polymerase	O14348	Negative cofactor 2 complex subunit beta	1e-24
RNA metabolism	Pre-mRNA-processing ATP-dependent RNA helicase PRP5	Pichia stipitis	87539	estExt_gwp_genewisePlus_human.C_chr_2.11178	1.29335	2.07318	3.55274	3.74221	1.80506	1.05333	7	Adenosinetriphosphatase	A3LQ55	Pre-mRNA-processing ATP-dependent RNA helicase PRP5	0
RNA metabolism	Pre-mRNA-splicing factor sap61	Pichia stipitis	33476	fgenesh1_pg.C_chr_7.1000265	1.77882	2.63408	3.0631	3.67329	1.39452	1.1992	7	-	O59706	Pre-mRNA-splicing factor sap61	2e-60
RNA metabolism	Pre-mRNA-splicing factor cwf23	Pichia stipitis	30941	fgenesh1_pg.C_chr_3.1000528	1.64048	2.28549	2.54484	3.57231	1.56304	1.40375	7	-	Q9P7C6	Pre-mRNA-splicing factor cwf23	1e-13
RNA metabolism	Pre-mRNA-splicing factor sap62	Pichia stipitis	39970	e_gwh1.1.2.956.1	-1.48129	1.98035	3.74747	3.44448	1.73932	-1.08796	7	-	Q9P7L8	Pre-mRNA-splicing factor sap62	6e-48
RNA metabolism	Splicing factor U2AF 23 kDa subunit	Pichia stipitis	38818	e_gwh1.1.1.1105.1	1.35743	1.97025	2.14368	3.35122	1.70091	1.56331	7	-	Q09176	Splicing factor U2AF 23 kDa subunit	1e-59
RNA metabolism	Pre-mRNA-splicing helicase BRR2	Pichia stipitis	51353	e_gww1.1.1.3.1	1.8388	2.50154	3.00777	2.95818	1.18254	-1.01676	7	DNA-directed DNA polymerase	P32639	Pre-mRNA-splicing helicase BRR2	0
RNA metabolism	N-alpha-acetyltransferase 38, NatC auxiliary subunit	Pichia stipitis	49015	e_gwh1.6.1.1300.1	1.2985	2.87702	4.88159	2.87814	1.00039	-1.69609	7	-	P23059	N-alpha-acetyltransferase 38, NatC auxiliary subunit	7e-06
RNA metabolism	rRNA-processing protein UTP23	Pichia stipitis	43653	e_gwh1.3.1.946.1	1.23846	1.96062	2.20506	2.60109	1.32667	1.1796	7	-	Q12339	rRNA-processing protein UTP23	1e-73
RNA metabolism	RNA pseudouridylate synthase domain-containing protein 2	Pichia stipitis	61490	e_gww1.6.1.650.1	1.66288	2.54609	2.90263	2.5586	1.00491	-1.13446	7	Pseudouridylate synthase	Q8IZ73	RNA pseudouridylate synthase domain-containing protein 2	2e-57
RNA metabolism	Pre-mRNA-splicing factor CWC22	Pichia stipitis	47344	e_gwh1.5.1.268.1	1.42881	2.71007	2.76375	2.47127	-1.09663	-1.11835	7	-	Q6BU84	Pre-mRNA-splicing factor CWC22	2e-167
RNA metabolism	ATP-dependent RNA helicase CHL1	Pichia stipitis	54439	e_gww1.2.1.1706.1	1.63538	2.62111	3.55341	2.40065	-1.09184	-1.48019	7	In phosphorous-containing anhydrides	A3LN13	ATP-dependent RNA helicase CHL1	0
RNA metabolism	mRNA cleavage and polyadenylation factor CLP1	Pichia stipitis	55332	e_gww1.2.1.1989.1	1.87438	2.0384	2.39859	2.27025	1.11374	-1.05653	7	-	A3LNJ3	mRNA cleavage and polyadenylation factor CLP1	0
RNA metabolism	Pre-mRNA-processing protein PRP40	Pichia stipitis	62786	e_gww1.6.1.313.1	1.49539	2.32507	2.31373	2.20139	-1.05618	-1.05103	7	-	P33203	Pre-mRNA-processing protein PRP40	6e-57
RNA metabolism	THO complex subunit 2	Pichia stipitis	58253	e_gww1.4.1.34.1	1.84603	2.23199	3.02566	2.11821	-1.05372	-1.42841	7	-	P53552	THO complex subunit 2	6e-106
RNA metabolism	ATP-dependent RNA helicase DBP1	Saccharomyces cerevisiae	YPL119C	YPL119C	1.86548	2.20386	2.23928	1.9874	-1.10891	-1.12674	7	Putative ATP-dependent RNA helicase of the DEAD-box protein family\x3b mutants show reduced stability of the 40S ribosomal subunit scanning through 5' untranslated regions of mRNAs	P24784	ATP-dependent RNA helicase DBP1	0
cell wall reinforcement	Endoglucanase-4	Aspergillus niger	CADANGAT00009903	CADANGAG00009903	1.38698	4.29056	2.31594	1.95823	-2.19104	-1.18267	7	Function\x3a might be involved in degradation of cellulose or similiar substances	O14405	Endoglucanase-4	1e-97
cell wall reinforcement	Cell wall mannoprotein PIR1	Debaryomyces hansenii	1197	DEHA2B13442g	1.51305	2.79418	5.24714	6.03991	2.16161	1.15109	7	-	B3LQU0	Cell wall mannoprotein PIR1	1e-57
cell wall reinforcement	Protein KRE1	Pichia stipitis	66736	estExt_fgenesh1_pg.C_chr_1.20447	1.69146	2.0876	2.45461	3.2049	1.5352	1.30567	7	-	C4YLJ6	Protein KRE1	3e-06
cell wall reinforcement	Protein ROT1	Pichia stipitis	36620	fgenesh1_pm.C_chr_6.1000129	1.82328	2.13027	2.01762	3.01537	1.41549	1.49452	7	-	A5DVH1	Protein ROT1	2e-115
cell wall reinforcement	Protein SBE22	Pichia stipitis	51421	e_gww1.1.1.1449.1	1.82859	1.90238	1.91495	2.63059	1.38278	1.37371	7	Ubiquitin--protein ligase	Q6FKH3	Protein SBE22	9e-10
cell wall reinforcement	Cell wall synthesis protein KRE9	Pichia stipitis	81787	estExt_gwp_genewisePlus_worm.C_chr_2.11136	1.82779	1.90202	2.19908	2.59183	1.36267	1.1786	7	-	O74226	Cell wall synthesis protein KRE9	7e-81
cell wall reinforcement	Haze protective factor 1	Saccharomyces cerevisiae	YOL155C	YOL155C	1.40673	2.60968	3.64746	3.75064	1.4372	1.02829	7	Haze-protective mannoprotein that reduces the particle size of aggregated proteins in white wines	Q05164	Haze protective factor 1	0
cell wall reinforcement	Laminarase-resistance protein LRE1	Saccharomyces cerevisiae	YCL051W	YCL051W	1.18365	2.08498	1.97682	2.27973	1.09341	1.15323	7	Protein involved in control of cell wall structure and stress response\x3b overproduction confers resistance to cell-wall degrading enzymes\x3b exhibits genetic interactions with genes involved in the cell wall integrity pathway	P25579	Laminarase-resistance protein LRE1	0
protease	Protease HtpX homolog	Cupriavidus metallidurans	ABF10336	Rmet_3464	1.84164	2.39751	2.52928	4.2838	1.78677	1.69368	7	membrane-associated Zn-dependent endopeptidase\x3b self-cleaved	B4SCH3	Protease HtpX homolog	1e-125
peptidase	Probable carboxypeptidase S-like 2	Cupriavidus metallidurans	ABF10537	Rmet_3665	1.89322	2.78856	2.81694	2.17312	-1.28321	-1.29627	7	hypothetical protein	Q55FR8	Probable carboxypeptidase S-like 2	2e-34
peptidase	Peptidase M20 domain-containing protein C757.05c	Debaryomyces hansenii	4311	DEHA2F07128g	1.67286	5.02782	5.76754	6.59774	1.31225	1.14394	7	Acetylornithine deacetylase	O74916	Peptidase M20 domain-containing protein C757.05c	7e-114
peptidase	Dipeptidyl aminopeptidase B	Pichia stipitis	84390	estExt_gwp_genewisePlus_worm.C_chr_6.10154	1.5259	1.93077	2.04882	2.1795	1.12882	1.06378	7	-	P18962	Dipeptidyl aminopeptidase B	0
peptidase	Putative peptidase YMR114C	Saccharomyces cerevisiae	YMR114C	YMR114C	1.41111	1.98612	2.13494	2.55448	1.28617	1.19651	7	Protein of unknown function\x3b may interact with ribosomes, based on co-purification experiments\x3b green fluorescent protein (GFP)-fusion protein localizes to the nucleus and cytoplasm\x3b YMR114C is not an essential gene	Q04471	Putative peptidase YMR114C	0
drug resistance protein	Protein STB5	Aspergillus niger	CADANGAT00009609	CADANGAG00009609	1.61951	2.65421	2.89575	3.505	1.32054	1.21039	7	Function\x3a S. cerevisiae PPR1 regulates expression of pyrimidine biosynthetis genes	P38699	Protein STB5	2e-09
drug resistance protein	Multidrug resistance protein MdtN	Cupriavidus metallidurans	ABF11375	Rmet_4510	1.82091	2.37026	2.66393	2.9952	1.26366	1.12435	7	membrane fusion protein of efflux pump HlyD family	Q83P86	Multidrug resistance protein MdtN	3e-41
drug resistance protein	Multidrug resistance protein MdtO	Cupriavidus metallidurans	ABF11376	Rmet_4511	1.78777	3.12831	2.57506	2.92296	-1.07025	1.1351	7	Fusaric acid resistance protein conserved region/ multidrug efflux system component	Q83IQ8	Multidrug resistance protein MdtO	9e-32
drug resistance protein	Multidrug resistance protein MdtB	Cupriavidus metallidurans	ABF07486	Rmet_0600	1.71786	2.30325	2.23902	2.59105	1.12495	1.15723	7	multidrug efflux system, subunit B	C6CAI2	Multidrug resistance protein MdtB	0
drug resistance protein	Multiple antibiotic resistance protein MarR	Cupriavidus metallidurans	ABF10752	Rmet_3884	1.62024	2.22815	2.05548	2.30645	1.03514	1.1221	7	putative transcriptional regulator	P27245	Multiple antibiotic resistance protein MarR	8e-13
drug resistance protein	Fluconazole resistance protein 3	Pichia stipitis	49658	e_gwh1.7.1.759.1	1.82864	2.11404	3.48486	2.84875	1.34753	-1.2233	7	-	Q8X229	Fluconazole resistance protein 3	4e-37
drug resistance protein	Multidrug resistance protein CDR1	Pichia stipitis	85570	estExt_gwp_genewisePlus_worm.C_chr_8.10334	1.83874	2.091	2.59798	2.73616	1.30854	1.05319	7	-	P43071	Multidrug resistance protein CDR1	0
metabolism of aromatic compounds	Thiamine-phosphate synthase	Azorhizobium caulinodans	BAF86077	AZC_0079	1.62629	2.53573	2.12597	4.07655	1.60764	1.9175	7	thiamine monophosphate synthase	A8IGE6	Thiamine-phosphate synthase	9e-123
metabolism of aromatic compounds	Uncharacterized isochorismatase family protein PncA	Azorhizobium caulinodans	BAF88284	AZC_2286	1.40498	1.92364	2.8513	1.93104	1.00385	-1.47656	7	cysteine hydrolase family protein	O32091	Uncharacterized isochorismatase family protein PncA	4e-11
metabolism of aromatic compounds	Purine-binding protein BAB2_0673	Cupriavidus metallidurans	ABF07680	Rmet_0794	1.5612	2.03688	2.04054	2.49805	1.22641	1.22421	7	Putative uncharacterized ABC-type transport system, periplasmic component/surface lipoprotein	Q2YKI6	Purine-binding protein BAB2_0673	4e-116
metabolism of aromatic compounds	Pyrrolidone-carboxylate peptidase	Cupriavidus metallidurans	ABF06953	Rmet_0067	1.77942	1.96844	2.22527	1.99918	1.01562	-1.11309	7	pyrrolidone-carboxylate peptidase	B2AG45	Pyrrolidone-carboxylate peptidase	2e-124
metabolism of aromatic compounds	Uroporphyrinogen-III C-methyltransferase	Debaryomyces hansenii	6133	DEHA2G21912g	1.85851	2.08315	2.49419	3.3132	1.59047	1.32837	7	Uroporphyrin-III C-methyltransferase	P36150	Uroporphyrinogen-III C-methyltransferase	3e-130
metabolism of aromatic compounds	2-methoxy-6-polyprenyl-1,4-benzoquinol methylase, mitochondrial	Debaryomyces hansenii	2594	DEHA2D11022g	1.52722	1.95608	2.4486	2.54297	1.30003	1.03854	7	Methyltransferases	P49017	2-methoxy-6-polyprenyl-1,4-benzoquinol methylase, mitochondrial	3e-121
metabolism of aromatic compounds	Dihydroorotase	Pichia stipitis	32048	fgenesh1_pg.C_chr_5.1000212	1.86082	2.1669	2.35945	2.57864	1.19001	1.0929	7	Dihydroorotase	P20051	Dihydroorotase	8e-159
metabolism of aromatic compounds	Prephenate dehydrogenase [NADP(+)]	Pichia stipitis	52223	e_gww1.1.1.1675.1	1.61101	1.98052	2.20012	2.46537	1.24481	1.12056	7	Prephenate dehydrogenase (NADP+)	P20049	Prephenate dehydrogenase [NADP(+)]	0
biofilm formation	Probable biofilm formation methyltransferase WspC	Cupriavidus metallidurans	ABF10839	Rmet_3971	1.46738	2.47092	2.56688	2.7772	1.12396	1.08193	7	putative chemotaxis MCP methyltransferase, CheR-type	Q9HXT5	Probable biofilm formation methyltransferase WspC	8e-82
biofilm formation	Probable di- and tripeptidase DUG2	Pichia stipitis	66365	estExt_fgenesh1_pg.C_chr_1.10359	1.75814	1.95573	2.45384	2.4889	1.27262	1.01429	7	-	P38149	Probable di- and tripeptidase DUG2	0
ABC transporter	Uncharacterized ABC transporter ATP-binding protein YadG	Azorhizobium caulinodans	BAF86238	AZC_0240	1.72935	2.11189	2.9412	3.36485	1.59329	1.14404	7	ABC-type multidrug transport system	P36879	Uncharacterized ABC transporter ATP-binding protein YadG	2e-66
ABC transporter	Uncharacterized ABC transporter ATP-binding protein MJ0412	Cupriavidus metallidurans	ABF09000	Rmet_2121	1.58589	2.35348	2.17483	3.29557	1.40029	1.51532	7	ABC-type transporter, ATPase component\x3a NitT family	Q57855	Uncharacterized ABC transporter ATP-binding protein MJ0412	4e-79
amino acid metabolism	Isovaleryl-CoA dehydrogenase, mitochondrial	Cupriavidus metallidurans	ABF12003	Rmet_5144	1.07134	2.85555	2.24877	2.9071	1.01805	1.29275	7	putative acyl-CoA dehydrogenase	P12007	Isovaleryl-CoA dehydrogenase, mitochondrial	1e-31
amino acid metabolism	Ornithine carbamoyltransferase, mitochondrial	Debaryomyces hansenii	2279	DEHA2D03520g	1.6735	3.90468	3.91189	3.62183	-1.0781	-1.08009	7	Ornithine carbamoyltransferase	P14995	Ornithine carbamoyltransferase, mitochondrial	6e-126
amino acid metabolism	Acetylornithine aminotransferase, mitochondrial	Debaryomyces hansenii	1739	DEHA2C09042g	1.66143	3.08753	2.9458	2.55205	-1.20982	-1.15429	7	Acetylornithine aminotransferase	Q6BUP9	Acetylornithine aminotransferase, mitochondrial	0
amino acid metabolism	Kynureninase 2	Penicillium chrysogenum	148594	Pc22g11870	1.75576	3.30034	2.59368	4.61814	1.39929	1.78053	7	Kynureninase	Q2UJE8	Kynureninase 2	0
amino acid metabolism	Diphthamide biosynthesis protein 7	Pichia stipitis	60505	e_gww1.5.1.1392.1	1.59504	2.79678	2.71382	3.28746	1.17544	1.21138	7	-	P38332	Diphthamide biosynthesis protein 7	2e-94
amino acid metabolism	Diphthine--ammonia ligase	Pichia stipitis	43636	e_gwh1.3.1.264.1	1.34211	2.47152	3.50027	2.89721	1.17224	-1.20815	7	-	Q12429	Diphthine--ammonia ligase	3e-145
cell division regulator	Centromere/microtubule-binding protein cbf5	Aspergillus niger	CADANGAT00013613	CADANGAG00013613	-1.80354	-2.0962	-2.20448	-4.01007	-1.91302	-1.81905	7	Similarity to centromere/microtubule-binding protein Cbf5 - Saccharomyces cerevisiae	O43102	Centromere/microtubule-binding protein cbf5	0
cell division regulator	Central kinetochore subunit NKP1	Saccharomyces cerevisiae	YDR383C	YDR383C	-1.39849	-2.87474	-3.59764	-2.14291	1.34151	1.67885	7	Non-essential kinetochore protein, subunit of the Ctf19 central kinetochore complex (Ctf19p-Mcm21p-Okp1p-Mcm22p-Mcm16p-Ctf3p-Chl4p-Mcm19p-Nkp1p-Nkp2p-Ame1p-Mtw1p)	Q12493	Central kinetochore subunit NKP1	1e-120
cell division regulator	Myosin-5	Saccharomyces cerevisiae	YMR109W	YMR109W	-1.57647	-2.2868	-2.18577	-2.25973	1.01198	-1.03384	7	One of two type I myosins\x3b contains proline-rich tail homology 2 (TH2) and SH3 domains\x3b MYO5 deletion has little effect on growth, but myo3 myo5 double deletion causes severe defects in growth and actin cytoskeleton organization	Q04439	Myosin-5	0
cell division regulator	Tubulin gamma chain	Saccharomyces cerevisiae	YLR212C	YLR212C	-1.22326	-3.08296	-2.67356	-2.36845	1.30168	1.12882	7	Gamma-tubulin, involved in nucleating microtubules from both the cytoplasmic and nuclear faces of the spindle pole body	P53378	Tubulin gamma chain	0
cell division regulator	Centractin	Saccharomyces cerevisiae	YHR129C	YHR129C	-1.71628	-2.48805	-2.56165	-2.4327	1.02275	1.05301	7	Actin-related protein of the dynactin complex\x3b required for spindle orientation and nuclear migration\x3b putative ortholog of mammalian centractin	P38696	Centractin	0
cell division regulator	Protein STU1	Saccharomyces cerevisiae	YBL034C	YBL034C	-1.30533	-2.07694	-2.71096	-2.48164	-1.19485	1.09241	7	Component of the mitotic spindle that binds to interpolar microtubules via its association with beta-tubulin (Tub2p)\x3b required for interpolar microtubules to provide an outward force on the spindle poles	P38198	Protein STU1	0
cell division regulator	Kinetochore-associated protein CNN1	Saccharomyces cerevisiae	YFR046C	YFR046C	-1.24729	-2.42449	-2.5701	-2.48365	-1.0244	1.03481	7	Kinetochore protein of unknown function\x3b associated with the essential kinetochore proteins Nnf1p and Spc24p\x3b phosphorylated by both Clb5-Cdk1 and, to a lesser extent, Clb2-Cdk1.	P43618	Kinetochore-associated protein CNN1	0
cell division regulator	Restriction of telomere capping protein 4	Saccharomyces cerevisiae	YNL254C	YNL254C	-1.40344	-2.89146	-2.93098	-2.50544	1.15408	1.16985	7	Protein of unknown function\x3b null mutation suppresses cdc13-1 temperature sensitivity\x3b (GFP)-fusion protein localizes to both the cytoplasm and the nucleus	P53850	Restriction of telomere capping protein 4	0
cell division regulator	Spindle pole body-associated protein CIK1	Saccharomyces cerevisiae	YMR198W	YMR198W	-1.58458	-3.0766	-2.84533	-2.52648	1.21774	1.1262	7	Kinesin-associated protein required for both karyogamy and mitotic spindle organization, interacts stably and specifically with Kar3p and may function to target this kinesin to a specific cellular role\x3b has similarity to Vik1p	Q01649	Spindle pole body-associated protein CIK1	0
cell division regulator	COMPASS component SWD2	Saccharomyces cerevisiae	YKL018W	YKL018W	-1.43316	-2.6757	-2.11389	-2.61239	1.02423	-1.23583	7	Subunit of the COMPASS (Set1C) complex, which methylates histone H3 on lys 4 and is involved in telomeric silencing\x3b subunit of CPF (cleavage and polyadenylation factor), a complex involved in RNAP II transcription termination	P36104	COMPASS component SWD2	0
cell division regulator	Telomere length regulator protein RIF1	Saccharomyces cerevisiae	YBR275C	YBR275C	-1.33308	-2.11541	-1.95352	-2.65728	-1.25615	-1.36025	7	Protein that binds to the Rap1p C-terminus and acts synergistically with Rif2p to help control telomere length and establish telomeric silencing\x3b deletion results in telomere elongation	P29539	Telomere length regulator protein RIF1	0
cell division regulator	Myosin light chain 1	Saccharomyces cerevisiae	YGL106W	YGL106W	-1.37461	-1.92628	-2.37364	-2.68704	-1.39494	-1.13203	7	Essential light chain for Myo1p, light chain for Myo2p\x3b stabilizes Myo2p by binding to the neck region\x3b interacts with Myo1p, Iqg1p, and Myo2p to coordinate formation and contraction of the actomyosin ring with targeted membrane deposition	P53141	Myosin light chain 1	7e-102
cell division regulator	Spindle pole body component SPC98	Saccharomyces cerevisiae	YNL126W	YNL126W	-1.45207	-2.4953	-3.00368	-2.70963	-1.08589	1.10852	7	Component of the microtubule-nucleating Tub4p (gamma-tubulin) complex\x3b interacts with Spc110p at the spindle pole body (SPB) inner plaque and with Spc72p at the SPB outer plaque	P53540	Spindle pole body component SPC98	0
cell division regulator	Myosin-1	Saccharomyces cerevisiae	YHR023W	YHR023W	-1.37529	-2.30718	-2.00402	-2.86267	-1.24077	-1.42846	7	Type II myosin heavy chain, required for wild-type cytokinesis and cell separation\x3b localizes to the actomyosin ring\x3b binds to myosin light chains Mlc1p and Mlc2p through its IQ1 and IQ2 motifs respectively	P08964	Myosin-1	0
cell division regulator	TEL2-interacting protein 1	Saccharomyces cerevisiae	YKL033W	YKL033W	-1.22184	-2.06108	-2.87398	-2.91921	-1.41635	-1.01574	7	Putative protein of unknown function\x3b subunit of the ASTRA complex which is part of the chromatin remodeling machinery\x3b similar to S. pombe Tti1p\x3b detected in highly purified mitochondria in high-throughput studies	P36097	TEL2-interacting protein 1	0
cell division regulator	Chromosome segregation in meiosis protein 3	Saccharomyces cerevisiae	YMR048W	YMR048W	-1.10894	-2.25448	-2.63238	-2.99376	-1.32791	-1.13728	7	Replication fork associated factor, required for stable replication fork pausing\x3b component of the DNA replication checkpoint pathway\x3b required for accurate chromosome segregation during meiosis	Q04659	Chromosome segregation in meiosis protein 3	0
cell division regulator	Structural protein MDM1	Saccharomyces cerevisiae	YML104C	YML104C	-1.67292	-2.27247	-2.72548	-3.04886	-1.34165	-1.11865	7	Intermediate filament protein, required for nuclear and mitochondrial transmission to daughter buds\x3b contains a Phox homology (PX) domain and specifically binds phosphatidylinositol 3-phosphate (PtdIns-3-P)	Q01846	Structural protein MDM1	0
cell division regulator	Chromosome transmission fidelity protein 18	Saccharomyces cerevisiae	YMR078C	YMR078C	-1.63231	-2.3717	-2.49444	-3.14428	-1.32575	-1.26052	7	Subunit of a complex with Ctf8p that shares some subunits with Replication Factor C and is required for sister chromatid cohesion\x3b may have overlapping functions with Rad24p in the DNA damage replication checkpoint	P49956	Chromosome transmission fidelity protein 18	0
cell division regulator	Myosin-2	Saccharomyces cerevisiae	YOR326W	YOR326W	-1.66552	-3.52649	-2.55641	-3.18156	1.10842	-1.24454	7	One of two type V myosin motors (along with MYO4) involved in actin-based transport of cargos\x3b required for the polarized delivery of secretory vesicles, the vacuole, late Golgi elements, peroxisomes, and the mitotic spindle	P19524	Myosin-2	0
cell division regulator	Protein MIF2	Saccharomyces cerevisiae	YKL089W	YKL089W	-1.44541	-3.63556	-3.26867	-3.29534	1.10324	-1.00816	7	Kinetochore protein with homology to human CENP-C, required for structural integrity of the spindle during anaphase spindle elongation, interacts with histones H2A, H2B, and H4, phosphorylated by Ipl1p	P35201	Protein MIF2	0
cell division regulator	Myosin-4	Saccharomyces cerevisiae	YAL029C	YAL029C	-1.60279	-2.63982	-2.67153	-3.54257	-1.34197	-1.32604	7	One of two type V myosin motors (along with MYO2) involved in actin-based transport of cargos\x3b required for mRNA transport, including ASH1 mRNA, and facilitating the growth and movement of ER tubules into the growing bud along with She3p	P32492	Myosin-4	0
cell division regulator	Tubulin alpha-1 chain	Saccharomyces cerevisiae	YML085C	YML085C	-1.63139	-2.98776	-3.16017	-3.55509	-1.18988	-1.12497	7	Alpha-tubulin\x3b associates with beta-tubulin (Tub2p) to form tubulin dimer, which polymerizes to form microtubules	P09733	Tubulin alpha-1 chain	0
cell division regulator	Telomere length regulation protein ELG1	Saccharomyces cerevisiae	YOR144C	YOR144C	-1.63238	-3.59191	-3.34715	-3.78255	-1.05307	-1.13008	7	Subunit of an alternative replication factor C complex important for DNA replication and genome integrity\x3b suppresses spontaneous DNA damage\x3b involved in homologous recombination-mediated repair and telomere homeostasis	Q12050	Telomere length regulation protein ELG1	0
cell division regulator	Spindle pole body-associated protein VIK1	Saccharomyces cerevisiae	YPL253C	YPL253C	-1.80622	-2.5245	-3.46826	-3.99035	-1.58065	-1.15053	7	Protein that forms a complex with Kar3p at the spindle pole body, possible regulator of Kar3p function in microtubule-mediated processes\x3b required for sister chromatid cohesion\x3b has similarity to Cik1p	Q12045	Spindle pole body-associated protein VIK1	0
cell division regulator	Tubulin beta chain	Saccharomyces cerevisiae	YFL037W	YFL037W	-1.58516	-2.76509	-3.00466	-5.11552	-1.85004	-1.70253	7	Beta-tubulin\x3b associates with alpha-tubulin (Tub1p and Tub3p) to form tubulin dimer, which polymerizes to form microtubules	P02557	Tubulin beta chain	0
cell division regulator	Kinetochore protein SPC25	Saccharomyces cerevisiae	YER018C	YER018C	-1.52563	-1.91987	-3.33719	-6.61603	-3.44608	-1.98252	7	Component of the evolutionarily conserved kinetochore-associated Ndc80 complex (Ndc80p-Nuf2p-Spc24p-Spc25p)\x3b involved in chromosome segregation, spindle checkpoint activity and kinetochore clustering	P40014	Kinetochore protein SPC25	2e-123
cell division regulator	Mitotic spindle checkpoint component mad3	Schizosaccharomyces pombe	SPCC1795.01c.1	SPCC1795.01c	-1.77402	-2.00836	-2.02796	-2.52835	-1.25891	-1.24674	7	mitotic spindle checkpoint protein Mad3	O59767	Mitotic spindle checkpoint component mad3	0
cell division regulator	Gamma-tubulin complex subunit mod21	Schizosaccharomyces pombe	SPAC806.08c.1	SPAC806.08c	-1.65646	-1.95035	-2.63626	-2.61161	-1.33905	1.00944	7	gamma tubulin complex subunit Mod21	Q9UT52	Gamma-tubulin complex subunit mod21	0
cell division regulator	Tubulin-folding cofactor D	Schizosaccharomyces pombe	SPBC11C11.04c.1	SPBC11C11.04c	-1.86759	-2.21121	-2.21908	-2.85489	-1.2911	-1.28652	7	tubulin specific chaperone cofactor D, Alp1	Q10197	Tubulin-folding cofactor D	0
cell division regulator	Chromosome transmission fidelity protein 18	Schizosaccharomyces pombe	SPBC902.02c.1	SPBC902.02c	-1.58483	-1.96097	-2.43514	-2.93413	-1.49627	-1.20491	7	RFC-like complex subunit Ctf18	Q9USQ1	Chromosome transmission fidelity protein 18	0
cell division regulator	Myosin type-2 heavy chain 1	Schizosaccharomyces pombe	SPCC645.05c.1	SPCC645.05c	-1.73967	-2.05201	-2.34353	-3.01478	-1.46919	-1.28643	7	myosin II heavy chain	Q9USI6	Myosin type-2 heavy chain 1	0
cell division regulator	Tubulin alpha-2 chain	Schizosaccharomyces pombe	SPBC800.05c.1	SPBC800.05c	-1.81644	-2.19721	-2.56082	-3.32542	-1.51347	-1.29858	7	tubulin alpha 2	P04689	Tubulin alpha-2 chain	0
cell cycle regulator	Cell division cycle protein 123	Aspergillus niger	CADANGAT00011808	CADANGAG00011808	-1.03515	-1.92757	-2.10256	-2.28465	-1.18525	-1.0866	7	Cell division cycle protein 123	A2R4R1	Cell division cycle protein 123	0
cell cycle regulator	Cell division cycle protein 123	Penicillium chrysogenum	144685	Pc20g12480	-1.5856	-1.91378	-1.95993	-3.07381	-1.60615	-1.56833	7	-	Q2U988	Cell division cycle protein 123	0
cell cycle regulator	Meiotic activator RIM4	Saccharomyces cerevisiae	YHL024W	YHL024W	-1.33526	-1.95765	-2.29257	-1.96377	-1.00313	1.16743	7	Putative RNA-binding protein required for the expression of early and middle sporulation genes	P38741	Meiotic activator RIM4	0
cell cycle regulator	Cell division cycle protein CDT1	Saccharomyces cerevisiae	YJR046W	YJR046W	-1.5228	-2.40893	-2.71013	-2.02674	1.18857	1.33719	7	DNA replication licensing factor, required for pre-replication complex assembly	P47112	Cell division cycle protein CDT1	0
cell cycle regulator	Cell division control protein 15	Saccharomyces cerevisiae	YAR019C	YAR019C	-1.24823	-1.90428	-2.51819	-2.0391	-1.0708	1.23495	7	Protein kinase of the Mitotic Exit Network that is localized to the spindle pole bodies at late anaphase\x3b promotes mitotic exit by directly switching on the kinase activity of Dbf2p\x3b required for spindle disassembly after meiosis II	P27636	Cell division control protein 15	0
cell cycle regulator	Cell division control protein 12	Saccharomyces cerevisiae	YHR107C	YHR107C	-1.61559	-2.06732	-2.79198	-2.06454	1.00135	1.35235	7	Component of the septin ring that is required for cytokinesis\x3b septins are GTP-binding proteins that assemble into rod-like hetero-oligomers that can associate with other rods to form filaments\x3b septin rings at the mother-bud neck act as scaffolds f /.../ruiting cell division factors and as barriers to prevent diffusion of specific proteins between mother and daughter cells\x3b	P32468	Cell division control protein 12	0
cell cycle regulator	Securin	Saccharomyces cerevisiae	YDR113C	YDR113C	-1.45481	-2.77935	-2.45471	-2.13719	1.30047	1.14857	7	Securin, inhibits anaphase by binding separin Esp1p\x3b blocks cyclin destruction and mitotic exit, essential for meiotic progression and mitotic cell cycle arrest\x3b localization is cell-cycle dependent and regulated by Cdc28p phosphorylation	P40316	Securin	0
cell cycle regulator	Grand meiotic recombination cluster protein 2	Saccharomyces cerevisiae	YLR445W	YLR445W	-1.77806	-2.24082	-19.4196	-2.21576	1.01131	8.7643	7	Putative protein of unknown function\x3b transcription is regulated by Ume6p and induced in response to alpha factor	Q06201	Grand meiotic recombination cluster protein 2	8e-137
cell cycle regulator	Meiosis-inducing protein 1	Saccharomyces cerevisiae	YJR094C	YJR094C	1.07108	-1.94927	-2.60596	-2.34022	-1.20056	1.11355	7	Master regulator of meiosis that is active only during meiotic events, activates transcription of early meiotic genes through interaction with Ume6p, degraded by the 26S proteasome following phosphorylation by Ime2p	P21190	Meiosis-inducing protein 1	0
cell cycle regulator	Mitotic check point protein BFA1	Saccharomyces cerevisiae	YJR053W	YJR053W	-1.4905	-2.16389	-2.30658	-2.59617	-1.19977	-1.12555	7	Component of the GTPase-activating Bfa1p-Bub2p complex involved in multiple cell cycle checkpoint pathways that control exit from mitosis	P47113	Mitotic check point protein BFA1	0
cell cycle regulator	Meiotic recombination protein REC8	Saccharomyces cerevisiae	YPR007C	YPR007C	-1.63726	-3.00905	-2.41879	-2.72091	1.1059	-1.12491	7	Meiosis-specific component of sister chromatid cohesion complex\x3b maintains cohesion between sister chromatids during meiosis I\x3b maintains cohesion between centromeres of sister chromatids until meiosis II\x3b homolog of S. pombe Rec8p	Q12188	Meiotic recombination protein REC8	0
cell cycle regulator	Cell division control protein 45	Saccharomyces cerevisiae	YLR103C	YLR103C	-1.1705	-3.17992	-3.18316	-2.89885	1.09696	1.09808	7	DNA replication initiation factor\x3b recruited to MCM pre-RC complexes at replication origins\x3b promotes release of MCM from Mcm10p, recruits elongation machinery\x3b mutants in human homolog may cause velocardiofacial and DiGeorge syndromes	Q08032	Cell division control protein 45	0
cell cycle regulator	Meiosis induction protein kinase IME2/SME1	Saccharomyces cerevisiae	YJL106W	YJL106W	-1.47431	-2.88016	-2.66656	-2.90055	-1.00708	-1.08775	7	Serine/threonine protein kinase involved in activation of meiosis, associates with Ime1p and mediates its stability, activates Ndt80p\x3b IME2 expression is positively regulated by Ime1p	P32581	Meiosis induction protein kinase IME2/SME1	0
cell cycle regulator	Mitosis inhibitor protein kinase SWE1	Saccharomyces cerevisiae	YJL187C	YJL187C	-1.62062	-2.84364	-4.4156	-3.05989	-1.07605	1.44306	7	Protein kinase that regulates the G2/M transition by inhibition of Cdc28p kinase activity\x3b localizes to the nucleus and to the daughter side of the mother-bud neck\x3b homolog of S. pombe Wee1p\x3b potential Cdc28p substrate	P32944	Mitosis inhibitor protein kinase SWE1	0
cell cycle regulator	Anaphase-promoting complex subunit 1	Saccharomyces cerevisiae	YNL172W	YNL172W	-1.26842	-2.07927	-2.68263	-3.2019	-1.53991	-1.19357	7	Largest subunit of the Anaphase-Promoting Complex/Cyclosome (APC/C), which is a ubiquitin-protein ligase required for degradation of anaphase inhibitors, including mitotic cyclins, during the metaphase/anaphase transition\x3b component of the platform /.../ of the APC/C, based on structural analysis	P53886	Anaphase-promoting complex subunit 1	0
cell cycle regulator	G2/mitotic-specific cyclin-4	Saccharomyces cerevisiae	YLR210W	YLR210W	-1.37793	-9.33269	-22.1679	-3.6916	2.52809	6.00496	7	B-type cyclin involved in cell cycle progression\x3b activates Cdc28p to promote the G2/M transition\x3b may be involved in DNA replication and spindle assembly\x3b accumulates during S phase and G2, then targeted for ubiquitin-mediated degradation	P24871	G2/mitotic-specific cyclin-4	0
cell cycle regulator	G1-specific transcription factors activator MSA1	Saccharomyces cerevisiae	YOR066W	YOR066W	-1.52976	-3.20025	-3.43074	-4.0402	-1.26246	-1.17765	7	Activator of G1-specific transcription factors, MBF and SBF\x3b involved in regulation of the timing of G1-specific gene transcription and cell cycle initiation\x3b localization is cell-cycle dependent and regulated by Cdc28p phosphorylation	Q08471	G1-specific transcription factors activator MSA1	0
cell cycle regulator	G1/S-specific cyclin CLN1	Saccharomyces cerevisiae	YMR199W	YMR199W	-1.61441	-6.36911	-5.58109	-4.57035	1.39357	1.22115	7	G1 cyclin involved in regulation of the cell cycle\x3b activates Cdc28p kinase to promote the G1 to S phase transition\x3b late G1 specific expression depends on transcription factor complexes, MBF (Swi6p-Mbp1p) and SBF (Swi6p-Swi4p)	P20437	G1/S-specific cyclin CLN1	0
cell cycle regulator	Meiotically up-regulated gene 183 protein	Schizosaccharomyces pombe	SPAC6G9.03c.1	SPAC6G9.03c	-1.57977	-2.56791	-1.94708	-2.03155	1.26402	-1.04338	7	histone chaperone Rtt106-like (predicted)	Q92348	Meiotically up-regulated gene 183 protein	0
cell cycle regulator	Cell wall biosynthesis/cell cycle regulator smi1	Schizosaccharomyces pombe	SPBC30D10.17c.1	SPBC30D10.17c	-1.89692	-2.06164	-2.39854	-2.59211	-1.25731	-1.08071	7	cell wall biosynthesis/ cell cycle regulator (predicted)	O14362	Cell wall biosynthesis/cell cycle regulator smi1	0
cell cycle regulator	Meiotically up-regulated gene 129 protein	Schizosaccharomyces pombe	SPAC8C9.09c.1	SPAC8C9.09c	-1.56675	-2.50342	-2.20208	-2.59554	-1.03679	-1.17867	7	sequence orphan	O14278	Meiotically up-regulated gene 129 protein	0
cell cycle regulator	Condensin complex subunit 2	Schizosaccharomyces pombe	SPCC306.03c.1	SPCC306.03c	-1.68846	-2.22052	-2.29705	-2.68088	-1.20732	-1.1671	7	condensin complex non-SMC subunit Cnd2	Q9Y7R3	Condensin complex subunit 2	0
cell cycle regulator	Meiotically up-regulated gene 178 protein	Schizosaccharomyces pombe	SPBC2G2.07c.1	SPBC2G2.07c	-1.75862	-2.06124	-2.33522	-2.68611	-1.30315	-1.15026	7	mitochondrial ribosomal protein subunit L51-b (predicted)	O43006	Meiotically up-regulated gene 178 protein	2e-157
cell cycle regulator	Meiotically up-regulated gene 174 protein	Schizosaccharomyces pombe	SPCC1682.03c.1	SPCC1682.03c	-1.83485	-2.36808	-3.23602	-2.79967	-1.18226	1.15586	7	meiotically upregulated gene Mug174	O74434	Meiotically up-regulated gene 174 protein	0
cell cycle regulator	Meiotic recombination protein rec8	Schizosaccharomyces pombe	SPBC29A10.14.1	SPBC29A10.14	-1.82365	-2.15044	-3.32091	-2.80825	-1.30589	1.18256	7	meiotic cohesin complex subunit Rec8	P36626	Meiotic recombination protein rec8	0
cell cycle regulator	Meiotically up-regulated gene 87 protein	Schizosaccharomyces pombe	SPCC1620.12c.1	SPCC1620.12c	-1.71493	-2.44394	-1.92035	-2.89447	-1.18435	-1.50726	7	GTPase activating protein (predicted)	O94418	Meiotically up-regulated gene 87 protein	0
cell cycle regulator	Meiotically up-regulated gene 65 protein	Schizosaccharomyces pombe	SPAC1296.04.1	SPAC1296.04	-1.30646	-1.90906	-1.99397	-2.93342	-1.53657	-1.47114	7	spore wall assembly protein (predicted)	O94611	Meiotically up-regulated gene 65 protein	2e-154
cell cycle regulator	Meiotically up-regulated gene 4 protein	Schizosaccharomyces pombe	SPCC1393.07c.1	SPCC1393.07c	-1.75825	-3.72686	-2.47454	-3.2535	1.14549	-1.31479	7	sequence orphan, possibly DNAJ	O94719	Meiotically up-regulated gene 4 protein	0
cell cycle regulator	Anaphase-promoting complex subunit hcn1	Schizosaccharomyces pombe	SPAC23C11.12.1	SPAC23C11.12	-1.5785	-1.92713	-3.54134	-3.29235	-1.70842	1.07563	7	anaphase-promoting complex subunit Hcn1	O13916	Anaphase-promoting complex subunit hcn1	6e-42
cell cycle regulator	Cyclin-dependent kinase inhibitor rum1	Schizosaccharomyces pombe	SPBC32F12.09.1	SPBC32F12.09	-1.76419	-2.31726	-2.83774	-3.57057	-1.54086	-1.25824	7	CDK inhibitor Rum1	P40380	Cyclin-dependent kinase inhibitor rum1	6e-106
cell cycle regulator	Cell cycle serine/threonine-protein kinase hsk1	Schizosaccharomyces pombe	SPBC776.12c.1	SPBC776.12c	-1.7665	-2.27933	-2.38214	-3.58111	-1.57112	-1.50331	7	Dbf4(Dfp1)-dependent protein kinase Hsk1	P50582	Cell cycle serine/threonine-protein kinase hsk1	0
DNA replication regulator	DNA replication regulator SLD3	Saccharomyces cerevisiae	YGL113W	YGL113W	-1.26974	-2.16519	-1.97059	-1.91853	1.12857	1.02713	7	Protein involved in the initiation of DNA replication, required for proper assembly of replication proteins at the origins of replication\x3b interacts with Cdc45p	P53135	DNA replication regulator SLD3	0
DNA replication regulator	DNA polymerase delta small subunit	Saccharomyces cerevisiae	YJR006W	YJR006W	-1.29671	-2.68224	-2.2464	-1.96848	1.36259	1.14118	7	Subunit of DNA polymerase delta (polymerase III)\x3b essential for cell viability\x3b involved in DNA replication and DNA repair	P46957	DNA polymerase delta small subunit	0
DNA replication regulator	DNA replication licensing factor MCM4	Saccharomyces cerevisiae	YPR019W	YPR019W	-1.65774	-3.39726	-2.89676	-2.07652	1.63604	1.39501	7	Essential helicase component of heterohexameric MCM2-7 complexes which bind pre-replication complexes on DNA and melt DNA prior to replication\x3b forms an Mcm4p-6p-7p subcomplex\x3b shows nuclear accumulation in G1\x3b homolog of S. pombe Cdc21p	P30665	DNA replication licensing factor MCM4	0
DNA replication regulator	DNA polymerase epsilon subunit B	Saccharomyces cerevisiae	YPR175W	YPR175W	-1.59644	-3.38071	-3.08415	-2.23071	1.51553	1.38259	7	Second largest subunit of DNA polymerase II (DNA polymerase epsilon), required for normal yeast chromosomal replication\x3b expression peaks at the G1/S phase boundary\x3b potential Cdc28p substrate	P24482	DNA polymerase epsilon subunit B	0
DNA replication regulator	DNA polymerase alpha-associated DNA helicase A	Saccharomyces cerevisiae	YKL017C	YKL017C	-1.63437	-2.63735	-2.21769	-2.50619	1.05233	-1.13009	7	Hexameric DNA polymerase alpha-associated DNA helicase A involved in lagging strand DNA synthesis\x3b contains single-stranded DNA stimulated ATPase and dATPase activities\x3b replication protein A stimulates helicase and ATPase activities	P34243	DNA polymerase alpha-associated DNA helicase A	0
DNA replication regulator	DNA primase small subunit	Saccharomyces cerevisiae	YIR008C	YIR008C	-1.29295	-2.23315	-1.93205	-2.63608	-1.18043	-1.3644	7	Subunit of DNA primase, which is required for DNA synthesis and double-strand break repair	P10363	DNA primase small subunit	0
DNA replication regulator	DNA polymerase delta catalytic subunit	Saccharomyces cerevisiae	YDL102W	YDL102W	-1.29318	-2.33209	-2.0714	-2.71235	-1.16305	-1.30943	7	Catalytic subunit of DNA polymerase delta\x3b required for chromosomal DNA replication during mitosis and meiosis, intragenic recombination, repair of double strand DNA breaks, and DNA replication during nucleotide excision repair (NER)	P15436	DNA polymerase delta catalytic subunit	0
DNA replication regulator	DNA polymerase alpha subunit B	Saccharomyces cerevisiae	YBL035C	YBL035C	-1.89198	-3.06658	-3.15083	-3.56285	-1.16183	-1.13076	7	B subunit of DNA polymerase alpha-primase complex, required for initiation of DNA replication during mitotic and premeiotic DNA synthesis\x3b also functions in telomere capping and length regulation	P38121	DNA polymerase alpha subunit B	0
DNA replication regulator	DNA polymerase alpha subunit B	Schizosaccharomyces pombe	SPCC553.09c.1	SPCC553.09c	-1.64967	-2.21062	-2.27619	-2.87012	-1.29833	-1.26093	7	DNA polymerase alpha B-subunit	O74946	DNA polymerase alpha subunit B	0
DNA replication regulator	DNA replication licensing factor mcm7	Schizosaccharomyces pombe	SPBC25D12.03c.1	SPBC25D12.03c	-1.74796	-2.22247	-2.69344	-3.05272	-1.37357	-1.13339	7	MCM complex subunit Mcm7	O75001	DNA replication licensing factor mcm7	0
chromatin remodeling	Replication factor C subunit 5	Saccharomyces cerevisiae	YBR087W	YBR087W	-1.86549	-2.85973	-2.01468	-2.14901	1.33072	-1.06667	7	Subunit of heteropentameric Replication factor C (RF-C), which is a DNA binding protein and ATPase that acts as a clamp loader of the proliferating cell nuclear antigen (PCNA) processivity factor for DNA polymerases delta and epsilon	P38251	Replication factor C subunit 5	0
chromatin remodeling	Replication factor A protein 1	Saccharomyces cerevisiae	YAR007C	YAR007C	-1.49849	-2.33172	-1.93082	-2.30413	1.01198	-1.19334	7	Subunit of heterotrimeric Replication Protein A (RPA), which is a highly conserved single-stranded DNA binding protein involved in DNA replication, repair, and recombination	P22336	Replication factor A protein 1	0
chromatin remodeling	Chromatin structure-remodeling complex protein RSC3	Saccharomyces cerevisiae	YDR303C	YDR303C	-1.63208	-3.13491	-2.96505	-2.51781	1.24509	1.17763	7	Component of the RSC chromatin remodeling complex\x3b essential gene required for maintenance of proper ploidy and regulation of ribosomal protein genes and the cell wall/stress response\x3b highly similar to Rsc30p	Q06639	Chromatin structure-remodeling complex protein RSC3	0
chromatin remodeling	Structural maintenance of chromosomes protein 3	Saccharomyces cerevisiae	YJL074C	YJL074C	-1.21269	-2.34904	-2.53476	-2.63403	-1.12133	-1.03917	7	Subunit of the multiprotein cohesin complex required for sister chromatid cohesion in mitotic cells\x3b also required, with Rec8p, for cohesion and recombination during meiosis\x3b phylogenetically conserved SMC chromosomal ATPase family member	P47037	Structural maintenance of chromosomes protein 3	0
chromatin remodeling	HAT1-interacting factor 1	Saccharomyces cerevisiae	YLL022C	YLL022C	-1.51506	-2.57174	-4.12324	-3.07002	-1.19375	1.34307	7	Non-essential component of the HAT-B histone acetyltransferase complex (Hat1p-Hat2p-Hif1p), localized to the nucleus\x3b has a role in telomeric silencing	Q12373	HAT1-interacting factor 1	0
chromatin remodeling	Protein CMS1	Saccharomyces cerevisiae	YLR003C	YLR003C	-1.43617	-3.22643	-4.36319	-3.35359	-1.03941	1.30105	7	Subunit of U3-containing 90S preribosome processome complex involved in production of 18S rRNA and assembly of small ribosomal subunit\x3b overexpression rescues supressor mutant of mcm10\x3b null mutant is viable	Q07897	Protein CMS1	3e-157
chromatin remodeling	Origin recognition complex subunit 2	Schizosaccharomyces pombe	SPBC685.09.1	SPBC685.09	-1.58903	-2.13844	-2.32267	-2.66527	-1.24636	-1.1475	7	origin recognition complex subunit Orc2	Q09142	Origin recognition complex subunit 2	0
chromatin remodeling	Chromatin remodeling factor mit1	Schizosaccharomyces pombe	SPBP35G2.10.1	SPBP35G2.10	-1.50074	-1.9541	-2.33128	-2.6813	-1.37214	-1.15014	7	SHREC complex subunit Mit1	Q9P793	Chromatin remodeling factor mit1	0
chromatin remodeling	Structural maintenance of chromosomes protein 4	Schizosaccharomyces pombe	SPBC146.03c.1	SPBC146.03c	-1.73298	-2.13242	-2.37614	-2.93184	-1.37489	-1.23387	7	condensin complex subunit Cut3	P41004	Structural maintenance of chromosomes protein 4	0
protein kinase	Serine/threonine-protein kinase nrc-2	Debaryomyces hansenii	1196	DEHA2B13420g	1.89132	3.74356	4.5154	5.37742	1.43645	1.19091	7	-	O42626	Serine/threonine-protein kinase nrc-2	2e-159
protein kinase	Protein GLC8	Debaryomyces hansenii	5983	DEHA2G18458g	1.04895	11.0503	14.6199	11.2056	1.01406	-1.3047	7	-	P41818	Protein GLC8	1e-09
protein kinase	Serine/threonine-protein kinase cot-1	Fusarium oxysporum	FOXG_00201T0	FOXG_00201	1.77773	3.87406	2.38587	2.22961	-1.73756	-1.07009	7	conserved hypothetical protein	P38679	Serine/threonine-protein kinase cot-1	3e-86
protein phosphatase	Serine/threonine-protein kinase BUR1	Pichia stipitis	5847	gwh1.1.1.742.1	1.05262	2.15135	3.08137	1.97335	-1.0902	-1.56149	7	Protein kinase	Q6BV06	Serine/threonine-protein kinase BUR1	0
						4

## Sheet: Cluster 17
Key differentially expressed genes discussed in the manuscript based on their functional categories and expression profiles.
Cluster 7: Differentially expressed genes and non-differentially expressed genes (noDEG) of Trichoderma atroviride.
Functional category (column A) and putative gene description obtained by BLASTX search against the SwissProt database (column B). Organism name (column C), transcript (column D) and gene (column E) identifiers. Fold change values of the pairwise comparisons of the simplified soil microcosm incubated for 24 h either without (SSM) or with the biocontrol agent Trichoderma atroviride (SSM+T), the pla…
					Fold changes
Functional category	Gene description	Organism	Transcript ID	Gene ID	SSM / SSM0	SSM+T / SSM0	SSM+A / SSM0	SSM+T+A / SSM0	SSM+T+A / SSM+T	SSM+T+A / SSM+A	Cluster	Gene description	Homologous SwissProt protein	Description	E-value
Ca-mediated signalling	Calpain-1 catalytic subunit	Trichoderma atroviride	162247	gw1.27.190.1					2.16095		17	-	Q27970	Calpain-1 catalytic subunit	7e-35
cAMP-mediated signalling	Protein SOK1	Trichoderma atroviride	213603	estExt_Genewise1Plus.C_contig_170200					2.02183		17	-	P40317	Protein SOK1	9e-56
growth regulator	Developmental regulator flbA	Trichoderma atroviride	192509	e_gw1.19.648.1					4.62668		17	-	P38093	Developmental regulator flbA	0
growth regulator	Choline transport protein	Trichoderma atroviride	135477	Triat1.estExt_Genewise1.C_12768					3.17482		17	-	P19807	Choline transport protein	1e-64
primary metabolims	Pyruvate decarboxylase	Trichoderma atroviride	34666	Triat1.e_gw1.2.908.1					13.328		17	Pyruvate decarboxylase	P87208	Pyruvate decarboxylase	5e-145
primary metabolims	Probable NADP-dependent mannitol dehydrogenase	Trichoderma atroviride	297279	estExt_fgenesh1_kg.C_contig_150037					2.7792		17	Carbonyl reductase (NADPH)	P0C0Y4	Probable NADP-dependent mannitol dehydrogenase	5e-51
primary metabolims	Cytochrome c	Trichoderma atroviride	300077	estExt_fgenesh1_kg.C_contig_240487					2.6403		17	-	Q4HVX7	Cytochrome c	3e-56
primary metabolims	Protein UPS2, mitochondrial	Trichoderma atroviride	302916	estExt_fgenesh1_kg.C_contig_290110					2.30086		17	-	P35200	Protein UPS2, mitochondrial	9e-37
primary metabolims	Lipase 4	Trichoderma atroviride	172817	gw1.28.766.1					2.21011		17	-	P36165	Lipase 4	1e-124
metabolism of aromatic compounds	6-hydroxy-D-nicotine oxidase	Trichoderma atroviride	33352	Triat1.e_gw1.2.2554.1					10.7622		17	-	P08159	6-hydroxy-D-nicotine oxidase	3e-20
metabolism of aromatic compounds	3-hydroxybenzoate 6-hydroxylase 1	Trichoderma atroviride	129373	Triat1.estExt_fgenesh1_pm.C_120165					2.71695		17	Salicylate 1-monooxygenase	Q9F131	3-hydroxybenzoate 6-hydroxylase 1	4e-26
metabolism of aromatic compounds	4-hydroxy-2-oxovalerate aldolase	Trichoderma atroviride	179014	gw1.22.921.1					2.62671		17	Aldehyde-lyases	O86013	4-hydroxy-2-oxovalerate aldolase	1e-12
peptidase	Proteinase T (Fragment)	Trichoderma atroviride	85586	Triat1.fgenesh1_pg.C_scaffold_1001618					2.16073		17	Serine endopeptidases	P20015	Proteinase T (Fragment)	3e-102
protease	Aspartic protease PEP3	Trichoderma atroviride	131866	Triat1.estExt_fgenesh1_pg.C_40561					no DEG				C5PEI9	Aspartic protease PEP3	9e-96
protease	Aspartic protease pep1	Trichoderma atroviride	137451	Triat1.estExt_Genewise1.C_22483					no DEG				Q06902	Aspartic protease pep1	5e-64
protease	Vacuolar protease A	Trichoderma atroviride	137844	Triat1.estExt_Genewise1.C_30616					no DEG				O42630	Vacuolar protease A	9e-176
protease	Protease KEX1	Trichoderma atroviride	143106	Triat1.estExt_Genewise1.C_110301					no DEG				P09231	Protease KEX1	1e-179
protease	Probable zinc metalloprotease NECHADRAFT_96958	Trichoderma atroviride	156710	Triat1.estExt_Genewise1Plus.C_130367					no DEG				C7Z274	Probable zinc metalloprotease NECHADRAFT_96958	0
protease	Calpain-like protease palB/cpr-8	Trichoderma atroviride	158516	Triat1.estExt_Genewise1Plus.C_200222					no DEG				Q7RZP7	Calpain-like protease palB/cpr-8	0
protease	Minor extracellular protease vpr	Trichoderma atroviride	172208	gw1.26.1121.1					no DEG				P29141	Minor extracellular protease vpr	1e-14
protease	Minor extracellular protease vpr	Trichoderma atroviride	20695	Triat1.gw1.8.885.1					no DEG				P29141	Minor extracellular protease vpr	8e-35
protease	Probable cysteine protease atg4	Trichoderma atroviride	208244	e_gw1.28.943.1					no DEG				A6SDQ3	Probable cysteine protease atg4	7e-170
protease	Intramembrane protease 2	Trichoderma atroviride	216276	estExt_Genewise1Plus.C_contig_200118					no DEG				P49049	Intramembrane protease 2	7e-23
protease	AMSH-like protease sst2	Trichoderma atroviride	223264	estExt_Genewise1Plus.C_contig_251184					no DEG				Q9P371	AMSH-like protease sst2	1e-54
protease	ATP-dependent Clp protease proteolytic subunit	Trichoderma atroviride	254873	fgenesh1_kg.contig_16___100___contig01617_LC_1012_72					no DEG				A0LDT4	ATP-dependent Clp protease proteolytic subunit	2e-67
protease	Intracellular alkaline protease	Trichoderma atroviride	26405	Triat1.gw1.9.1241.1					no DEG				P29140	Intracellular alkaline protease	1e-11
protease	Putative zinc protease mug138	Trichoderma atroviride	280924	estExt_fgenesh1_pg.C_contig_170029					no DEG				O14077	Putative zinc protease mug138	0
protease	Calpain-like protease palB/cpr-8	Trichoderma atroviride	296866	estExt_fgenesh1_kg.C_contig_110022					no DEG				Q7RZP7	Calpain-like protease palB/cpr-8	1e-117
protease	Putative serine protease K12H4.7	Trichoderma atroviride	296922	estExt_fgenesh1_kg.C_contig_120048					no DEG				P34528	Putative serine protease K12H4.7	2e-26
protease	Minor extracellular protease Epr	Trichoderma atroviride	299170	estExt_fgenesh1_kg.C_contig_220212					no DEG				P16396	Minor extracellular protease Epr	4e-06
protease	Minor extracellular protease vpr	Trichoderma atroviride	321810	estExt_Genemark.C_contig_271052					no DEG				P29141	Minor extracellular protease vpr	1e-38
protease	Pro-apoptotic serine protease NMA111	Trichoderma atroviride	34743	Triat1.e_gw1.2.627.1					no DEG				A4RJH4	Pro-apoptotic serine protease NMA111	0
protease	Lon protease homolog 2, peroxisomal	Trichoderma atroviride	35351	Triat1.e_gw1.2.70.1					no DEG				Q7SA85	Lon protease homolog 2, peroxisomal	0
protease	Alkaline protease 1	Trichoderma atroviride	47941	Triat1.e_gw1.11.319.1					no DEG				A1CIA7	Alkaline protease 1	9e-70
protease	Thymus-specific serine protease	Trichoderma atroviride	54917	Triat1.e_gw1.21.11.1					no DEG				Q9QXE5	Thymus-specific serine protease	8e-18
protease	Subtilisin-like proteinase Spm1	Trichoderma atroviride	291037	estExt_fgenesh1_pm.C_contig_200282					no DEG				P58371	Subtilisin-like proteinase Spm1	0
glucanase	Endoglucanase-1	Trichoderma atroviride	146814	Triat1.estExt_Genewise1Plus.C_10195					no DEG				P22669	Endoglucanase-1	9e-09
glucanase	Endo-1,6-beta-D-glucanase	Trichoderma atroviride	156641	Triat1.estExt_Genewise1Plus.C_130203					no DEG				Q7M4T0	Endo-1,6-beta-D-glucanase	1e-177
glucanase	Beta-glucanase	Trichoderma atroviride	161131	Triat1.VSE_e_gw1.1.3753.1					no DEG				P04957	Beta-glucanase	6e-07
glucanase	Probable endo-1,3(4)-beta-glucanase AFUA_2G14360	Trichoderma atroviride	16265	Triat1.gw1.4.1172.1					no DEG				Q4X084	Probable endo-1,3(4)-beta-glucanase AFUA_2G14360	2e-52
glucanase	Beta-glucanase	Trichoderma atroviride	288638	estExt_fgenesh1_pm.C_contig_110050					no DEG				P45797	Beta-glucanase	2e-08
glucanase	Putative endo-1,3(4)-beta-glucanase 2	Trichoderma atroviride	293592	estExt_fgenesh1_pm.C_contig_250601					no DEG				Q09850	Putative endo-1,3(4)-beta-glucanase 2	7e-179
glucanase	Probable endo-1,3(4)-beta-glucanase AFUA_2G14360	Trichoderma atroviride	294834	estExt_fgenesh1_pm.C_contig_270240					no DEG				Q4X084	Probable endo-1,3(4)-beta-glucanase AFUA_2G14360	1e-68
glucanase	Beta-glucanase	Trichoderma atroviride	37969	Triat1.e_gw1.4.431.1					no DEG				P45798	Beta-glucanase	4e-13
glucanase	Endoglucanase EG-II	Trichoderma atroviride	46284	Triat1.e_gw1.9.1093.1					no DEG				P07982	Endoglucanase EG-II	2e-117
glucanase	Endo-1,6-beta-D-glucanase BGN16.3	Trichoderma atroviride	47853	Triat1.e_gw1.11.781.1					no DEG				Q8J0I9	Endo-1,6-beta-D-glucanase BGN16.3	2e-06
glucanase	Probable xyloglucan-specific endo-beta-1,4-glucanase A	Trichoderma atroviride	48476	Triat1.e_gw1.11.507.1					no DEG				B0XNQ1	Probable xyloglucan-specific endo-beta-1,4-glucanase A	3e-69
glucanase	Endoglucanase	Trichoderma atroviride	81867	Triat1.fgenesh1_pm.C_scaffold_10000176					no DEG				P23548	Endoglucanase	1e-39
glucanase	Probable endo-beta-1,4-glucanase D	Trichoderma atroviride	86311	Triat1.fgenesh1_pg.C_scaffold_2000704					no DEG				A2R5N0	Probable endo-beta-1,4-glucanase D	2e-32
chitinase	Endochitinase 42	Trichoderma atroviride	131598	Triat1.estExt_fgenesh1_pg.C_40010					no DEG				P48827	Endochitinase 42	0
chitinase	Endochitinase B1	Trichoderma atroviride	150676	Triat1.estExt_Genewise1Plus.C_31267					no DEG				E9QRF2	Endochitinase B1	2e-161
chitinase	Endochitinase 33	Trichoderma atroviride	314009	estExt_Genemark.C_contig_120020					no DEG				Q12713	Endochitinase 33	1e-124
chitinase	Chitinase 1	Trichoderma atroviride	31591	Triat1.e_gw1.1.3517.1					no DEG				P32470	Chitinase 1	1e-119
chitinase	Chitinase 1	Trichoderma atroviride	42532	Triat1.e_gw1.6.788.1					no DEG				P32470	Chitinase 1	5e-59
chitinase	Endochitinase 3	Trichoderma atroviride	45585	Triat1.e_gw1.9.850.1					no DEG				E9ENC6	Endochitinase 3	1e-129
chitinase	Endochitinase 33	Trichoderma atroviride	49469	Triat1.e_gw1.12.864.1					no DEG				Q12713	Endochitinase 33	0
chitinase	Endochitinase 1	Trichoderma atroviride	53584	Triat1.e_gw1.17.180.1					no DEG				Q1E3R8	Endochitinase 1	3e-53
chitinase	Chitinase 1	Trichoderma atroviride	85570	Triat1.fgenesh1_pg.C_scaffold_1001602					no DEG				P32470	Chitinase 1	2e-20
chitinase	Chitinase 1	Trichoderma atroviride	89250	Triat1.fgenesh1_pg.C_scaffold_6000211					no DEG				P32470	Chitinase 1	4e-19
glucosaminidase	Exo-beta-D-glucosaminidase	Trichoderma atroviride	134316	Triat1.estExt_Genewise1.C_10153					no DEG				C0LRA7	Exo-beta-D-glucosaminidase	0
glucosaminidase	Alpha-N-acetylglucosaminidase	Trichoderma atroviride	32298	Triat1.e_gw1.1.3187.1					no DEG				P54802	Alpha-N-acetylglucosaminidase	7e-134
polyketide synthase	Conidial yellow pigment biosynthesis polyketide synthase	Trichoderma atroviride	217154	estExt_Genewise1Plus.C_contig_210069					no DEG				Q03149	Conidial yellow pigment biosynthesis polyketide synthase	0
polyketide synthase	Conidial yellow pigment biosynthesis polyketide synthase	Trichoderma atroviride	31567	Triat1.e_gw1.1.964.1					no DEG				Q03149	Conidial yellow pigment biosynthesis polyketide synthase	3e-152
nonribosomal peptide synthase	Nonribosomal peptide synthetase 8	Trichoderma atroviride	154060	Triat1.estExt_Genewise1Plus.C_71326					no DEG				Q4WVN4	Nonribosomal peptide synthetase 8	0
nonribosomal peptide synthase	Nonribosomal peptide synthetase 8	Trichoderma atroviride	211347	estExt_Genewise1Plus.C_contig_130577					no DEG				Q4WVN4	Nonribosomal peptide synthetase 8	0
nonribosomal peptide synthase	Nonribosomal peptide synthetase 4	Trichoderma atroviride	211428	estExt_Genewise1Plus.C_contig_140044					no DEG				Q4WF53	Nonribosomal peptide synthetase 4	8e-137
nonribosomal peptide synthase	Nonribosomal peptide synthetase 14	Trichoderma atroviride	260474	fgenesh1_pm.contig_10___18					no DEG				Q4WAZ9	Nonribosomal peptide synthetase 14	1e-149
nonribosomal peptide synthase	Nonribosomal peptide synthetase 4	Trichoderma atroviride	39887	Triat1.e_gw1.5.1298.1					no DEG				Q4WF53	Nonribosomal peptide synthetase 4	0
nonribosomal peptide synthase	Nonribosomal peptide synthetase 1	Trichoderma atroviride	39904	Triat1.e_gw1.5.781.1					no DEG				Q4WT66	Nonribosomal peptide synthetase 1	0
nonribosomal peptide synthase	Nonribosomal peptide synthetase 1	Trichoderma atroviride	40716	Triat1.e_gw1.5.1027.1					no DEG				Q4WT66	Nonribosomal peptide synthetase 1	5e-42
nonribosomal peptide synthase	Nonribosomal peptide synthetase 1	Trichoderma atroviride	48550	Triat1.e_gw1.11.799.1					no DEG				Q4WT66	Nonribosomal peptide synthetase 1	3e-73
toxin metabolism	Aflatoxin B1 aldehyde reductase member 2	Trichoderma atroviride	302959	estExt_fgenesh1_kg.C_contig_290154					no DEG				Q8CG76	Aflatoxin B1 aldehyde reductase member 2	1e-67
toxin metabolism	Aflatoxin B1 aldehyde reductase member 3	Trichoderma atroviride	132631	Triat1.estExt_fgenesh1_pg.C_70451					no DEG				O95154	Aflatoxin B1 aldehyde reductase member 3	2e-77
toxin metabolism	Aflatoxin B1 aldehyde reductase member 3	Trichoderma atroviride	288966	estExt_fgenesh1_pm.C_contig_130214					no DEG				O95154	Aflatoxin B1 aldehyde reductase member 3	7e-54
toxin metabolism	Aflatoxin B1 aldehyde reductase member 3	Trichoderma atroviride	94048	Triat1.fgenesh1_pg.C_scaffold_19000027					no DEG				O95154	Aflatoxin B1 aldehyde reductase member 3	6e-45
toxin metabolism	Aflatoxin B1 aldehyde reductase member 4	Trichoderma atroviride	35332	Triat1.e_gw1.2.2545.1					no DEG				Q8NHP1	Aflatoxin B1 aldehyde reductase member 4	8e-44
toxin metabolism	Alpha-latrocrustotoxin-Lt1a (Fragment)	Trichoderma atroviride	86393	Triat1.fgenesh1_pg.C_scaffold_2000786					no DEG				Q9XZC0	Alpha-latrocrustotoxin-Lt1a (Fragment)	2e-17
toxin metabolism	KP4 killer toxin	Trichoderma atroviride	300654	estExt_fgenesh1_kg.C_contig_250531					no DEG				Q90121	KP4 killer toxin	9e-06
toxin metabolism	KP4 killer toxin	Trichoderma atroviride	45244	Triat1.e_gw1.8.853.1					no DEG				Q90121	KP4 killer toxin	9e-12
toxin metabolism	Putative HC-toxin efflux carrier TOXA	Trichoderma atroviride	128030	Triat1.estExt_fgenesh1_pm.C_40163					no DEG				Q00357	Putative HC-toxin efflux carrier TOXA	3e-62
toxin metabolism	Putative HC-toxin efflux carrier TOXA	Trichoderma atroviride	201457	e_gw1.25.998.1					no DEG				Q00357	Putative HC-toxin efflux carrier TOXA	7e-79
toxin metabolism	Putative HC-toxin efflux carrier TOXA	Trichoderma atroviride	225948	estExt_Genewise1Plus.C_contig_262068					no DEG				Q00357	Putative HC-toxin efflux carrier TOXA	8e-73
toxin metabolism	Putative HC-toxin efflux carrier TOXA	Trichoderma atroviride	281099	estExt_fgenesh1_pg.C_contig_170220					no DEG				Q00357	Putative HC-toxin efflux carrier TOXA	8e-44
toxin metabolism	Putative HC-toxin efflux carrier TOXA	Trichoderma atroviride	34271	Triat1.e_gw1.2.967.1					no DEG				Q00357	Putative HC-toxin efflux carrier TOXA	5e-92
toxin metabolism	Putative HC-toxin efflux carrier TOXA	Trichoderma atroviride	45675	Triat1.e_gw1.9.145.1					no DEG				Q00357	Putative HC-toxin efflux carrier TOXA	1e-44
toxin metabolism	Putative HC-toxin efflux carrier TOXA	Trichoderma atroviride	80072	Triat1.fgenesh1_pm.C_scaffold_4000527					no DEG				Q00357	Putative HC-toxin efflux carrier TOXA	1e-59
toxin metabolism	Putative HC-toxin efflux carrier TOXA	Trichoderma atroviride	81019	Triat1.fgenesh1_pm.C_scaffold_7000391					no DEG				Q00357	Putative HC-toxin efflux carrier TOXA	7e-79
toxin metabolism	Putative HC-toxin efflux carrier TOXA	Trichoderma atroviride	81541	Triat1.fgenesh1_pm.C_scaffold_9000161					no DEG				Q00357	Putative HC-toxin efflux carrier TOXA	6e-64
terpenoid metabolism	Trichothecene 3-O-acetyltransferase	Trichoderma atroviride	253517	estExt_Genewise1.C_contig_290459					no DEG				Q12226	Trichothecene 3-O-acetyltransferase	5e-56
terpenoid metabolism	Trichodiene oxygenase	Trichoderma atroviride	302580	estExt_fgenesh1_kg.C_contig_280156					no DEG				Q12612	Trichodiene oxygenase	1e-106
terpenoid metabolism	Microbial Terpene synthase-like protein 13	Trichoderma atroviride	31441	Triat1.e_gw1.1.3959.1					no DEG				J9R393	Microbial Terpene synthase-like protein 13	6e-14
terpenoid metabolism	Trichodiene oxygenase	Trichoderma atroviride	81147	Triat1.fgenesh1_pm.C_scaffold_8000126					no DEG				Q12612	Trichodiene oxygenase	9e-84
siderophore transporter	Siderophore iron transporter mirB	Trichoderma atroviride	128042	Triat1.estExt_fgenesh1_pm.C_40186					no DEG				Q870L2	Siderophore iron transporter mirB	4e-134
siderophore transporter	Siderophore iron transporter 1	Trichoderma atroviride	128399	Triat1.estExt_fgenesh1_pm.C_60135					no DEG				P39980	Siderophore iron transporter 1	2e-127
siderophore transporter	Siderophore iron transporter 1	Trichoderma atroviride	131960	Triat1.estExt_fgenesh1_pg.C_50072					no DEG				P39980	Siderophore iron transporter 1	2e-155
siderophore transporter	Siderophore iron transporter mirB	Trichoderma atroviride	219088	estExt_Genewise1Plus.C_contig_230059					no DEG				Q870L2	Siderophore iron transporter mirB	3e-147
siderophore transporter	Siderophore iron transporter mirB	Trichoderma atroviride	39549	Triat1.e_gw1.4.802.1					no DEG				Q870L2	Siderophore iron transporter mirB	8e-98
siderophore transporter	Siderophore iron transporter mirB	Trichoderma atroviride	86704	Triat1.fgenesh1_pg.C_scaffold_2001097					no DEG				Q870L2	Siderophore iron transporter mirB	3e-122
Abc transporter	ABC transporter G family member 21	Trichoderma atroviride	10258	Triat1.gw1.13.442.1					no DEG				Q8T673	ABC transporter G family member 21	0
Abc transporter	ABC1 family protein C15C4.02	Trichoderma atroviride	128101	Triat1.estExt_fgenesh1_pm.C_40267					no DEG				O60111	ABC1 family protein C15C4.02	3e-151
Abc transporter	ABC transporter ATP-binding protein ARB1	Trichoderma atroviride	129473	Triat1.estExt_fgenesh1_pm.C_130098					no DEG				P40024	ABC transporter ATP-binding protein ARB1	0
Abc transporter	ABC transporter CDR4	Trichoderma atroviride	131379	Triat1.estExt_fgenesh1_pg.C_30371					no DEG				O74676	ABC transporter CDR4	0
Abc transporter	ATP-binding cassette transporter abc2	Trichoderma atroviride	144863	Triat1.estExt_Genewise1.C_150135					no DEG				Q10185	ATP-binding cassette transporter abc2	0
Abc transporter	Uncharacterized ABC transporter ATP-binding protein C323.04	Trichoderma atroviride	149241	Triat1.estExt_Genewise1Plus.C_20929					no DEG				Q9UT95	Uncharacterized ABC transporter ATP-binding protein C323.04	6e-68
Abc transporter	Uncharacterized ABC transporter ATP-binding protein/permease YOL075C	Trichoderma atroviride	161037	Triat1.KRE_e_gw1.3.22.1					no DEG				Q08234	Uncharacterized ABC transporter ATP-binding protein/permease YOL075C	0
Abc transporter	Multidrug resistance protein 1A	Trichoderma atroviride	161084	Triat1.ZAN_estExt_Genewise1Plus.C_51444					no DEG				P21447	Multidrug resistance protein 1A	0
Abc transporter	ABC transporter A family member 5	Trichoderma atroviride	223043	estExt_Genewise1Plus.C_contig_250960					no DEG				Q8T6J2	ABC transporter A family member 5	5e-88
Abc transporter	ABC1 family protein YPL109C, mitochondrial	Trichoderma atroviride	245031	estExt_Genewise1.C_contig_250945					no DEG				Q02981	ABC1 family protein YPL109C, mitochondrial	1e-159
Abc transporter	ABC transporter CDR4	Trichoderma atroviride	246378	estExt_Genewise1.C_contig_260455					no DEG				O74676	ABC transporter CDR4	0
Abc transporter	ATP-binding cassette sub-family F member 3	Trichoderma atroviride	247507	estExt_Genewise1.C_contig_261640					no DEG				Q9NUQ8	ATP-binding cassette sub-family F member 3	3e-61
Abc transporter	ABC1 family protein C10F6.14c	Trichoderma atroviride	292209	estExt_fgenesh1_pm.C_contig_230354					no DEG				O42653	ABC1 family protein C10F6.14c	2e-84
Abc transporter	ABC transporter G family member 11	Trichoderma atroviride	293326	estExt_fgenesh1_pm.C_contig_250326					no DEG				Q55DQ2	ABC transporter G family member 11	0
Abc transporter	ATP-binding cassette transporter abc4	Trichoderma atroviride	294482	estExt_fgenesh1_pm.C_contig_260788					no DEG				Q9P7V2	ATP-binding cassette transporter abc4	0
Abc transporter	ATP-binding cassette sub-family D member 1	Trichoderma atroviride	29629	Triat1.e_gw1.1.210.1					no DEG				P33897	ATP-binding cassette sub-family D member 1	0
Abc transporter	Uncharacterized ABC transporter ATP-binding protein C20G4.01	Trichoderma atroviride	297020	estExt_fgenesh1_kg.C_contig_130098					no DEG				Q7Z991	Uncharacterized ABC transporter ATP-binding protein C20G4.01	3e-81
Abc transporter	ABC transporter C family member 8	Trichoderma atroviride	29756	Triat1.e_gw1.1.32.1					no DEG				Q8LGU1	ABC transporter C family member 8	5e-121
Abc transporter	ABC1 family protein C10F6.14c	Trichoderma atroviride	300977	estExt_fgenesh1_kg.C_contig_260281					no DEG				O42653	ABC1 family protein C10F6.14c	1e-85
Abc transporter	ABC transporter G family member 14	Trichoderma atroviride	53468	Triat1.e_gw1.17.467.1					no DEG				Q55DR1	ABC transporter G family member 14	0
Abc transporter	Protein ABC1 homolog, mitochondrial	Trichoderma atroviride	83480	Triat1.fgenesh1_pm.C_scaffold_16000170					no DEG				Q92338	Protein ABC1 homolog, mitochondrial	2e-153
Abc transporter	Pleiotropic ABC efflux transporter of multiple drugs	Trichoderma atroviride	88381	Triat1.fgenesh1_pg.C_scaffold_4000763					no DEG				P33302	Pleiotropic ABC efflux transporter of multiple drugs	0
Abc transporter	Uncharacterized ABC transporter ATP-binding protein C29A3.09c	Trichoderma atroviride	91244	Triat1.fgenesh1_pg.C_scaffold_10000120					no DEG				O59672	Uncharacterized ABC transporter ATP-binding protein C29A3.09c	0

## Sheet: Cluster 18
Key differentially expressed genes discussed in the manuscript based on their functional categories and expression profiles.
Cluster 7: Differentially expressed genes of Armillaria mellea
Functional category (column A) and putative gene description obtained by BLASTX search against the SwissProt database (column B). Organism name (column C), transcript (column D) and gene (column E) identifiers. Fold change values of the pairwise comparisons of the simplified soil microcosm incubated for 24 h either without (SSM) or with the biocontrol agent Trichoderma atroviride (SSM+T), the pla…
					Fold changes
Functional category	Gene description	Organism	Transcript ID	Gene ID	SSM / SSM0	SSM+T / SSM0	SSM+A / SSM0	SSM+T+A / SSM0	SSM+T+A / SSM+T	SSM+T+A / SSM+A	Cluster	Gene description	Homologous SwissProt protein	Description	E-value
unknown	-	Armillaria mellea	10309	g8670.t1						-10.726	18	-	No hits found
unknown	-	Armillaria mellea	10608	g9122.t1						-4.05452	18	-	No hits found
cell wall reinforcement	Chitin synthase 1	Armillaria mellea	9012	g6682.t1						-5.28591	18	Chitin synthase	P30598	Chitin synthase 1	0
energy metabolism	D-arabinitol dehydrogenase 1	Armillaria mellea	10697	g9265.t1						-8.47065	18	L-iditol 2-dehydrogenase	Q4R0J7	D-arabinitol dehydrogenase 1	4e-165
energy metabolism	Dihydroxyacetone kinase	Armillaria mellea	917	g14939.t1						-2.48863	18	Glycerone kinase	O60017	Dihydroxyacetone kinase	3e-118
signal transduction	Calmodulin	Armillaria mellea	3264	g17435.t1						-12.1985	18	-	Q8X187	Calmodulin	1e-48
signal transduction	Ras-related protein Rab-18	Armillaria mellea	6362	g1889.t1						-20.088	18	-	Q5ZLG1	Ras-related protein Rab-18	2e-51
sugar transport	Sugar transporter STL1	Armillaria mellea	4314	g18505.t1						-2.55874	18	L-arabinose isomerase	P39932	Sugar transporter STL1	2e-124
protease	Minor extracellular protease vpr	Armillaria mellea	11211	g9973.t1						no DEG			P29141	Minor extracellular protease vpr	2e-25
protease	Minor extracellular protease vpr	Armillaria mellea	13379	g12753.t1						no DEG			P29141	Minor extracellular protease vpr	2e-25
protease	Minor extracellular protease vpr	Armillaria mellea	14302	g13786.t1						no DEG			P29141	Minor extracellular protease vpr	2e-25
protease	Minor extracellular protease vpr	Armillaria mellea	1702	g15810.t1						no DEG			P29141	Minor extracellular protease vpr	2e-25
protease	Minor extracellular protease vpr	Armillaria mellea	1805	g15916.t1						no DEG			P29141	Minor extracellular protease vpr	2e-25
protease	Minor extracellular protease vpr	Armillaria mellea	1834	g15945.t1						no DEG			P29141	Minor extracellular protease vpr	2e-25
protease	Minor extracellular protease vpr	Armillaria mellea	1987	g1135.t1						no DEG			P29141	Minor extracellular protease vpr	2e-25
protease	Minor extracellular protease vpr	Armillaria mellea	2316	g16453.t1						no DEG			P29141	Minor extracellular protease vpr	2e-25
protease	Minor extracellular protease vpr	Armillaria mellea	2833	g16991.t1						no DEG			P29141	Minor extracellular protease vpr	2e-25
protease	Minor extracellular protease vpr	Armillaria mellea	4054	g18249.t1						no DEG			P29141	Minor extracellular protease vpr	2e-25
protease	Calpain-like protease palB/RIM13	Armillaria mellea	4789	g18982.t1						no DEG			P0CQ06	Calpain-like protease palB/RIM13	2e-73
protease	Minor extracellular protease vpr	Armillaria mellea	9947	g446.t1						no DEG			P29141	Minor extracellular protease vpr	2e-25
glucanase	Endoglucanase-7	Armillaria mellea	10817	g9411.t1						no DEG			Q7Z9M7	Endoglucanase-7	1e-17
glucanase	Probable endo-beta-1,4-glucanase D	Armillaria mellea	10865	g9484.t1						no DEG			Q4WBU0	Probable endo-beta-1,4-glucanase D	4e-65
glucanase	Probable endo-1,3(4)-beta-glucanase An02g00850	Armillaria mellea	13411	g12792.t1						no DEG			A2QBQ3	Probable endo-1,3(4)-beta-glucanase An02g00850	9e-18
glucanase	Probable endo-1,3(4)-beta-glucanase An02g00850	Armillaria mellea	14644	g14164.t1						no DEG			A2QBQ3	Probable endo-1,3(4)-beta-glucanase An02g00850	9e-18
glucanase	Probable endo-beta-1,4-glucanase D	Armillaria mellea	2638	g16798.t1						no DEG			Q4WBU0	Probable endo-beta-1,4-glucanase D	4e-65
glucanase	Exoglucanase 1	Armillaria mellea	6606	g2456.t1						no DEG			Q00548	Exoglucanase 1	6e-31
glucanase	Probable endo-beta-1,4-glucanase D	Armillaria mellea	806	g14820.t1						no DEG			Q0CEU4	Probable endo-beta-1,4-glucanase D	3e-53
chitinase	Chitinase A1	Armillaria mellea	1008	g15037.t1						no DEG			P20533	Chitinase A1	2e-27
chitinase	Chitinase A1	Armillaria mellea	1011	g15040.t1						no DEG			P20533	Chitinase A1	2e-27
chitinase	Endochitinase B	Armillaria mellea	10892	g9540.t1						no DEG			Q92222	Endochitinase B	4e-119
chitinase	Chitinase 4	Armillaria mellea	2087	g16200.t1						no DEG			Q5AM60	Chitinase 4	2e-16
chitinase	Chitinase A1	Armillaria mellea	3276	g17447.t1						no DEG			P20533	Chitinase A1	2e-27
chitinase	Endochitinase B	Armillaria mellea	3761	g17946.t1						no DEG			Q92222	Endochitinase B	4e-119
chitinase	Chitinase A1	Armillaria mellea	3897	g18085.t1						no DEG			P20533	Chitinase A1	2e-27
chitinase	Endochitinase B	Armillaria mellea	5462	g19661.t1						no DEG			Q92222	Endochitinase B	4e-119
